# Supplementary material for: PRAWNS: compact pan-genomic features for whole-genome population genomics
Source: Bioinformatics. 2022 Dec 29;39(1):btac844. doi: 10.1093/bioinformatics/btac844 (PMC9825322; doi:10.1093/bioinformatics/btac844)
Supplement: btac844_Supplementary_Data [file btac844_supplementary_data.zip]

Archive with 3 entries (3 files):
- Supplementary_Table_1.xlsx
- Supplementary_Table_2.xlsx
- PRAWNS_Supplementary_Material_final.pdf
