# Supplementary material for: PRAWNS: compact pan-genomic features for whole-genome population genomics
Source: Bioinformatics. 2022 Dec 29;39(1):btac844. doi: 10.1093/bioinformatics/btac844 (PMC9825322; doi:10.1093/bioinformatics/btac844)
Supplement: btac844_Supplementary_Data [file btac844_supplementary_data.zip › Supplementary_Table_1.xlsx]

## Sheet: Sheet1
Table S1: NCBI Accessions for the isolates used in the two datasets---A. baumannii dataset and S. pyogenes dataset---along with their respective phenotypic attributes used for their respective genotype-phenotype analysis.
(a) Acinetobacter baumannii dataset: 362 Acinetobacter baumannii isolates, their disk diffusion scores for three carbapenems---imipenem, meropenem, and doripenem---along with their resistance phenotypes as obtained using the CLSI breakpoints (refer Javkar et al., 2021).
(b) Streptococcus pyogenes dataset: 664 Streptococcus pyogenes (Group A Streptococcus), obtained from two geographical locations---Kilifi, Kenya and Fiji---and categorized for their invasiveness, inferred from their isolation source (refer Lees et al., 2016).
(c) Salmonella Infantis dataset: 4000 Salmonella enterica subsp. enterica serovar Infantis isolates from the NCBI Pathogens SNP cluster (cluster ID: PDS000089910) along with their associated NCBI RunInfo
(d) Aspergillus flavus dataset: All 107 whole genome sequenced Aspergillus flavus isolates available on NCBI at the time of performing the analysis.

## Sheet: A. baumannii dataset
BioSample	Run	Imipenem	Meropenem	Doripenem	AST method
SAMN02370992	SRR1006421	9 (R)	NA (NA)	NA (NA)	Disk diffusion
SAMN02371021	SRR1008836	6 (R)	NA (NA)	NA (NA)	Disk diffusion
SAMN02371023	SRR1008840	10 (R)	NA (NA)	NA (NA)	Disk diffusion
SAMN02371024	SRR1008841	16 (R)	NA (NA)	NA (NA)	Disk diffusion
SAMN02371025	SRR1008842	9 (R)	NA (NA)	NA (NA)	Disk diffusion
SAMN02371026	SRR1008844	9 (R)	NA (NA)	NA (NA)	Disk diffusion
SAMN02371027	SRR1008846	6 (R)	NA (NA)	NA (NA)	Disk diffusion
SAMN02371028	SRR1008849	6 (R)	NA (NA)	NA (NA)	Disk diffusion
SAMN02371029	SRR1008851	6 (R)	NA (NA)	NA (NA)	Disk diffusion
SAMN02371030	SRR1008853	26 (S)	NA (NA)	NA (NA)	Disk diffusion
SAMN02371031	SRR1008854	9 (R)	NA (NA)	NA (NA)	Disk diffusion
SAMN02371032	SRR1008856	8 (R)	6 (R)	6 (R)	Disk diffusion
SAMN02371033	SRR1008857	8 (R)	6 (R)	6 (R)	Disk diffusion
SAMN02371034	SRR1008858	8 (R)	6 (R)	6 (R)	Disk diffusion
SAMN02371035	SRR1008859	7 (R)	6 (R)	6 (R)	Disk diffusion
SAMN02371037	SRR1008861	8 (R)	NA (NA)	NA (NA)	Disk diffusion
SAMN02371038	SRR1008862	10 (R)	NA (NA)	NA (NA)	Disk diffusion
SAMN02371039	SRR1008864	6 (R)	NA (NA)	NA (NA)	Disk diffusion
SAMN02371040	SRR1008866	10 (R)	6 (R)	6 (R)	Disk diffusion
SAMN02371041	SRR1008868	11 (R)	NA (NA)	NA (NA)	Disk diffusion
SAMN02371042	SRR1008869	15 (R)	10 (R)	NA (NA)	Disk diffusion
SAMN02371043	SRR1008870	16 (R)	NA (NA)	NA (NA)	Disk diffusion
SAMN02371045	SRR1008872	6 (R)	NA (NA)	NA (NA)	Disk diffusion
SAMN02371046	SRR1008874	9 (R)	NA (NA)	NA (NA)	Disk diffusion
SAMN02371047	SRR1008875	8 (R)	NA (NA)	NA (NA)	Disk diffusion
SAMN02371048	SRR1008877	9 (R)	NA (NA)	NA (NA)	Disk diffusion
SAMN02371049	SRR1008878	15 (R)	11 (R)	6 (R)	Disk diffusion
SAMN02371051	SRR1008880	28 (S)	22 (S)	20 (S)	Disk diffusion
SAMN02371052	SRR1008882	9 (R)	NA (NA)	NA (NA)	Disk diffusion
SAMN02371053	SRR1008883	9 (R)	NA (NA)	NA (NA)	Disk diffusion
SAMN02371054	SRR1008884	8 (R)	NA (NA)	NA (NA)	Disk diffusion
SAMN02371055	SRR1008885	6 (R)	NA (NA)	NA (NA)	Disk diffusion
SAMN02371056	SRR1008886	8 (R)	NA (NA)	NA (NA)	Disk diffusion
SAMN02371057	SRR1008887	9 (R)	NA (NA)	NA (NA)	Disk diffusion
SAMN02371058	SRR1008889	29 (S)	NA (NA)	NA (NA)	Disk diffusion
SAMN02371059	SRR1008890	9 (R)	NA (NA)	NA (NA)	Disk diffusion
SAMN02380502	SRR1015238	11 (R)	6 (R)	8 (R)	Disk diffusion
SAMN02380504	SRR1015242	27 (S)	22 (S)	24 (S)	Disk diffusion
SAMN02380506	SRR1015246	7 (R)	6 (R)	6 (R)	Disk diffusion
SAMN02380507	SRR1015248	6 (R)	6 (R)	6 (R)	Disk diffusion
SAMN02380508	SRR1015262	31 (S)	25 (S)	30 (S)	Disk diffusion
SAMN02380509	SRR1015264	31 (S)	25 (S)	25 (S)	Disk diffusion
SAMN02380511	SRR1015268	30 (S)	20 (S)	24 (S)	Disk diffusion
SAMN02380513	SRR1015270	32 (S)	26 (S)	26 (S)	Disk diffusion
SAMN02380514	SRR1015272	10 (R)	8 (R)	6 (R)	Disk diffusion
SAMN02380516	SRR1015275	6 (R)	6 (R)	6 (R)	Disk diffusion
SAMN02380521	SRR1015281	29 (S)	20 (S)	24 (S)	Disk diffusion
SAMN02380522	SRR1015283	30 (S)	24 (S)	25 (S)	Disk diffusion
SAMN02380523	SRR1015287	6 (R)	6 (R)	6 (R)	Disk diffusion
SAMN02380524	SRR1015289	27 (S)	23 (S)	24 (S)	Disk diffusion
SAMN02380525	SRR1015291	35 (S)	28 (S)	27 (S)	Disk diffusion
SAMN02380526	SRR1015295	29 (S)	23 (S)	25 (S)	Disk diffusion
SAMN02380527	SRR1015296	6 (R)	6 (R)	6 (R)	Disk diffusion
SAMN02380528	SRR1015299	7 (R)	6 (R)	6 (R)	Disk diffusion
SAMN02380531	SRR1015318	6 (R)	6 (R)	6 (R)	Disk diffusion
SAMN02380532	SRR1015319	27 (S)	28 (S)	29 (S)	Disk diffusion
SAMN02384921	SRR1019231	23 (S)	18 (S)	18 (S)	Disk diffusion
SAMN02384922	SRR1019232	22 (S)	17 (I)	17 (I)	Disk diffusion
SAMN02384923	SRR1019233	32 (S)	23 (S)	25 (S)	Disk diffusion
SAMN02384924	SRR1019234	29 (S)	24 (S)	27 (S)	Disk diffusion
SAMN02384926	SRR1019243	28 (S)	20 (S)	19 (S)	Disk diffusion
SAMN02384927	SRR1019244	6 (R)	6 (R)	6 (R)	Disk diffusion
SAMN02384928	SRR1019245	35 (S)	20 (S)	20 (S)	Disk diffusion
SAMN02384929	SRR1019246	6 (R)	6 (R)	6 (R)	Disk diffusion
SAMN02385026	SRR1019249	27 (S)	24 (S)	27 (S)	Disk diffusion
SAMN02385027	SRR1019250	17 (R)	10 (R)	13 (R)	Disk diffusion
SAMN02385028	SRR1019252	6 (R)	6 (R)	6 (R)	Disk diffusion
SAMN02385029	SRR1019253	10 (R)	8 (R)	10 (R)	Disk diffusion
SAMN02385032	SRR1019256	17 (R)	6 (R)	7 (R)	Disk diffusion
SAMN02385035	SRR1019260	31 (S)	30 (S)	30 (S)	Disk diffusion
SAMN02385036	SRR1019263	30 (S)	26 (S)	30 (S)	Disk diffusion
SAMN02385037	SRR1019264	6 (R)	6 (R)	6 (R)	Disk diffusion
SAMN02385039	SRR1019268	9 (R)	7 (R)	6 (R)	Disk diffusion
SAMN02385040	SRR1019269	30 (S)	26 (S)	26 (S)	Disk diffusion
SAMN02385041	SRR1019273	30 (S)	22 (S)	23 (S)	Disk diffusion
SAMN02385042	SRR1019274	28 (S)	21 (S)	23 (S)	Disk diffusion
SAMN02385045	SRR1019287	7 (R)	6 (R)	7 (R)	Disk diffusion
SAMN02385046	SRR1019288	8 (R)	6 (R)	6 (R)	Disk diffusion
SAMN02385047	SRR1019293	32 (S)	22 (S)	26 (S)	Disk diffusion
SAMN02385048	SRR1019298	32 (S)	21 (S)	25 (S)	Disk diffusion
SAMN02385049	SRR1019301	27 (S)	24 (S)	24 (S)	Disk diffusion
SAMN02404477	SRR1030397	7 (R)	6 (R)	6 (R)	Disk diffusion
SAMN02404478	SRR1030398	7 (R)	6 (R)	7 (R)	Disk diffusion
SAMN02404479	SRR1030399	11 (R)	6 (R)	6 (R)	Disk diffusion
SAMN02404480	SRR1030400	27 (S)	19 (S)	20 (S)	Disk diffusion
SAMN02404481	SRR1030401	7 (R)	6 (R)	7 (R)	Disk diffusion
SAMN02404482	SRR1030402	9 (R)	6 (R)	6 (R)	Disk diffusion
SAMN02404483	SRR1030403	9 (R)	6 (R)	6 (R)	Disk diffusion
SAMN02404484	SRR1030404	28 (S)	18 (S)	20 (S)	Disk diffusion
SAMN02404485	SRR1030405	6 (R)	6 (R)	6 (R)	Disk diffusion
SAMN02404486	SRR1030406	9 (R)	6 (R)	7 (R)	Disk diffusion
SAMN02404489	SRR1030410	12 (R)	9 (R)	9 (R)	Disk diffusion
SAMN02404490	SRR1030411	7 (R)	6 (R)	6 (R)	Disk diffusion
SAMN02404491	SRR1030412	7 (R)	6 (R)	6 (R)	Disk diffusion
SAMN02404492	SRR1030413	7 (R)	6 (R)	6 (R)	Disk diffusion
SAMN02404493	SRR1030418	28 (S)	16 (I)	21 (S)	Disk diffusion
SAMN02404494	SRR1030419	7 (R)	6 (R)	6 (R)	Disk diffusion
SAMN02404495	SRR1030420	26 (S)	22 (S)	22 (S)	Disk diffusion
SAMN02404496	SRR1030454	6 (R)	6 (R)	6 (R)	Disk diffusion
SAMN02404523	SRR1030455	8 (R)	6 (R)	7 (R)	Disk diffusion
SAMN02404524	SRR1030457	6 (R)	6 (R)	6 (R)	Disk diffusion
SAMN02404525	SRR1030458	6 (R)	6 (R)	6 (R)	Disk diffusion
SAMN02404526	SRR1030459	6 (R)	6 (R)	6 (R)	Disk diffusion
SAMN02404529	SRR1030465	6 (R)	6 (R)	6 (R)	Disk diffusion
SAMN02404530	SRR1030466	6 (R)	6 (R)	6 (R)	Disk diffusion
SAMN02404531	SRR1030468	6 (R)	6 (R)	6 (R)	Disk diffusion
SAMN02404532	SRR1030469	30 (S)	24 (S)	27 (S)	Disk diffusion
SAMN02404533	SRR1030471	25 (S)	20 (S)	21 (S)	Disk diffusion
SAMN02404534	SRR1030472	6 (R)	6 (R)	6 (R)	Disk diffusion
SAMN02404535	SRR1030473	7 (R)	6 (R)	6 (R)	Disk diffusion
SAMN02404536	SRR1030474	28 (S)	25 (S)	23 (S)	Disk diffusion
SAMN02404537	SRR1030476	7 (R)	6 (R)	6 (R)	Disk diffusion
SAMN02404540	SRR1030480	9 (R)	7 (R)	6 (R)	Disk diffusion
SAMN02404541	SRR1030481	8 (R)	6 (R)	6 (R)	Disk diffusion
SAMN02404542	SRR1030482	33 (S)	28 (S)	27 (S)	Disk diffusion
SAMN02404543	SRR1030484	7 (R)	6 (R)	7 (R)	Disk diffusion
SAMN02404544	SRR1030485	30 (S)	21 (S)	23 (S)	Disk diffusion
SAMN02404545	SRR1030486	7 (R)	6 (R)	6 (R)	Disk diffusion
SAMN02404546	SRR1030488	9 (R)	7 (R)	6 (R)	Disk diffusion
SAMN02415046	SRR1033703	7 (R)	6 (R)	6 (R)	Disk diffusion
SAMN02415068	SRR1033726	8 (R)	6 (R)	7 (R)	Disk diffusion
SAMN02567733	SRR1068254	37 (S)	30 (S)	29 (S)	Disk diffusion
SAMN02567734	SRR1068255	6 (R)	6 (R)	16 (I)	Disk diffusion
SAMN02567735	SRR1068257	16 (R)	12 (R)	6 (R)	Disk diffusion
SAMN02567743	SRR1068259	16 (R)	6 (R)	8 (R)	Disk diffusion
SAMN02567744	SRR1068261	16 (R)	NA (NA)	NA (NA)	Disk diffusion
SAMN02567745	SRR1068262	16 (R)	NA (NA)	NA (NA)	Disk diffusion
SAMN02567746	SRR1068263	16 (R)	NA (NA)	NA (NA)	Disk diffusion
SAMN02567747	SRR1068265	17 (R)	NA (NA)	NA (NA)	Disk diffusion
SAMN02567748	SRR1068267	17 (R)	NA (NA)	NA (NA)	Disk diffusion
SAMN02567749	SRR1068268	17 (R)	NA (NA)	NA (NA)	Disk diffusion
SAMN02567750	SRR1068270	17 (R)	NA (NA)	NA (NA)	Disk diffusion
SAMN02567751	SRR1068271	17 (R)	NA (NA)	NA (NA)	Disk diffusion
SAMN02567753	SRR1068273	16 (R)	12 (R)	14 (R)	Disk diffusion
SAMN02567754	SRR1068274	9 (R)	6 (R)	10 (R)	Disk diffusion
SAMN02567755	SRR1068276	10 (R)	6 (R)	6 (R)	Disk diffusion
SAMN02567757	SRR1068278	6 (R)	6 (R)	6 (R)	Disk diffusion
SAMN02567758	SRR1068279	9 (R)	8 (R)	8 (R)	Disk diffusion
SAMN02570310	SRR1103711	16 (R)	NA (NA)	NA (NA)	Disk diffusion
SAMN02570311	SRR1103712	16 (R)	NA (NA)	NA (NA)	Disk diffusion
SAMN02570312	SRR1103713	16 (R)	NA (NA)	NA (NA)	Disk diffusion
SAMN02570313	SRR1103714	16 (R)	NA (NA)	NA (NA)	Disk diffusion
SAMN02570314	SRR1103715	16 (R)	NA (NA)	NA (NA)	Disk diffusion
SAMN02570315	SRR1103716	16 (R)	NA (NA)	NA (NA)	Disk diffusion
SAMN02570316	SRR1103717	16 (R)	NA (NA)	NA (NA)	Disk diffusion
SAMN02570317	SRR1103718	16 (R)	NA (NA)	NA (NA)	Disk diffusion
SAMN02570318	SRR1103719	8 (R)	7 (R)	6 (R)	Disk diffusion
SAMN02570319	SRR1103720	16 (R)	NA (NA)	NA (NA)	Disk diffusion
SAMN02570320	SRR1103722	8 (R)	7 (R)	6 (R)	Disk diffusion
SAMN02570321	SRR1103723	8 (R)	7 (R)	6 (R)	Disk diffusion
SAMN02570322	SRR1103724	8 (R)	7 (R)	6 (R)	Disk diffusion
SAMN02570323	SRR1103725	8 (R)	7 (R)	6 (R)	Disk diffusion
SAMN02570324	SRR1103726	8 (R)	7 (R)	6 (R)	Disk diffusion
SAMN02570325	SRR1103727	8 (R)	7 (R)	6 (R)	Disk diffusion
SAMN02570326	SRR1103728	8 (R)	7 (R)	6 (R)	Disk diffusion
SAMN02570327	SRR1103729	9 (R)	NA (NA)	NA (NA)	Disk diffusion
SAMN02570328	SRR1103730	9 (R)	NA (NA)	NA (NA)	Disk diffusion
SAMN02570329	SRR1103732	9 (R)	NA (NA)	NA (NA)	Disk diffusion
SAMN02570331	SRR1103734	9 (R)	NA (NA)	NA (NA)	Disk diffusion
SAMN02570332	SRR1103736	9 (R)	NA (NA)	NA (NA)	Disk diffusion
SAMN02570333	SRR1103737	9 (R)	NA (NA)	NA (NA)	Disk diffusion
SAMN02570343	SRR1103749	7 (R)	6 (R)	6 (R)	Disk diffusion
SAMN02570344	SRR1103751	7 (R)	6 (R)	6 (R)	Disk diffusion
SAMN02570423	SRR1103754	7 (R)	6 (R)	6 (R)	Disk diffusion
SAMN02570424	SRR1103756	7 (R)	6 (R)	6 (R)	Disk diffusion
SAMN02570425	SRR1103757	7 (R)	6 (R)	6 (R)	Disk diffusion
SAMN02570426	SRR1103758	7 (R)	6 (R)	6 (R)	Disk diffusion
SAMN02570427	SRR1103759	7 (R)	6 (R)	6 (R)	Disk diffusion
SAMN02570428	SRR1103760	7 (R)	6 (R)	6 (R)	Disk diffusion
SAMN02570429	SRR1103761	7 (R)	6 (R)	6 (R)	Disk diffusion
SAMN02570430	SRR1103762	17 (R)	6 (R)	6 (R)	Disk diffusion
SAMN02570431	SRR1103763	17 (R)	6 (R)	6 (R)	Disk diffusion
SAMN02570432	SRR1103764	17 (R)	6 (R)	6 (R)	Disk diffusion
SAMN02570433	SRR1103765	17 (R)	6 (R)	6 (R)	Disk diffusion
SAMN02570434	SRR1103766	17 (R)	6 (R)	6 (R)	Disk diffusion
SAMN02570435	SRR1103767	17 (R)	6 (R)	6 (R)	Disk diffusion
SAMN02570436	SRR1103768	17 (R)	6 (R)	6 (R)	Disk diffusion
SAMN02614514	SRR1151595	6 (R)	NA (NA)	NA (NA)	Disk diffusion
SAMN02614527	SRR1151807	6 (R)	NA (NA)	NA (NA)	Disk diffusion
SAMN02614528	SRR1151813	6 (R)	NA (NA)	NA (NA)	Disk diffusion
SAMN02614529	SRR1151818	6 (R)	NA (NA)	NA (NA)	Disk diffusion
SAMN02614530	SRR1151819	6 (R)	NA (NA)	NA (NA)	Disk diffusion
SAMN02614531	SRR1151825	6 (R)	NA (NA)	NA (NA)	Disk diffusion
SAMN02614532	SRR1151834	6 (R)	NA (NA)	NA (NA)	Disk diffusion
SAMN02614533	SRR1151843	6 (R)	NA (NA)	NA (NA)	Disk diffusion
SAMN02614534	SRR1151844	6 (R)	NA (NA)	NA (NA)	Disk diffusion
SAMN02614540	SRR1151895	6 (R)	NA (NA)	NA (NA)	Disk diffusion
SAMN02614541	SRR1151901	6 (R)	NA (NA)	NA (NA)	Disk diffusion
SAMN02614542	SRR1151909	6 (R)	NA (NA)	NA (NA)	Disk diffusion
SAMN02614543	SRR1151914	6 (R)	NA (NA)	NA (NA)	Disk diffusion
SAMN02614544	SRR1151915	6 (R)	NA (NA)	NA (NA)	Disk diffusion
SAMN02614545	SRR1151920	6 (R)	NA (NA)	NA (NA)	Disk diffusion
SAMN02614546	SRR1151937	6 (R)	NA (NA)	NA (NA)	Disk diffusion
SAMN02614547	SRR1151942	6 (R)	NA (NA)	NA (NA)	Disk diffusion
SAMN02614548	SRR1151951	15 (R)	11 (R)	11 (R)	Disk diffusion
SAMN02614549	SRR1151953	6 (R)	NA (NA)	NA (NA)	Disk diffusion
SAMN02614550	SRR1151962	15 (R)	11 (R)	11 (R)	Disk diffusion
SAMN02614551	SRR1151970	15 (R)	11 (R)	11 (R)	Disk diffusion
SAMN02614552	SRR1151972	15 (R)	11 (R)	11 (R)	Disk diffusion
SAMN02614553	SRR1151981	15 (R)	11 (R)	11 (R)	Disk diffusion
SAMN02614554	SRR1151987	7 (R)	7 (R)	7 (R)	Disk diffusion
SAMN02614555	SRR1151996	7 (R)	7 (R)	7 (R)	Disk diffusion
SAMN02614556	SRR1152001	7 (R)	7 (R)	7 (R)	Disk diffusion
SAMN02614557	SRR1152002	7 (R)	7 (R)	7 (R)	Disk diffusion
SAMN02644664	SRR1171085	10 (R)	NA (NA)	NA (NA)	Disk diffusion
SAMN02644665	SRR1171086	10 (R)	NA (NA)	NA (NA)	Disk diffusion
SAMN02644666	SRR1171087	10 (R)	NA (NA)	NA (NA)	Disk diffusion
SAMN02644667	SRR1171088	10 (R)	NA (NA)	NA (NA)	Disk diffusion
SAMN02644668	SRR1171089	10 (R)	NA (NA)	NA (NA)	Disk diffusion
SAMN02644669	SRR1171090	10 (R)	NA (NA)	NA (NA)	Disk diffusion
SAMN02644673	SRR1171095	7 (R)	6 (R)	6 (R)	Disk diffusion
SAMN02644674	SRR1171096	7 (R)	6 (R)	6 (R)	Disk diffusion
SAMN02644675	SRR1171097	7 (R)	6 (R)	6 (R)	Disk diffusion
SAMN02644676	SRR1171098	7 (R)	6 (R)	6 (R)	Disk diffusion
SAMN02644677	SRR1171099	7 (R)	6 (R)	6 (R)	Disk diffusion
SAMN02644678	SRR1171100	7 (R)	6 (R)	6 (R)	Disk diffusion
SAMN02644679	SRR1171101	8 (R)	6 (R)	7 (R)	Disk diffusion
SAMN02644680	SRR1171102	8 (R)	6 (R)	7 (R)	Disk diffusion
SAMN02644682	SRR1171103	8 (R)	6 (R)	7 (R)	Disk diffusion
SAMN02644683	SRR1171104	8 (R)	6 (R)	7 (R)	Disk diffusion
SAMN02644684	SRR1171105	8 (R)	6 (R)	7 (R)	Disk diffusion
SAMN02644685	SRR1171106	8 (R)	6 (R)	7 (R)	Disk diffusion
SAMN02644686	SRR1171107	8 (R)	6 (R)	7 (R)	Disk diffusion
SAMN02644687	SRR1171108	8 (R)	6 (R)	7 (R)	Disk diffusion
SAMN02644688	SRR1171109	8 (R)	6 (R)	7 (R)	Disk diffusion
SAMN02644689	SRR1171110	8 (R)	6 (R)	7 (R)	Disk diffusion
SAMN02644690	SRR1171111	7 (R)	6 (R)	6 (R)	Disk diffusion
SAMN02644691	SRR1171112	15 (R)	10 (R)	7 (R)	Disk diffusion
SAMN02644692	SRR1171113	15 (R)	10 (R)	7 (R)	Disk diffusion
SAMN02644696	SRR1171116	9 (R)	NA (NA)	NA (NA)	Disk diffusion
SAMN02644697	SRR1171117	9 (R)	NA (NA)	NA (NA)	Disk diffusion
SAMN02644698	SRR1171118	9 (R)	NA (NA)	NA (NA)	Disk diffusion
SAMN02644699	SRR1171119	9 (R)	NA (NA)	NA (NA)	Disk diffusion
SAMN02644700	SRR1171120	9 (R)	NA (NA)	NA (NA)	Disk diffusion
SAMN02644701	SRR1171121	9 (R)	NA (NA)	NA (NA)	Disk diffusion
SAMN02644702	SRR1171122	9 (R)	NA (NA)	NA (NA)	Disk diffusion
SAMN02644703	SRR1171123	9 (R)	NA (NA)	NA (NA)	Disk diffusion
SAMN02644704	SRR1171124	9 (R)	NA (NA)	NA (NA)	Disk diffusion
SAMN02644705	SRR1171125	10 (R)	NA (NA)	NA (NA)	Disk diffusion
SAMN02644706	SRR1171126	10 (R)	NA (NA)	NA (NA)	Disk diffusion
SAMN02644707	SRR1171127	10 (R)	NA (NA)	NA (NA)	Disk diffusion
SAMN02644708	SRR1171128	7 (R)	6 (R)	6 (R)	Disk diffusion
SAMN02644709	SRR1171129	8 (R)	6 (R)	7 (R)	Disk diffusion
SAMN02644710	SRR1171130	8 (R)	6 (R)	7 (R)	Disk diffusion
SAMN02644711	SRR1171131	8 (R)	6 (R)	7 (R)	Disk diffusion
SAMN02644712	SRR1171132	8 (R)	6 (R)	7 (R)	Disk diffusion
SAMN02644713	SRR1171133	8 (R)	6 (R)	7 (R)	Disk diffusion
SAMN02644714	SRR1171134	8 (R)	6 (R)	7 (R)	Disk diffusion
SAMN02644721	SRR1171135	8 (R)	6 (R)	7 (R)	Disk diffusion
SAMN02644722	SRR1171136	8 (R)	6 (R)	7 (R)	Disk diffusion
SAMN02644723	SRR1171137	8 (R)	6 (R)	7 (R)	Disk diffusion
SAMN02644724	SRR1171138	8 (R)	6 (R)	7 (R)	Disk diffusion
SAMN02644725	SRR1171139	16 (R)	8 (R)	12 (R)	Disk diffusion
SAMN02644726	SRR1171140	16 (R)	8 (R)	12 (R)	Disk diffusion
SAMN02644727	SRR1171141	16 (R)	8 (R)	12 (R)	Disk diffusion
SAMN02644728	SRR1171142	16 (R)	8 (R)	12 (R)	Disk diffusion
SAMN02644729	SRR1171143	16 (R)	8 (R)	12 (R)	Disk diffusion
SAMN02644730	SRR1171144	16 (R)	8 (R)	12 (R)	Disk diffusion
SAMN02646221	SRR1171952	17 (R)	NA (NA)	NA (NA)	Disk diffusion
SAMN02646222	SRR1171979	17 (R)	NA (NA)	NA (NA)	Disk diffusion
SAMN02646223	SRR1171981	17 (R)	NA (NA)	NA (NA)	Disk diffusion
SAMN02646224	SRR1171983	17 (R)	NA (NA)	NA (NA)	Disk diffusion
SAMN02646225	SRR1171985	17 (R)	NA (NA)	NA (NA)	Disk diffusion
SAMN02646226	SRR1171987	10 (R)	NA (NA)	NA (NA)	Disk diffusion
SAMN02646227	SRR1171989	10 (R)	NA (NA)	NA (NA)	Disk diffusion
SAMN02646228	SRR1171990	10 (R)	NA (NA)	NA (NA)	Disk diffusion
SAMN02646230	SRR1171992	17 (R)	NA (NA)	NA (NA)	Disk diffusion
SAMN02646231	SRR1171993	10 (R)	NA (NA)	NA (NA)	Disk diffusion
SAMN02646232	SRR1171994	10 (R)	NA (NA)	NA (NA)	Disk diffusion
SAMN02646233	SRR1171995	10 (R)	NA (NA)	NA (NA)	Disk diffusion
SAMN02646236	SRR1171998	10 (R)	NA (NA)	NA (NA)	Disk diffusion
SAMN02646371	SRR1172003	17 (R)	10 (R)	10 (R)	Disk diffusion
SAMN02646372	SRR1172004	17 (R)	10 (R)	10 (R)	Disk diffusion
SAMN02646373	SRR1172005	17 (R)	10 (R)	10 (R)	Disk diffusion
SAMN02646374	SRR1172006	17 (R)	10 (R)	10 (R)	Disk diffusion
SAMN02646375	SRR1172007	17 (R)	10 (R)	10 (R)	Disk diffusion
SAMN02646376	SRR1172008	17 (R)	10 (R)	10 (R)	Disk diffusion
SAMN02646377	SRR1172009	17 (R)	10 (R)	10 (R)	Disk diffusion
SAMN02646378	SRR1172010	17 (R)	10 (R)	10 (R)	Disk diffusion
SAMN02646379	SRR1172011	17 (R)	10 (R)	10 (R)	Disk diffusion
SAMN02646380	SRR1172012	17 (R)	10 (R)	10 (R)	Disk diffusion
SAMN02646382	SRR1172015	16 (R)	15 (I)	10 (R)	Disk diffusion
SAMN02646383	SRR1172016	16 (R)	15 (I)	10 (R)	Disk diffusion
SAMN02646384	SRR1172017	16 (R)	15 (I)	10 (R)	Disk diffusion
SAMN02646385	SRR1172018	9 (R)	8 (R)	8 (R)	Disk diffusion
SAMN02646386	SRR1172019	9 (R)	8 (R)	8 (R)	Disk diffusion
SAMN02646387	SRR1172023	9 (R)	8 (R)	8 (R)	Disk diffusion
SAMN02646388	SRR1172028	9 (R)	8 (R)	8 (R)	Disk diffusion
SAMN02646389	SRR1172038	9 (R)	8 (R)	8 (R)	Disk diffusion
SAMN02646390	SRR1172039	9 (R)	8 (R)	8 (R)	Disk diffusion
SAMN02646391	SRR1172047	9 (R)	8 (R)	8 (R)	Disk diffusion
SAMN02646392	SRR1172055	9 (R)	8 (R)	8 (R)	Disk diffusion
SAMN02646393	SRR1172062	9 (R)	8 (R)	8 (R)	Disk diffusion
SAMN02646747	SRR1173917	17 (R)	NA (NA)	NA (NA)	Disk diffusion
SAMN02649415	SRR1174341	9 (R)	8 (R)	9 (R)	Disk diffusion
SAMN02649416	SRR1174343	16 (R)	NA (NA)	NA (NA)	Disk diffusion
SAMN02649417	SRR1174345	17 (R)	NA (NA)	NA (NA)	Disk diffusion
SAMN02649419	SRR1174347	15 (R)	11 (R)	11 (R)	Disk diffusion
SAMN02649420	SRR1174348	7 (R)	6 (R)	7 (R)	Disk diffusion
SAMN02649421	SRR1174349	7 (R)	6 (R)	7 (R)	Disk diffusion
SAMN02649422	SRR1174350	7 (R)	6 (R)	7 (R)	Disk diffusion
SAMN02649423	SRR1174351	7 (R)	6 (R)	7 (R)	Disk diffusion
SAMN02649424	SRR1174352	10 (R)	NA (NA)	NA (NA)	Disk diffusion
SAMN02649521	SRR1174357	10 (R)	NA (NA)	NA (NA)	Disk diffusion
SAMN02649522	SRR1174358	10 (R)	NA (NA)	NA (NA)	Disk diffusion
SAMN02649523	SRR1174359	9 (R)	6 (R)	6 (R)	Disk diffusion
SAMN02649524	SRR1174360	9 (R)	6 (R)	6 (R)	Disk diffusion
SAMN02649525	SRR1174361	9 (R)	6 (R)	6 (R)	Disk diffusion
SAMN02649526	SRR1174362	8 (R)	7 (R)	6 (R)	Disk diffusion
SAMN02649527	SRR1174363	8 (R)	7 (R)	6 (R)	Disk diffusion
SAMN02649528	SRR1174364	8 (R)	7 (R)	6 (R)	Disk diffusion
SAMN02649529	SRR1174365	8 (R)	7 (R)	6 (R)	Disk diffusion
SAMN02649530	SRR1174366	17 (R)	12 (R)	11 (R)	Disk diffusion
SAMN02692944	SRR1200531	7 (R)	NA (NA)	NA (NA)	Disk diffusion
SAMN02692945	SRR1200534	6 (R)	NA (NA)	NA (NA)	Disk diffusion
SAMN02692946	SRR1200537	7 (R)	NA (NA)	NA (NA)	Disk diffusion
SAMN02692947	SRR1200540	6 (R)	6 (R)	6 (R)	Disk diffusion
SAMN02692948	SRR1200541	9 (R)	NA (NA)	NA (NA)	Disk diffusion
SAMN02692949	SRR1200543	7 (R)	6 (R)	6 (R)	Disk diffusion
SAMN02692950	SRR1200544	8 (R)	7 (R)	7 (R)	Disk diffusion
SAMN02692952	SRR1200546	8 (R)	7 (R)	7 (R)	Disk diffusion
SAMN02692954	SRR1200549	17 (R)	NA (NA)	NA (NA)	Disk diffusion
SAMN02692955	SRR1200550	30 (S)	19 (S)	19 (S)	Disk diffusion
SAMN02692956	SRR1200551	9 (R)	6 (R)	6 (R)	Disk diffusion
SAMN02692958	SRR1200553	28 (S)	21 (S)	23 (S)	Disk diffusion
SAMN02692961	SRR1200557	17 (R)	6 (R)	6 (R)	Disk diffusion
SAMN02692962	SRR1200559	6 (R)	NA (NA)	NA (NA)	Disk diffusion
SAMN02692963	SRR1200561	10 (R)	NA (NA)	NA (NA)	Disk diffusion
SAMN02692964	SRR1200563	6 (R)	6 (R)	6 (R)	Disk diffusion
SAMN02692965	SRR1200566	10 (R)	6 (R)	6 (R)	Disk diffusion
SAMN02692966	SRR1200567	10 (R)	6 (R)	6 (R)	Disk diffusion
SAMN02692967	SRR1200569	29 (S)	24 (S)	23 (S)	Disk diffusion
SAMN02692968	SRR1200573	6 (R)	6 (R)	6 (R)	Disk diffusion
SAMN02692970	SRR1200578	6 (R)	6 (R)	6 (R)	Disk diffusion
SAMN02692972	SRR1200583	30 (S)	27 (S)	30 (S)	Disk diffusion
SAMN02692973	SRR1200584	36 (S)	22 (S)	30 (S)	Disk diffusion
SAMN02692975	SRR1200587	14 (R)	6 (R)	6 (R)	Disk diffusion
SAMN02692976	SRR1200588	6 (R)	6 (R)	6 (R)	Disk diffusion
SAMN02692977	SRR1200589	16 (R)	NA (NA)	NA (NA)	Disk diffusion
SAMN02692978	SRR1200590	16 (R)	NA (NA)	NA (NA)	Disk diffusion
SAMN02692979	SRR1200592	17 (R)	NA (NA)	NA (NA)	Disk diffusion
SAMN02692980	SRR1200593	17 (R)	NA (NA)	NA (NA)	Disk diffusion
SAMN02692981	SRR1200594	17 (R)	NA (NA)	NA (NA)	Disk diffusion
SAMN02692982	SRR1200595	6 (R)	6 (R)	6 (R)	Disk diffusion
SAMN02692985	SRR1200598	17 (R)	NA (NA)	NA (NA)	Disk diffusion
SAMN02692992	SRR1200607	9 (R)	6 (R)	6 (R)	Disk diffusion
SAMN02692993	SRR1200609	9 (R)	6 (R)	6 (R)	Disk diffusion
SAMN02692994	SRR1200611	8 (R)	7 (R)	6 (R)	Disk diffusion
SAMN02692995	SRR1200612	17 (R)	12 (R)	11 (R)	Disk diffusion
SAMN04480665	SRR3152507	1 (S)	NA (NA)	NA (NA)	MIC
SAMN04485911	SRR3170233	2 (S)	1 (S)	1 (S)	MIC
SAMN04544432	SRR3216442	1 (S)	NA (NA)	1 (S)	MIC
SAMN04515409	SRR3217273	1 (S)	NA (NA)	NA (NA)	MIC
SAMN04546730	SRR3222498	1 (S)	NA (NA)	NA (NA)	MIC
SAMN04547094	SRR3223167	1 (S)	NA (NA)	NA (NA)	MIC
SAMN04549259	SRR3223469	1 (S)	NA (NA)	NA (NA)	MIC
SAMN04550081	SRR3225047	1 (S)	NA (NA)	NA (NA)	MIC
SAMN04550084	SRR3225050	1 (S)	NA (NA)	NA (NA)	MIC
SAMN04550089	SRR3225055	1 (S)	NA (NA)	NA (NA)	MIC
SAMN04555209	SRR3227023	2 (S)	NA (NA)	1 (S)	MIC
SAMN04555295	SRR3228479	1 (S)	NA (NA)	1 (S)	MIC
SAMN04555488	SRR3228542	1 (S)	NA (NA)	1 (S)	MIC

## Sheet: S. pyogenes dataset
BioSample	Invasiveness	Geographical_location	BioProject
SAMEA1876517	Non-invasive	Fiji	PRJEB2839
SAMEA1523495	Non-invasive	Fiji	PRJEB2839
SAMEA1523423	Non-invasive	Fiji	PRJEB2839
SAMEA1523584	Non-invasive	Fiji	PRJEB2839
SAMEA1523451	Non-invasive	Fiji	PRJEB2839
SAMEA1523499	Non-invasive	Fiji	PRJEB2839
SAMEA1523570	Invasive	Fiji	PRJEB2839
SAMEA1523581	Non-invasive	Fiji	PRJEB2839
SAMEA1523439	Invasive	Fiji	PRJEB2839
SAMEA1523434	Invasive	Fiji	PRJEB2839
SAMEA1324142	Non-invasive	Fiji	PRJEB2839
SAMEA1523479	Invasive	Fiji	PRJEB2839
SAMEA1523538	Non-invasive	Fiji	PRJEB2839
SAMEA1523585	Non-invasive	Fiji	PRJEB2839
SAMEA1876707	Non-invasive	Fiji	PRJEB2839
SAMEA1876552	Non-invasive	Fiji	PRJEB2839
SAMEA1876658	Non-invasive	Fiji	PRJEB2839
SAMEA1876526	Non-invasive	Fiji	PRJEB2839
SAMEA1876523	Non-invasive	Fiji	PRJEB2839
SAMEA1876594	Non-invasive	Fiji	PRJEB2839
SAMEA1876510	Non-invasive	Fiji	PRJEB2839
SAMEA1876616	Non-invasive	Fiji	PRJEB2839
SAMEA1876659	Non-invasive	Fiji	PRJEB2839
SAMEA1876780	Non-invasive	Fiji	PRJEB2839
SAMEA1876668	Non-invasive	Fiji	PRJEB2839
SAMEA1876617	Non-invasive	Fiji	PRJEB2839
SAMEA1876593	Non-invasive	Fiji	PRJEB2839
SAMEA1876783	Non-invasive	Fiji	PRJEB2839
SAMEA1876615	Non-invasive	Fiji	PRJEB2839
SAMEA1876600	Non-invasive	Fiji	PRJEB2839
SAMEA1523518	Non-invasive	Fiji	PRJEB2839
SAMEA1523441	Non-invasive	Fiji	PRJEB2839
SAMEA1876638	Non-invasive	Fiji	PRJEB2839
SAMEA1876678	Non-invasive	Fiji	PRJEB2839
SAMEA1876760	Non-invasive	Fiji	PRJEB2839
SAMEA1876768	Non-invasive	Fiji	PRJEB2839
SAMEA1876759	Non-invasive	Fiji	PRJEB2839
SAMEA1876676	Non-invasive	Fiji	PRJEB2839
SAMEA1876771	Non-invasive	Fiji	PRJEB2839
SAMEA1876654	Non-invasive	Fiji	PRJEB2839
SAMEA1876529	Non-invasive	Fiji	PRJEB2839
SAMEA1876514	Non-invasive	Fiji	PRJEB2839
SAMEA1876777	Non-invasive	Fiji	PRJEB2839
SAMEA1876727	Non-invasive	Fiji	PRJEB2839
SAMEA1876741	Non-invasive	Fiji	PRJEB2839
SAMEA1876784	Non-invasive	Fiji	PRJEB2839
SAMEA1876537	Non-invasive	Fiji	PRJEB2839
SAMEA1876753	Non-invasive	Fiji	PRJEB2839
SAMEA1876694	Non-invasive	Fiji	PRJEB2839
SAMEA1876690	Non-invasive	Fiji	PRJEB2839
SAMEA1876734	Non-invasive	Fiji	PRJEB2839
SAMEA1876629	Non-invasive	Fiji	PRJEB2839
SAMEA1876597	Non-invasive	Fiji	PRJEB2839
SAMEA1876607	Non-invasive	Fiji	PRJEB2839
SAMEA1523524	Non-invasive	Fiji	PRJEB2839
SAMEA1523523	Non-invasive	Fiji	PRJEB2839
SAMEA1523415	Non-invasive	Fiji	PRJEB2839
SAMEA1523517	Non-invasive	Fiji	PRJEB2839
SAMEA1523580	Non-invasive	Fiji	PRJEB2839
SAMEA1523522	Non-invasive	Fiji	PRJEB2839
SAMEA1523488	Non-invasive	Fiji	PRJEB2839
SAMEA1523578	Non-invasive	Fiji	PRJEB2839
SAMEA1523544	Non-invasive	Fiji	PRJEB2839
SAMEA1523486	Non-invasive	Fiji	PRJEB2839
SAMEA1523552	Non-invasive	Fiji	PRJEB2839
SAMEA1876539	Non-invasive	Fiji	PRJEB2839
SAMEA1523452	Non-invasive	Fiji	PRJEB2839
SAMEA1876681	Non-invasive	Fiji	PRJEB2839
SAMEA1876700	Non-invasive	Fiji	PRJEB2839
SAMEA1523472	Invasive	Fiji	PRJEB2839
SAMEA1324183	Non-invasive	Fiji	PRJEB2839
SAMEA1876566	Non-invasive	Fiji	PRJEB2839
SAMEA1876580	Non-invasive	Fiji	PRJEB2839
SAMEA1876632	Non-invasive	Fiji	PRJEB2839
SAMEA1876613	Non-invasive	Fiji	PRJEB2839
SAMEA1876608	Non-invasive	Fiji	PRJEB2839
SAMEA1876735	Non-invasive	Fiji	PRJEB2839
SAMEA1523490	Non-invasive	Fiji	PRJEB2839
SAMEA1523425	Invasive	Fiji	PRJEB2839
SAMEA1324153	Non-invasive	Fiji	PRJEB2839
SAMEA1523448	Non-invasive	Fiji	PRJEB2839
SAMEA1523459	Invasive	Fiji	PRJEB2839
SAMEA1324161	Non-invasive	Fiji	PRJEB2839
SAMEA1324151	Non-invasive	Fiji	PRJEB2839
SAMEA1523461	Invasive	Fiji	PRJEB2839
SAMEA1324169	Non-invasive	Fiji	PRJEB2839
SAMEA1324176	Non-invasive	Fiji	PRJEB2839
SAMEA1523438	Invasive	Fiji	PRJEB2839
SAMEA1523498	Non-invasive	Fiji	PRJEB2839
SAMEA1523469	Non-invasive	Fiji	PRJEB2839
SAMEA1523554	Invasive	Fiji	PRJEB2839
SAMEA1324157	Non-invasive	Fiji	PRJEB2839
SAMEA1523491	Non-invasive	Fiji	PRJEB2839
SAMEA1523582	Invasive	Fiji	PRJEB2839
SAMEA1523478	Invasive	Fiji	PRJEB2839
SAMEA1523416	Invasive	Fiji	PRJEB2839
SAMEA1523466	Invasive	Fiji	PRJEB2839
SAMEA1523558	Invasive	Fiji	PRJEB2839
SAMEA1523460	Non-invasive	Fiji	PRJEB2839
SAMEA1523457	Invasive	Fiji	PRJEB2839
SAMEA1523540	Invasive	Fiji	PRJEB2839
SAMEA1523572	Invasive	Fiji	PRJEB2839
SAMEA1523480	Invasive	Fiji	PRJEB2839
SAMEA1523450	Invasive	Fiji	PRJEB2839
SAMEA1523431	Invasive	Fiji	PRJEB2839
SAMEA1523553	Invasive	Fiji	PRJEB2839
SAMEA1523564	Invasive	Fiji	PRJEB2839
SAMEA1523419	Invasive	Fiji	PRJEB2839
SAMEA1523528	Non-invasive	Fiji	PRJEB2839
SAMEA1523539	Invasive	Fiji	PRJEB2839
SAMEA1324177	Non-invasive	Fiji	PRJEB2839
SAMEA1523576	Invasive	Fiji	PRJEB2839
SAMEA1523588	Invasive	Fiji	PRJEB2839
SAMEA1523489	Invasive	Fiji	PRJEB2839
SAMEA1523496	Non-invasive	Fiji	PRJEB2839
SAMEA1523516	Invasive	Fiji	PRJEB2839
SAMEA1324173	Non-invasive	Fiji	PRJEB2839
SAMEA1324145	Non-invasive	Fiji	PRJEB2839
SAMEA1523481	Non-invasive	Fiji	PRJEB2839
SAMEA1523483	Non-invasive	Fiji	PRJEB2839
SAMEA1523471	Invasive	Fiji	PRJEB2839
SAMEA1523577	Non-invasive	Fiji	PRJEB2839
SAMEA1523497	Invasive	Fiji	PRJEB2839
SAMEA1523494	Invasive	Fiji	PRJEB2839
SAMEA1876639	Non-invasive	Fiji	PRJEB2839
SAMEA1523420	Non-invasive	Fiji	PRJEB2839
SAMEA1876776	Non-invasive	Fiji	PRJEB2839
SAMEA1876674	Non-invasive	Fiji	PRJEB2839
SAMEA1876697	Non-invasive	Fiji	PRJEB2839
SAMEA1876701	Non-invasive	Fiji	PRJEB2839
SAMEA1876567	Non-invasive	Fiji	PRJEB2839
SAMEA1876589	Non-invasive	Fiji	PRJEB2839
SAMEA1876661	Non-invasive	Fiji	PRJEB2839
SAMEA1523473	Non-invasive	Fiji	PRJEB2839
SAMEA1523515	Non-invasive	Fiji	PRJEB2839
SAMEA1523500	Non-invasive	Fiji	PRJEB2839
SAMEA1876787	Non-invasive	Fiji	PRJEB2839
SAMEA1876725	Non-invasive	Fiji	PRJEB2839
SAMEA1876634	Non-invasive	Fiji	PRJEB2839
SAMEA1876521	Non-invasive	Fiji	PRJEB2839
SAMEA1876717	Non-invasive	Fiji	PRJEB2839
SAMEA1876703	Non-invasive	Fiji	PRJEB2839
SAMEA1876622	Non-invasive	Fiji	PRJEB2839
SAMEA1876649	Non-invasive	Fiji	PRJEB2839
SAMEA1876702	Non-invasive	Fiji	PRJEB2839
SAMEA1876713	Non-invasive	Fiji	PRJEB2839
SAMEA1876571	Non-invasive	Fiji	PRJEB2839
SAMEA1876746	Non-invasive	Fiji	PRJEB2839
SAMEA1876786	Non-invasive	Fiji	PRJEB2839
SAMEA1876520	Non-invasive	Fiji	PRJEB2839
SAMEA1876651	Non-invasive	Fiji	PRJEB2839
SAMEA1876779	Non-invasive	Fiji	PRJEB2839
SAMEA1876740	Non-invasive	Fiji	PRJEB2839
SAMEA1523561	Non-invasive	Fiji	PRJEB2839
SAMEA1523485	Non-invasive	Fiji	PRJEB2839
SAMEA1523530	Non-invasive	Fiji	PRJEB2839
SAMEA1523428	Non-invasive	Fiji	PRJEB2839
SAMEA1523455	Non-invasive	Fiji	PRJEB2839
SAMEA1523541	Non-invasive	Fiji	PRJEB2839
SAMEA1523422	Non-invasive	Fiji	PRJEB2839
SAMEA1523525	Non-invasive	Fiji	PRJEB2839
SAMEA1876543	Non-invasive	Fiji	PRJEB2839
SAMEA1876683	Non-invasive	Fiji	PRJEB2839
SAMEA1876557	Non-invasive	Fiji	PRJEB2839
SAMEA1523513	Non-invasive	Fiji	PRJEB2839
SAMEA1876704	Non-invasive	Fiji	PRJEB2839
SAMEA1876524	Non-invasive	Fiji	PRJEB2839
SAMEA1523536	Non-invasive	Fiji	PRJEB2839
SAMEA1523527	Non-invasive	Fiji	PRJEB2839
SAMEA1876772	Non-invasive	Fiji	PRJEB2839
SAMEA1324172	Non-invasive	Fiji	PRJEB2839
SAMEA1876548	Non-invasive	Fiji	PRJEB2839
SAMEA1876758	Non-invasive	Fiji	PRJEB2839
SAMEA1876602	Non-invasive	Fiji	PRJEB2839
SAMEA1876528	Non-invasive	Fiji	PRJEB2839
SAMEA1523535	Non-invasive	Fiji	PRJEB2839
SAMEA1324179	Non-invasive	Fiji	PRJEB2839
SAMEA1324152	Non-invasive	Fiji	PRJEB2839
SAMEA1876652	Non-invasive	Fiji	PRJEB2839
SAMEA1523421	Non-invasive	Fiji	PRJEB2839
SAMEA1876637	Non-invasive	Fiji	PRJEB2839
SAMEA1876538	Non-invasive	Fiji	PRJEB2839
SAMEA1876775	Non-invasive	Fiji	PRJEB2839
SAMEA1523545	Non-invasive	Fiji	PRJEB2839
SAMEA1523463	Non-invasive	Fiji	PRJEB2839
SAMEA1523462	Non-invasive	Fiji	PRJEB2839
SAMEA1523440	Invasive	Fiji	PRJEB2839
SAMEA1523579	Non-invasive	Fiji	PRJEB2839
SAMEA1523571	Non-invasive	Fiji	PRJEB2839
SAMEA1523511	Invasive	Fiji	PRJEB2839
SAMEA1523458	Invasive	Fiji	PRJEB2839
SAMEA1523556	Non-invasive	Fiji	PRJEB2839
SAMEA1523514	Non-invasive	Fiji	PRJEB2839
SAMEA1523574	Non-invasive	Fiji	PRJEB2839
SAMEA1523557	Non-invasive	Fiji	PRJEB2839
SAMEA1523468	Non-invasive	Fiji	PRJEB2839
SAMEA1523436	Non-invasive	Fiji	PRJEB2839
SAMEA1876570	Non-invasive	Fiji	PRJEB2839
SAMEA1876655	Non-invasive	Fiji	PRJEB2839
SAMEA1876542	Non-invasive	Fiji	PRJEB2839
SAMEA1876513	Non-invasive	Fiji	PRJEB2839
SAMEA1876636	Non-invasive	Fiji	PRJEB2839
SAMEA1876535	Non-invasive	Fiji	PRJEB2839
SAMEA1876671	Non-invasive	Fiji	PRJEB2839
SAMEA1876604	Non-invasive	Fiji	PRJEB2839
SAMEA1876763	Non-invasive	Fiji	PRJEB2839
SAMEA1876587	Non-invasive	Fiji	PRJEB2839
SAMEA1876553	Non-invasive	Fiji	PRJEB2839
SAMEA1876666	Non-invasive	Fiji	PRJEB2839
SAMEA1876663	Non-invasive	Fiji	PRJEB2839
SAMEA1876721	Non-invasive	Fiji	PRJEB2839
SAMEA1876679	Non-invasive	Fiji	PRJEB2839
SAMEA1876709	Non-invasive	Fiji	PRJEB2839
SAMEA1876656	Non-invasive	Fiji	PRJEB2839
SAMEA1523412	Non-invasive	Fiji	PRJEB2839
SAMEA1523493	Non-invasive	Fiji	PRJEB2839
SAMEA1523501	Non-invasive	Fiji	PRJEB2839
SAMEA1876774	Non-invasive	Fiji	PRJEB2839
SAMEA1876665	Non-invasive	Fiji	PRJEB2839
SAMEA1876752	Non-invasive	Fiji	PRJEB2839
SAMEA1876588	Non-invasive	Fiji	PRJEB2839
SAMEA1876595	Non-invasive	Fiji	PRJEB2839
SAMEA1523413	Non-invasive	Fiji	PRJEB2839
SAMEA1523467	Non-invasive	Fiji	PRJEB2839
SAMEA1523566	Non-invasive	Fiji	PRJEB2839
SAMEA1523447	Non-invasive	Fiji	PRJEB2839
SAMEA1523548	Non-invasive	Fiji	PRJEB2839
SAMEA1523569	Non-invasive	Fiji	PRJEB2839
SAMEA1876558	Non-invasive	Fiji	PRJEB2839
SAMEA1876778	Non-invasive	Fiji	PRJEB2839
SAMEA1876789	Non-invasive	Fiji	PRJEB2839
SAMEA1876731	Non-invasive	Fiji	PRJEB2839
SAMEA1876662	Non-invasive	Fiji	PRJEB2839
SAMEA1876750	Non-invasive	Fiji	PRJEB2839
SAMEA1876757	Non-invasive	Fiji	PRJEB2839
SAMEA1876644	Non-invasive	Fiji	PRJEB2839
SAMEA1876592	Non-invasive	Fiji	PRJEB2839
SAMEA1876561	Non-invasive	Fiji	PRJEB2839
SAMEA1876712	Non-invasive	Fiji	PRJEB2839
SAMEA1876687	Non-invasive	Fiji	PRJEB2839
SAMEA1876610	Non-invasive	Fiji	PRJEB2839
SAMEA1876624	Non-invasive	Fiji	PRJEB2839
SAMEA1876579	Non-invasive	Fiji	PRJEB2839
SAMEA1876737	Non-invasive	Fiji	PRJEB2839
SAMEA1523426	Non-invasive	Fiji	PRJEB2839
SAMEA1876515	Non-invasive	Fiji	PRJEB2839
SAMEA1876664	Non-invasive	Fiji	PRJEB2839
SAMEA1523484	Non-invasive	Fiji	PRJEB2839
SAMEA1523492	Invasive	Fiji	PRJEB2839
SAMEA1523505	Non-invasive	Fiji	PRJEB2839
SAMEA1523519	Non-invasive	Fiji	PRJEB2839
SAMEA1523510	Invasive	Fiji	PRJEB2839
SAMEA1523508	Non-invasive	Fiji	PRJEB2839
SAMEA1876531	Non-invasive	Fiji	PRJEB2839
SAMEA1876716	Non-invasive	Fiji	PRJEB2839
SAMEA1876568	Non-invasive	Fiji	PRJEB2839
SAMEA1876672	Non-invasive	Fiji	PRJEB2839
SAMEA1876549	Non-invasive	Fiji	PRJEB2839
SAMEA1876627	Non-invasive	Fiji	PRJEB2839
SAMEA1876648	Non-invasive	Fiji	PRJEB2839
SAMEA1876623	Non-invasive	Fiji	PRJEB2839
SAMEA1876705	Non-invasive	Fiji	PRJEB2839
SAMEA1876591	Non-invasive	Fiji	PRJEB2839
SAMEA1876755	Non-invasive	Fiji	PRJEB2839
SAMEA1523526	Non-invasive	Fiji	PRJEB2839
SAMEA1523502	Non-invasive	Fiji	PRJEB2839
SAMEA1523476	Non-invasive	Fiji	PRJEB2839
SAMEA1876667	Non-invasive	Fiji	PRJEB2839
SAMEA1876688	Non-invasive	Fiji	PRJEB2839
SAMEA1876692	Non-invasive	Fiji	PRJEB2839
SAMEA1876540	Non-invasive	Fiji	PRJEB2839
SAMEA1876620	Non-invasive	Fiji	PRJEB2839
SAMEA1876675	Non-invasive	Fiji	PRJEB2839
SAMEA1523587	Non-invasive	Fiji	PRJEB2839
SAMEA1523575	Non-invasive	Fiji	PRJEB2839
SAMEA1523512	Non-invasive	Fiji	PRJEB2839
SAMEA1523560	Non-invasive	Fiji	PRJEB2839
SAMEA1324147	Non-invasive	Fiji	PRJEB2839
SAMEA1523583	Invasive	Fiji	PRJEB2839
SAMEA1324170	Non-invasive	Fiji	PRJEB2839
SAMEA1523546	Non-invasive	Fiji	PRJEB2839
SAMEA1876516	Non-invasive	Fiji	PRJEB2839
SAMEA1523475	Non-invasive	Fiji	PRJEB2839
SAMEA1523534	Non-invasive	Fiji	PRJEB2839
SAMEA1523555	Non-invasive	Fiji	PRJEB2839
SAMEA1876720	Non-invasive	Fiji	PRJEB2839
SAMEA1876530	Non-invasive	Fiji	PRJEB2839
SAMEA1876555	Non-invasive	Fiji	PRJEB2839
SAMEA1876770	Non-invasive	Fiji	PRJEB2839
SAMEA1876577	Non-invasive	Fiji	PRJEB2839
SAMEA1876541	Non-invasive	Fiji	PRJEB2839
SAMEA1523414	Non-invasive	Fiji	PRJEB2839
SAMEA1523529	Non-invasive	Fiji	PRJEB2839
SAMEA1523537	Non-invasive	Fiji	PRJEB2839
SAMEA1523562	Non-invasive	Fiji	PRJEB2839
SAMEA1523464	Non-invasive	Fiji	PRJEB2839
SAMEA1523565	Non-invasive	Fiji	PRJEB2839
SAMEA1523521	Non-invasive	Fiji	PRJEB2839
SAMEA1523465	Non-invasive	Fiji	PRJEB2839
SAMEA1523453	Non-invasive	Fiji	PRJEB2839
SAMEA1523586	Non-invasive	Fiji	PRJEB2839
SAMEA1523506	Non-invasive	Fiji	PRJEB2839
SAMEA1523533	Invasive	Fiji	PRJEB2839
SAMEA1523417	Invasive	Fiji	PRJEB2839
SAMEA1876728	Non-invasive	Fiji	PRJEB2839
SAMEA1876583	Non-invasive	Fiji	PRJEB2839
SAMEA1876582	Non-invasive	Fiji	PRJEB2839
SAMEA1876643	Non-invasive	Fiji	PRJEB2839
SAMEA1523487	Non-invasive	Fiji	PRJEB2839
SAMEA1523418	Invasive	Fiji	PRJEB2839
SAMEA1523442	Non-invasive	Fiji	PRJEB2839
SAMEA1523433	Non-invasive	Fiji	PRJEB2839
SAMEA1876747	Non-invasive	Fiji	PRJEB2839
SAMEA1876706	Non-invasive	Fiji	PRJEB2839
SAMEA1876625	Non-invasive	Fiji	PRJEB2839
SAMEA1523470	Non-invasive	Fiji	PRJEB2839
SAMEA1523444	Non-invasive	Fiji	PRJEB2839
SAMEA1523427	Non-invasive	Fiji	PRJEB2839
SAMEA1876710	Non-invasive	Fiji	PRJEB2839
SAMEA1876714	Non-invasive	Fiji	PRJEB2839
SAMEA1876673	Non-invasive	Fiji	PRJEB2839
SAMEA1523550	Non-invasive	Fiji	PRJEB2839
SAMEA1523430	Non-invasive	Fiji	PRJEB2839
SAMEA1523477	Non-invasive	Fiji	PRJEB2839
SAMEA1523563	Non-invasive	Fiji	PRJEB2839
SAMEA1523424	Non-invasive	Fiji	PRJEB2839
SAMEA1876559	Non-invasive	Fiji	PRJEB2839
SAMEA1324143	Non-invasive	Fiji	PRJEB2839
SAMEA1876756	Non-invasive	Fiji	PRJEB2839
SAMEA1876575	Non-invasive	Fiji	PRJEB2839
SAMEA1876564	Non-invasive	Fiji	PRJEB2839
SAMEA1876612	Non-invasive	Fiji	PRJEB2839
SAMEA1876551	Non-invasive	Fiji	PRJEB2839
SAMEA1876751	Non-invasive	Fiji	PRJEB2839
SAMEA1876698	Non-invasive	Fiji	PRJEB2839
SAMEA1876547	Non-invasive	Fiji	PRJEB2839
SAMEA1876680	Non-invasive	Fiji	PRJEB2839
SAMEA1876711	Non-invasive	Fiji	PRJEB2839
SAMEA1876606	Non-invasive	Fiji	PRJEB2839
SAMEA1876603	Non-invasive	Fiji	PRJEB2839
SAMEA1876765	Non-invasive	Fiji	PRJEB2839
SAMEA1876578	Non-invasive	Fiji	PRJEB2839
SAMEA1876785	Non-invasive	Fiji	PRJEB2839
SAMEA1876626	Non-invasive	Fiji	PRJEB2839
SAMEA1876691	Non-invasive	Fiji	PRJEB2839
SAMEA1876646	Non-invasive	Fiji	PRJEB2839
SAMEA1876748	Non-invasive	Fiji	PRJEB2839
SAMEA1876736	Non-invasive	Fiji	PRJEB2839
SAMEA1876693	Non-invasive	Fiji	PRJEB2839
SAMEA1876773	Non-invasive	Fiji	PRJEB2839
SAMEA1876628	Non-invasive	Fiji	PRJEB2839
SAMEA1523542	Non-invasive	Fiji	PRJEB2839
SAMEA1711780	Invasive	Kilifi	PRJEB3313
SAMEA1711783	Invasive	Kilifi	PRJEB3313
SAMEA1711623	Invasive	Kilifi	PRJEB3313
SAMEA1711607	Invasive	Kilifi	PRJEB3313
SAMEA1711617	Invasive	Kilifi	PRJEB3313
SAMEA1711555	Invasive	Kilifi	PRJEB3313
SAMEA1711763	Invasive	Kilifi	PRJEB3313
SAMEA1711564	Non-invasive	Kilifi	PRJEB3313
SAMEA1711574	Invasive	Kilifi	PRJEB3313
SAMEA1711558	Invasive	Kilifi	PRJEB3313
SAMEA1711567	Invasive	Kilifi	PRJEB3313
SAMEA1711604	Non-invasive	Kilifi	PRJEB3313
SAMEA1711795	Non-invasive	Kilifi	PRJEB3313
SAMEA1711692	Non-invasive	Kilifi	PRJEB3313
SAMEA1711717	Non-invasive	Kilifi	PRJEB3313
SAMEA1711713	Non-invasive	Kilifi	PRJEB3313
SAMEA1711657	Invasive	Kilifi	PRJEB3313
SAMEA1711799	Invasive	Kilifi	PRJEB3313
SAMEA1711771	Invasive	Kilifi	PRJEB3313
SAMEA1711821	Non-invasive	Kilifi	PRJEB3313
SAMEA1711642	Non-invasive	Kilifi	PRJEB3313
SAMEA1711838	Non-invasive	Kilifi	PRJEB3313
SAMEA1711639	Non-invasive	Kilifi	PRJEB3313
SAMEA1711701	Non-invasive	Kilifi	PRJEB3313
SAMEA1711696	Non-invasive	Kilifi	PRJEB3313
SAMEA1711786	Non-invasive	Kilifi	PRJEB3313
SAMEA1711582	Non-invasive	Kilifi	PRJEB3313
SAMEA1711599	Non-invasive	Kilifi	PRJEB3313
SAMEA1711738	Non-invasive	Kilifi	PRJEB3313
SAMEA1711648	Non-invasive	Kilifi	PRJEB3313
SAMEA1711758	Non-invasive	Kilifi	PRJEB3313
SAMEA1711598	Non-invasive	Kilifi	PRJEB3313
SAMEA1711608	Non-invasive	Kilifi	PRJEB3313
SAMEA1711566	Invasive	Kilifi	PRJEB3313
SAMEA1711776	Non-invasive	Kilifi	PRJEB3313
SAMEA1711829	Non-invasive	Kilifi	PRJEB3313
SAMEA1711571	Invasive	Kilifi	PRJEB3313
SAMEA1711586	Non-invasive	Kilifi	PRJEB3313
SAMEA1711702	Non-invasive	Kilifi	PRJEB3313
SAMEA1711794	Invasive	Kilifi	PRJEB3313
SAMEA1711833	Non-invasive	Kilifi	PRJEB3313
SAMEA1711834	Non-invasive	Kilifi	PRJEB3313
SAMEA1711802	Non-invasive	Kilifi	PRJEB3313
SAMEA1711624	Non-invasive	Kilifi	PRJEB3313
SAMEA1711676	Non-invasive	Kilifi	PRJEB3313
SAMEA1711569	Non-invasive	Kilifi	PRJEB3313
SAMEA1711595	Non-invasive	Kilifi	PRJEB3313
SAMEA1711592	Non-invasive	Kilifi	PRJEB3313
SAMEA1711680	Non-invasive	Kilifi	PRJEB3313
SAMEA1711718	Non-invasive	Kilifi	PRJEB3313
SAMEA1711837	Non-invasive	Kilifi	PRJEB3313
SAMEA1711730	Non-invasive	Kilifi	PRJEB3313
SAMEA1711710	Non-invasive	Kilifi	PRJEB3313
SAMEA1711616	Invasive	Kilifi	PRJEB3313
SAMEA1695411	Non-invasive	Kilifi	PRJEB3313
SAMEA1695437	Non-invasive	Kilifi	PRJEB3313
SAMEA1695442	Non-invasive	Kilifi	PRJEB3313
SAMEA1695418	Invasive	Kilifi	PRJEB3313
SAMEA1695469	Non-invasive	Kilifi	PRJEB3313
SAMEA1695383	Non-invasive	Kilifi	PRJEB3313
SAMEA1711775	Invasive	Kilifi	PRJEB3313
SAMEA1695410	Non-invasive	Kilifi	PRJEB3313
SAMEA1711706	Invasive	Kilifi	PRJEB3313
SAMEA1711675	Invasive	Kilifi	PRJEB3313
SAMEA1711619	Invasive	Kilifi	PRJEB3313
SAMEA1711661	Non-invasive	Kilifi	PRJEB3313
SAMEA1711719	Non-invasive	Kilifi	PRJEB3313
SAMEA1711748	Non-invasive	Kilifi	PRJEB3313
SAMEA1711752	Non-invasive	Kilifi	PRJEB3313
SAMEA1711646	Non-invasive	Kilifi	PRJEB3313
SAMEA1711687	Invasive	Kilifi	PRJEB3313
SAMEA2238145	Non-invasive	Kilifi	PRJEB3313
SAMEA1711747	Invasive	Kilifi	PRJEB3313
SAMEA1711684	Non-invasive	Kilifi	PRJEB3313
SAMEA1695389	Non-invasive	Kilifi	PRJEB3313
SAMEA1695466	Invasive	Kilifi	PRJEB3313
SAMEA1695471	Non-invasive	Kilifi	PRJEB3313
SAMEA1695475	Non-invasive	Kilifi	PRJEB3313
SAMEA1695404	Non-invasive	Kilifi	PRJEB3313
SAMEA1695455	Invasive	Kilifi	PRJEB3313
SAMEA1695388	Non-invasive	Kilifi	PRJEB3313
SAMEA1695426	Invasive	Kilifi	PRJEB3313
SAMEA1711784	Non-invasive	Kilifi	PRJEB3313
SAMEA1695434	Non-invasive	Kilifi	PRJEB3313
SAMEA1695456	Invasive	Kilifi	PRJEB3313
SAMEA1695396	Non-invasive	Kilifi	PRJEB3313
SAMEA1695423	Non-invasive	Kilifi	PRJEB3313
SAMEA1695432	Non-invasive	Kilifi	PRJEB3313
SAMEA1695464	Non-invasive	Kilifi	PRJEB3313
SAMEA1695409	Non-invasive	Kilifi	PRJEB3313
SAMEA1695463	Non-invasive	Kilifi	PRJEB3313
SAMEA1695421	Non-invasive	Kilifi	PRJEB3313
SAMEA1695415	Invasive	Kilifi	PRJEB3313
SAMEA1695433	Invasive	Kilifi	PRJEB3313
SAMEA1695476	Invasive	Kilifi	PRJEB3313
SAMEA1695417	Invasive	Kilifi	PRJEB3313
SAMEA1695430	Non-invasive	Kilifi	PRJEB3313
SAMEA1695381	Non-invasive	Kilifi	PRJEB3313
SAMEA1695385	Non-invasive	Kilifi	PRJEB3313
SAMEA1695403	Non-invasive	Kilifi	PRJEB3313
SAMEA1695457	Non-invasive	Kilifi	PRJEB3313
SAMEA1695405	Non-invasive	Kilifi	PRJEB3313
SAMEA1695399	Non-invasive	Kilifi	PRJEB3313
SAMEA1695407	Non-invasive	Kilifi	PRJEB3313
SAMEA1695460	Non-invasive	Kilifi	PRJEB3313
SAMEA1695439	Invasive	Kilifi	PRJEB3313
SAMEA1695447	Invasive	Kilifi	PRJEB3313
SAMEA1695450	Non-invasive	Kilifi	PRJEB3313
SAMEA1695435	Non-invasive	Kilifi	PRJEB3313
SAMEA1711819	Non-invasive	Kilifi	PRJEB3313
SAMEA1711590	Non-invasive	Kilifi	PRJEB3313
SAMEA1711655	Non-invasive	Kilifi	PRJEB3313
SAMEA1711612	Non-invasive	Kilifi	PRJEB3313
SAMEA1695398	Non-invasive	Kilifi	PRJEB3313
SAMEA1695468	Non-invasive	Kilifi	PRJEB3313
SAMEA1695425	Non-invasive	Kilifi	PRJEB3313
SAMEA1695444	Non-invasive	Kilifi	PRJEB3313
SAMEA1711629	Non-invasive	Kilifi	PRJEB3313
SAMEA1695422	Invasive	Kilifi	PRJEB3313
SAMEA1695474	Invasive	Kilifi	PRJEB3313
SAMEA1695443	Invasive	Kilifi	PRJEB3313
SAMEA1695459	Non-invasive	Kilifi	PRJEB3313
SAMEA1695390	Invasive	Kilifi	PRJEB3313
SAMEA1695429	Non-invasive	Kilifi	PRJEB3313
SAMEA1695454	Non-invasive	Kilifi	PRJEB3313
SAMEA1695386	Non-invasive	Kilifi	PRJEB3313
SAMEA1695387	Non-invasive	Kilifi	PRJEB3313
SAMEA1711671	Non-invasive	Kilifi	PRJEB3313
SAMEA1695419	Invasive	Kilifi	PRJEB3313
SAMEA1695416	Invasive	Kilifi	PRJEB3313
SAMEA1695412	Non-invasive	Kilifi	PRJEB3313
SAMEA1695392	Invasive	Kilifi	PRJEB3313
SAMEA1695438	Invasive	Kilifi	PRJEB3313
SAMEA1711770	Non-invasive	Kilifi	PRJEB3313
SAMEA1695465	Non-invasive	Kilifi	PRJEB3313
SAMEA1695451	Invasive	Kilifi	PRJEB3313
SAMEA1695461	Non-invasive	Kilifi	PRJEB3313
SAMEA1695453	Non-invasive	Kilifi	PRJEB3313
SAMEA1711716	Non-invasive	Kilifi	PRJEB3313
SAMEA1711609	Non-invasive	Kilifi	PRJEB3313
SAMEA1695384	Invasive	Kilifi	PRJEB3313
SAMEA1695452	Non-invasive	Kilifi	PRJEB3313
SAMEA1711653	Non-invasive	Kilifi	PRJEB3313
SAMEA1711740	Non-invasive	Kilifi	PRJEB3313
SAMEA1711602	Non-invasive	Kilifi	PRJEB3313
SAMEA1711796	Invasive	Kilifi	PRJEB3313
SAMEA1711596	Non-invasive	Kilifi	PRJEB3313
SAMEA1711768	Non-invasive	Kilifi	PRJEB3313
SAMEA1711693	Invasive	Kilifi	PRJEB3313
SAMEA1711823	Non-invasive	Kilifi	PRJEB3313
SAMEA1711673	Invasive	Kilifi	PRJEB3313
SAMEA1711704	Invasive	Kilifi	PRJEB3313
SAMEA1711724	Invasive	Kilifi	PRJEB3313
SAMEA1711817	Non-invasive	Kilifi	PRJEB3313
SAMEA1711790	Non-invasive	Kilifi	PRJEB3313
SAMEA1711597	Invasive	Kilifi	PRJEB3313
SAMEA1711601	Invasive	Kilifi	PRJEB3313
SAMEA1711715	Invasive	Kilifi	PRJEB3313
SAMEA1711682	Invasive	Kilifi	PRJEB3313
SAMEA1711778	Non-invasive	Kilifi	PRJEB3313
SAMEA1711644	Non-invasive	Kilifi	PRJEB3313
SAMEA1711744	Non-invasive	Kilifi	PRJEB3313
SAMEA1711813	Invasive	Kilifi	PRJEB3313
SAMEA2238131	Invasive	Kilifi	PRJEB3313
SAMEA1711627	Non-invasive	Kilifi	PRJEB3313
SAMEA1711563	Invasive	Kilifi	PRJEB3313
SAMEA1711610	Non-invasive	Kilifi	PRJEB3313
SAMEA1711711	Non-invasive	Kilifi	PRJEB3313
SAMEA1711742	Non-invasive	Kilifi	PRJEB3313
SAMEA1711793	Invasive	Kilifi	PRJEB3313
SAMEA1711591	Invasive	Kilifi	PRJEB3313
SAMEA1711690	Invasive	Kilifi	PRJEB3313
SAMEA1711830	Invasive	Kilifi	PRJEB3313
SAMEA2238175	Invasive	Kilifi	PRJEB3313
SAMEA2238169	Invasive	Kilifi	PRJEB3313
SAMEA2238138	Non-invasive	Kilifi	PRJEB3313
SAMEA2238141	Non-invasive	Kilifi	PRJEB3313
SAMEA2238143	Invasive	Kilifi	PRJEB3313
SAMEA2238134	Invasive	Kilifi	PRJEB3313
SAMEA2238133	Non-invasive	Kilifi	PRJEB3313
SAMEA1711669	Invasive	Kilifi	PRJEB3313
SAMEA2238171	Invasive	Kilifi	PRJEB3313
SAMEA2238132	Non-invasive	Kilifi	PRJEB3313
SAMEA1711573	Non-invasive	Kilifi	PRJEB3313
SAMEA2238146	Invasive	Kilifi	PRJEB3313
SAMEA2238142	Non-invasive	Kilifi	PRJEB3313
SAMEA2238157	Invasive	Kilifi	PRJEB3313
SAMEA2238154	Invasive	Kilifi	PRJEB3313
SAMEA1711828	Non-invasive	Kilifi	PRJEB3313
SAMEA2238178	Non-invasive	Kilifi	PRJEB3313
SAMEA2238158	Non-invasive	Kilifi	PRJEB3313
SAMEA1711699	Invasive	Kilifi	PRJEB3313
SAMEA1711746	Non-invasive	Kilifi	PRJEB3313
SAMEA1711792	Non-invasive	Kilifi	PRJEB3313
SAMEA1711756	Invasive	Kilifi	PRJEB3313
SAMEA2238150	Non-invasive	Kilifi	PRJEB3313
SAMEA2238149	Non-invasive	Kilifi	PRJEB3313
SAMEA2238165	Invasive	Kilifi	PRJEB3313
SAMEA1711667	Invasive	Kilifi	PRJEB3313
SAMEA1711681	Invasive	Kilifi	PRJEB3313
SAMEA2238155	Invasive	Kilifi	PRJEB3313
SAMEA1711769	Invasive	Kilifi	PRJEB3313
SAMEA1711594	Non-invasive	Kilifi	PRJEB3313
SAMEA1711791	Invasive	Kilifi	PRJEB3313
SAMEA1711839	Invasive	Kilifi	PRJEB3313
SAMEA1711760	Non-invasive	Kilifi	PRJEB3313
SAMEA2238137	Invasive	Kilifi	PRJEB3313
SAMEA1711632	Non-invasive	Kilifi	PRJEB3313
SAMEA2238180	Non-invasive	Kilifi	PRJEB3313
SAMEA1711766	Non-invasive	Kilifi	PRJEB3313
SAMEA1711621	Non-invasive	Kilifi	PRJEB3313
SAMEA1711694	Invasive	Kilifi	PRJEB3313
SAMEA1711714	Invasive	Kilifi	PRJEB3313
SAMEA1711638	Non-invasive	Kilifi	PRJEB3313
SAMEA1711759	Non-invasive	Kilifi	PRJEB3313
SAMEA1711603	Invasive	Kilifi	PRJEB3313
SAMEA1711577	Invasive	Kilifi	PRJEB3313
SAMEA1711800	Non-invasive	Kilifi	PRJEB3313
SAMEA1711672	Invasive	Kilifi	PRJEB3313
SAMEA1711804	Invasive	Kilifi	PRJEB3313
SAMEA1711737	Invasive	Kilifi	PRJEB3313
SAMEA2238167	Non-invasive	Kilifi	PRJEB3313
SAMEA1711658	Invasive	Kilifi	PRJEB3313
SAMEA1711688	Invasive	Kilifi	PRJEB3313
SAMEA1711831	Invasive	Kilifi	PRJEB3313
SAMEA2238147	Non-invasive	Kilifi	PRJEB3313
SAMEA1711836	Non-invasive	Kilifi	PRJEB3313
SAMEA1711600	Invasive	Kilifi	PRJEB3313
SAMEA1711782	Non-invasive	Kilifi	PRJEB3313
SAMEA1711733	Non-invasive	Kilifi	PRJEB3313
SAMEA1711628	Non-invasive	Kilifi	PRJEB3313
SAMEA1711660	Non-invasive	Kilifi	PRJEB3313
SAMEA1711640	Invasive	Kilifi	PRJEB3313
SAMEA1711781	Invasive	Kilifi	PRJEB3313
SAMEA2238166	Invasive	Kilifi	PRJEB3313
SAMEA2238159	Invasive	Kilifi	PRJEB3313
SAMEA2238160	Invasive	Kilifi	PRJEB3313
SAMEA1711630	Invasive	Kilifi	PRJEB3313
SAMEA1711729	Non-invasive	Kilifi	PRJEB3313
SAMEA1711668	Invasive	Kilifi	PRJEB3313
SAMEA1711641	Non-invasive	Kilifi	PRJEB3313
SAMEA1711743	Invasive	Kilifi	PRJEB3313
SAMEA1711622	Invasive	Kilifi	PRJEB3313
SAMEA2238152	Invasive	Kilifi	PRJEB3313
SAMEA1711580	Invasive	Kilifi	PRJEB3313
SAMEA1711707	Invasive	Kilifi	PRJEB3313
SAMEA1711805	Non-invasive	Kilifi	PRJEB3313
SAMEA1711683	Non-invasive	Kilifi	PRJEB3313
SAMEA1711662	Non-invasive	Kilifi	PRJEB3313
SAMEA2238130	Invasive	Kilifi	PRJEB3313
SAMEA1711664	Non-invasive	Kilifi	PRJEB3313
SAMEA1711685	Non-invasive	Kilifi	PRJEB3313
SAMEA2238161	Invasive	Kilifi	PRJEB3313
SAMEA1711568	Invasive	Kilifi	PRJEB3313
SAMEA1711774	Invasive	Kilifi	PRJEB3313
SAMEA1711811	Non-invasive	Kilifi	PRJEB3313
SAMEA1711651	Non-invasive	Kilifi	PRJEB3313
SAMEA1711581	Non-invasive	Kilifi	PRJEB3313
SAMEA1711785	Non-invasive	Kilifi	PRJEB3313
SAMEA2238162	Invasive	Kilifi	PRJEB3313
SAMEA2238163	Invasive	Kilifi	PRJEB3313
SAMEA1711572	Non-invasive	Kilifi	PRJEB3313
SAMEA1711575	Invasive	Kilifi	PRJEB3313
SAMEA2238174	Non-invasive	Kilifi	PRJEB3313
SAMEA2238164	Non-invasive	Kilifi	PRJEB3313
SAMEA2238144	Non-invasive	Kilifi	PRJEB3313
SAMEA1711689	Non-invasive	Kilifi	PRJEB3313
SAMEA1711677	Invasive	Kilifi	PRJEB3313
SAMEA1711731	Invasive	Kilifi	PRJEB3313
SAMEA2238156	Non-invasive	Kilifi	PRJEB3313
SAMEA2238153	Invasive	Kilifi	PRJEB3313
SAMEA1711626	Non-invasive	Kilifi	PRJEB3313
SAMEA1711615	Invasive	Kilifi	PRJEB3313
SAMEA1711720	Non-invasive	Kilifi	PRJEB3313
SAMEA1711686	Non-invasive	Kilifi	PRJEB3313
SAMEA1711634	Non-invasive	Kilifi	PRJEB3313
SAMEA1711723	Non-invasive	Kilifi	PRJEB3313
SAMEA1711751	Invasive	Kilifi	PRJEB3313
SAMEA1711606	Invasive	Kilifi	PRJEB3313
SAMEA1711765	Non-invasive	Kilifi	PRJEB3313
SAMEA1711605	Invasive	Kilifi	PRJEB3313
SAMEA1711750	Invasive	Kilifi	PRJEB3313
SAMEA1711712	Non-invasive	Kilifi	PRJEB3313
SAMEA1711728	Invasive	Kilifi	PRJEB3313
SAMEA1711809	Non-invasive	Kilifi	PRJEB3313
SAMEA1711579	Non-invasive	Kilifi	PRJEB3313
SAMEA2238176	Non-invasive	Kilifi	PRJEB3313
SAMEA2238182	Non-invasive	Kilifi	PRJEB3313
SAMEA2238177	Non-invasive	Kilifi	PRJEB3313
SAMEA2238181	Invasive	Kilifi	PRJEB3313
SAMEA1695470	Invasive	Kilifi	PRJEB3313
SAMEA1695401	Non-invasive	Kilifi	PRJEB3313
SAMEA1695467	Non-invasive	Kilifi	PRJEB3313
SAMEA1695431	Non-invasive	Kilifi	PRJEB3313
SAMEA1711801	Non-invasive	Kilifi	PRJEB3313
SAMEA1711764	Invasive	Kilifi	PRJEB3313
SAMEA2238151	Invasive	Kilifi	PRJEB3313
SAMEA1711649	Invasive	Kilifi	PRJEB3313
SAMEA1711583	Invasive	Kilifi	PRJEB3313
SAMEA1711659	Invasive	Kilifi	PRJEB3313
SAMEA1711739	Invasive	Kilifi	PRJEB3313
SAMEA1711650	Invasive	Kilifi	PRJEB3313
SAMEA1711674	Non-invasive	Kilifi	PRJEB3313
SAMEA1711732	Invasive	Kilifi	PRJEB3313
SAMEA2238179	Invasive	Kilifi	PRJEB3313
SAMEA1711589	Non-invasive	Kilifi	PRJEB3313
SAMEA2238173	Non-invasive	Kilifi	PRJEB3313
SAMEA1711585	Non-invasive	Kilifi	PRJEB3313
SAMEA1711700	Invasive	Kilifi	PRJEB3313
SAMEA1711736	Invasive	Kilifi	PRJEB3313
SAMEA1711578	Invasive	Kilifi	PRJEB3313
SAMEA1711576	Invasive	Kilifi	PRJEB3313

## Sheet: S. Infantis dataset
#Run	BioSample	BioProject	Organism group	Strain	Isolate identifiers	Serovar	Isolate	Create date	Location	Isolation source	Isolation type	Min-same	Min-diff	Computed types	Scientific name	AMR genotypes	AST phenotypes	AMR genotypes core
SRR1157945	SAMN02483567	PRJNA186035	Salmonella enterica	FSF0091	"CFSAN007807","FSF0091","SRS551197"	Infantis	PDT000003302.3	2015-02-11T15:09:16Z	Peru	cat claw powder herbal product	environmental/other	13	8	antigen_formula=7:r:1,5,serotype=Infantis	Salmonella enterica subsp. enterica serovar Infantis	aadA1=COMPLETE,aph(3')-Ia=COMPLETE,dfrA14=COMPLETE,gyrA_D87Y=POINT,mdsA=COMPLETE,mdsB=COMPLETE,sul1=COMPLETE,tet(A)=COMPLETE		aadA1=COMPLETE,aph(3')-Ia=COMPLETE,dfrA14=COMPLETE,gyrA_D87Y=POINT,sul1=COMPLETE,tet(A)=COMPLETE
SRR1960090	SAMN03468933	PRJNA248792	Salmonella enterica	78661	"78661","78661.biosample","SRS899821"	Infantis	PDT000054077.2	2015-04-10T05:13:05Z	United Kingdom: South of England	human	clinical	16	20	antigen_formula=7:r:1,5,serotype=Infantis	Salmonella enterica subsp. enterica serovar Infantis	aac(3)-IV=COMPLETE,aadA1=COMPLETE,aph(4)-Ia=COMPLETE,blaCTX-M-65=COMPLETE,floR=COMPLETE,fosA3=COMPLETE,gyrA_D87Y=POINT,mdsA=COMPLETE,mdsB=COMPLETE,sul1=COMPLETE,tet(A)=COMPLETE		aac(3)-IV=COMPLETE,aadA1=COMPLETE,aph(4)-Ia=COMPLETE,blaCTX-M-65=COMPLETE,floR=COMPLETE,fosA3=COMPLETE,gyrA_D87Y=POINT,sul1=COMPLETE,tet(A)=COMPLETE
SRR1966556	SAMN03476638	PRJNA248792	Salmonella enterica	93556	"93556","93556.biosample","SRS903167"	Infantis	PDT000056155.2	2015-04-12T05:16:12Z	United Kingdom: North of England	human	clinical	9	12	antigen_formula=7:r:1,5,serotype=Infantis	Salmonella enterica subsp. enterica serovar Infantis	aac(3)-IV=COMPLETE,aadA1=COMPLETE,aph(3')-Ia=COMPLETE,aph(4)-Ia=COMPLETE,blaCTX-M-65=COMPLETE,dfrA14=COMPLETE,fosA3=COMPLETE,gyrA_D87Y=POINT,mdsA=COMPLETE,mdsB=COMPLETE,sul1=COMPLETE,tet(A)=COMPLETE		aac(3)-IV=COMPLETE,aadA1=COMPLETE,aph(3')-Ia=COMPLETE,aph(4)-Ia=COMPLETE,blaCTX-M-65=COMPLETE,dfrA14=COMPLETE,fosA3=COMPLETE,gyrA_D87Y=POINT,sul1=COMPLETE,tet(A)=COMPLETE
SRR1967822	SAMN03477912	PRJNA248792	Salmonella enterica	24990	"24990","24990.biosample","SRS904529"	Infantis	PDT000057398.2	2015-04-12T05:17:04Z	United Kingdom: Midlands and East of England	human	clinical	4	1	antigen_formula=7:r:1,5,serotype=Infantis	Salmonella enterica subsp. enterica serovar Infantis	aac(3)-IV=COMPLETE,aadA1=COMPLETE,aph(3')-Ia=COMPLETE,aph(4)-Ia=COMPLETE,blaCTX-M-65=COMPLETE,blaCTX-M=PARTIAL_END_OF_CONTIG,dfrA14=COMPLETE,floR=COMPLETE,gyrA_D87Y=POINT,mdsA=COMPLETE,mdsB=COMPLETE,sul1=COMPLETE,tet(A)=COMPLETE,tet(A)=PARTIAL_END_OF_CONTIG		aac(3)-IV=COMPLETE,aadA1=COMPLETE,aph(3')-Ia=COMPLETE,aph(4)-Ia=COMPLETE,blaCTX-M-65=COMPLETE,blaCTX-M=PARTIAL_END_OF_CONTIG,dfrA14=COMPLETE,floR=COMPLETE,gyrA_D87Y=POINT,sul1=COMPLETE,tet(A)=COMPLETE,tet(A)=PARTIAL_END_OF_CONTIG
SRR2353201	SAMN04054202	PRJNA230403	Salmonella enterica	2014AM-2863	"2014AM-2863","SRS1065164"	Infantis	PDT000082875.2	2015-09-11T21:11:05Z	USA	stool	clinical	0	26	antigen_formula=7:r:1,5,serotype=Infantis	Salmonella enterica subsp. enterica serovar Infantis	aac(3)-IV=COMPLETE,aadA1=COMPLETE,aph(3')-Ia=COMPLETE,aph(4)-Ia=COMPLETE,blaCTX-M-65=COMPLETE,dfrA14=COMPLETE,floR=COMPLETE,fosA3=COMPLETE,gyrA_D87Y=POINT,mdsA=COMPLETE,mdsB=COMPLETE,sul1=COMPLETE,tet(A)=COMPLETE	amoxicillin-clavulanic acid=S,ampicillin=R,azithromycin=S,cefoxitin=S,ceftiofur=R,ceftriaxone=R,chloramphenicol=R,ciprofloxacin=I,gentamicin=I,nalidixic acid=R,streptomycin=S,sulfisoxazole=R,tetracycline=R,trimethoprim-sulfamethoxazole=R	aac(3)-IV=COMPLETE,aadA1=COMPLETE,aph(3')-Ia=COMPLETE,aph(4)-Ia=COMPLETE,blaCTX-M-65=COMPLETE,dfrA14=COMPLETE,floR=COMPLETE,fosA3=COMPLETE,gyrA_D87Y=POINT,sul1=COMPLETE,tet(A)=COMPLETE
SRR2485278	SAMN04101984	PRJNA230403	Salmonella enterica	2015K-0838	"2015K-0838","SRS1080659"		PDT000084258.3	2015-09-23T06:12:29Z	USA		clinical	2	8	antigen_formula=7:r:1,5,serotype=Infantis	Salmonella enterica	aac(3)-IV=COMPLETE,aadA1=COMPLETE,aph(3')-Ia=COMPLETE,aph(4)-Ia=COMPLETE,blaCTX-M-65=COMPLETE,dfrA14=COMPLETE,floR=COMPLETE,gyrA_D87Y=POINT,mdsA=COMPLETE,mdsB=COMPLETE,sul1=COMPLETE,tet(A)=COMPLETE		aac(3)-IV=COMPLETE,aadA1=COMPLETE,aph(3')-Ia=COMPLETE,aph(4)-Ia=COMPLETE,blaCTX-M-65=COMPLETE,dfrA14=COMPLETE,floR=COMPLETE,gyrA_D87Y=POINT,sul1=COMPLETE,tet(A)=COMPLETE
SRR2485279	SAMN04101986	PRJNA230403	Salmonella enterica	2015K-0837	"2015K-0837","SRS1080658"		PDT000084259.3	2015-09-23T06:12:29Z	USA		clinical	2	10	antigen_formula=7:r:1,5,serotype=Infantis	Salmonella enterica	aac(3)-IV=COMPLETE,aadA1=COMPLETE,aph(3')-Ia=COMPLETE,aph(4)-Ia=COMPLETE,blaCTX-M-65=COMPLETE,dfrA14=COMPLETE,floR=COMPLETE,gyrA_D87Y=POINT,mdsA=COMPLETE,mdsB=COMPLETE,sul1=COMPLETE,tet(A)=COMPLETE		aac(3)-IV=COMPLETE,aadA1=COMPLETE,aph(3')-Ia=COMPLETE,aph(4)-Ia=COMPLETE,blaCTX-M-65=COMPLETE,dfrA14=COMPLETE,floR=COMPLETE,gyrA_D87Y=POINT,sul1=COMPLETE,tet(A)=COMPLETE
SRR2485281	SAMN04101988	PRJNA230403	Salmonella enterica	2015K-0820	"2015K-0820","SRS1080657"		PDT000084261.3	2015-09-23T06:12:29Z	USA		clinical	3	6	antigen_formula=7:r:1,5,serotype=Infantis	Salmonella enterica	aac(3)-IV=COMPLETE,aadA1=COMPLETE,aph(3')-Ia=COMPLETE,aph(4)-Ia=COMPLETE,blaCTX-M-65=COMPLETE,dfrA14=COMPLETE,floR=COMPLETE,fosA3=COMPLETE,gyrA_D87Y=POINT,mdsA=COMPLETE,mdsB=COMPLETE,sul1=COMPLETE,tet(A)=COMPLETE		aac(3)-IV=COMPLETE,aadA1=COMPLETE,aph(3')-Ia=COMPLETE,aph(4)-Ia=COMPLETE,blaCTX-M-65=COMPLETE,dfrA14=COMPLETE,floR=COMPLETE,fosA3=COMPLETE,gyrA_D87Y=POINT,sul1=COMPLETE,tet(A)=COMPLETE
SRR2485282	SAMN04101989	PRJNA230403	Salmonella enterica	2015K-0808	"2015K-0808","SRS1080667"		PDT000084262.3	2015-09-23T06:12:29Z	USA		clinical	2	3	antigen_formula=7:r:1,5,serotype=Infantis	Salmonella enterica	aac(3)-IV=COMPLETE,aadA1=COMPLETE,aph(4)-Ia=COMPLETE,blaCTX-M-65=COMPLETE,dfrA14=COMPLETE,floR=COMPLETE,fosA3=COMPLETE,gyrA_D87Y=POINT,mdsA=COMPLETE,mdsB=COMPLETE,sul1=COMPLETE,tet(A)=COMPLETE		aac(3)-IV=COMPLETE,aadA1=COMPLETE,aph(4)-Ia=COMPLETE,blaCTX-M-65=COMPLETE,dfrA14=COMPLETE,floR=COMPLETE,fosA3=COMPLETE,gyrA_D87Y=POINT,sul1=COMPLETE,tet(A)=COMPLETE
SRR2485283	SAMN04101990	PRJNA230403	Salmonella enterica	2015K-0834	"2015K-0834","SRS1080666"		PDT000084263.3	2015-09-23T06:12:29Z	USA		clinical	0	7	antigen_formula=7:r:1,5,serotype=Infantis	Salmonella enterica	aac(3)-IV=COMPLETE,aadA1=COMPLETE,aph(3')-Ia=COMPLETE,aph(4)-Ia=COMPLETE,blaCTX-M-65=COMPLETE,dfrA14=COMPLETE,floR=COMPLETE,fosA3=COMPLETE,gyrA_D87Y=POINT,mdsA=COMPLETE,mdsB=COMPLETE,sul1=COMPLETE,tet(A)=COMPLETE		aac(3)-IV=COMPLETE,aadA1=COMPLETE,aph(3')-Ia=COMPLETE,aph(4)-Ia=COMPLETE,blaCTX-M-65=COMPLETE,dfrA14=COMPLETE,floR=COMPLETE,fosA3=COMPLETE,gyrA_D87Y=POINT,sul1=COMPLETE,tet(A)=COMPLETE
SRR2485284	SAMN04101991	PRJNA230403	Salmonella enterica	2015K-0833	"2015K-0833","SRS1080665"		PDT000084264.3	2015-09-23T06:12:29Z	USA		clinical	0	7	antigen_formula=7:r:1,5,serotype=Infantis	Salmonella enterica	aac(3)-IV=COMPLETE,aadA1=COMPLETE,aph(3')-Ia=COMPLETE,aph(4)-Ia=COMPLETE,blaCTX-M-65=COMPLETE,dfrA14=COMPLETE,floR=COMPLETE,fosA3=COMPLETE,gyrA_D87Y=POINT,mdsA=COMPLETE,mdsB=COMPLETE,sul1=COMPLETE,tet(A)=COMPLETE		aac(3)-IV=COMPLETE,aadA1=COMPLETE,aph(3')-Ia=COMPLETE,aph(4)-Ia=COMPLETE,blaCTX-M-65=COMPLETE,dfrA14=COMPLETE,floR=COMPLETE,fosA3=COMPLETE,gyrA_D87Y=POINT,sul1=COMPLETE,tet(A)=COMPLETE
SRR2485285	SAMN04102011	PRJNA230403	Salmonella enterica	2015K-0832	"2015K-0832","SRS1080664"		PDT000084265.2	2015-09-23T06:12:29Z	USA		clinical	0	8	antigen_formula=7:r:1,5,serotype=Infantis	Salmonella enterica	aac(3)-IV=COMPLETE,aadA1=COMPLETE,aph(3')-Ia=COMPLETE,aph(4)-Ia=COMPLETE,blaCTX-M-65=COMPLETE,dfrA14=COMPLETE,floR=COMPLETE,fosA3=COMPLETE,gyrA_D87Y=POINT,mdsA=COMPLETE,mdsB=COMPLETE,sul1=COMPLETE,tet(A)=COMPLETE		aac(3)-IV=COMPLETE,aadA1=COMPLETE,aph(3')-Ia=COMPLETE,aph(4)-Ia=COMPLETE,blaCTX-M-65=COMPLETE,dfrA14=COMPLETE,floR=COMPLETE,fosA3=COMPLETE,gyrA_D87Y=POINT,sul1=COMPLETE,tet(A)=COMPLETE
SRR2485286	SAMN04102026	PRJNA230403	Salmonella enterica	2015K-0809	"2015K-0809","SRS1080663"		PDT000084266.2	2015-09-23T06:12:29Z	USA		clinical	10	19	antigen_formula=7:r:1,5,serotype=Infantis	Salmonella enterica	aac(3)-IV=COMPLETE,aadA1=COMPLETE,aph(3')-Ia=COMPLETE,aph(4)-Ia=COMPLETE,blaCTX-M-65=COMPLETE,dfrA14=COMPLETE,gyrA_D87Y=POINT,mdsA=COMPLETE,mdsB=COMPLETE,sul1=COMPLETE,sul1=PARTIAL_END_OF_CONTIG,tet(A)=COMPLETE		aac(3)-IV=COMPLETE,aadA1=COMPLETE,aph(3')-Ia=COMPLETE,aph(4)-Ia=COMPLETE,blaCTX-M-65=COMPLETE,dfrA14=COMPLETE,gyrA_D87Y=POINT,sul1=COMPLETE,sul1=PARTIAL_END_OF_CONTIG,tet(A)=COMPLETE
SRR2485287	SAMN04102036	PRJNA230403	Salmonella enterica	2015K-0831	"2015K-0831","SRS1080662"		PDT000084267.2	2015-09-23T06:12:29Z	USA		clinical	0	8	antigen_formula=7:r:1,5,serotype=Infantis	Salmonella enterica	aac(3)-IV=COMPLETE,aadA1=COMPLETE,aph(3')-Ia=COMPLETE,aph(4)-Ia=COMPLETE,blaCTX-M-65=COMPLETE,dfrA14=COMPLETE,floR=COMPLETE,fosA3=COMPLETE,gyrA_D87Y=POINT,mdsA=COMPLETE,mdsB=COMPLETE,sul1=COMPLETE,tet(A)=COMPLETE		aac(3)-IV=COMPLETE,aadA1=COMPLETE,aph(3')-Ia=COMPLETE,aph(4)-Ia=COMPLETE,blaCTX-M-65=COMPLETE,dfrA14=COMPLETE,floR=COMPLETE,fosA3=COMPLETE,gyrA_D87Y=POINT,sul1=COMPLETE,tet(A)=COMPLETE
SRR2485288	SAMN04102046	PRJNA230403	Salmonella enterica	2015K-0878	"2015K-0878","SRS1080661"		PDT000084268.2	2015-09-23T06:12:29Z	USA		clinical	7	10	antigen_formula=7:r:1,5,serotype=Infantis	Salmonella enterica	aac(3)-IV=COMPLETE,aadA1=COMPLETE,aph(4)-Ia=COMPLETE,blaCTX-M-65=COMPLETE,dfrA14=COMPLETE,floR=COMPLETE,fosA3=COMPLETE,gyrA_D87Y=POINT,mdsA=COMPLETE,mdsB=COMPLETE,sul1=COMPLETE,tet(A)=COMPLETE		aac(3)-IV=COMPLETE,aadA1=COMPLETE,aph(4)-Ia=COMPLETE,blaCTX-M-65=COMPLETE,dfrA14=COMPLETE,floR=COMPLETE,fosA3=COMPLETE,gyrA_D87Y=POINT,sul1=COMPLETE,tet(A)=COMPLETE
SRR2485290	SAMN04102048	PRJNA230403	Salmonella enterica	2015K-0899	"2015K-0899","SRS1080668"		PDT000084270.2	2015-09-23T06:12:30Z	USA:SD		environmental/other	1	2	antigen_formula=7:r:1,5,serotype=Infantis	Salmonella enterica	aac(3)-IV=COMPLETE,aph(3')-Ia=COMPLETE,aph(4)-Ia=COMPLETE,blaCTX-M-65=COMPLETE,dfrA14=COMPLETE,floR=COMPLETE,gyrA_D87Y=POINT,mdsA=COMPLETE,mdsB=COMPLETE,sul1=COMPLETE,tet(A)=COMPLETE		aac(3)-IV=COMPLETE,aph(3')-Ia=COMPLETE,aph(4)-Ia=COMPLETE,blaCTX-M-65=COMPLETE,dfrA14=COMPLETE,floR=COMPLETE,gyrA_D87Y=POINT,sul1=COMPLETE,tet(A)=COMPLETE
SRR2532680	SAMN04120342	PRJNA242847	Salmonella enterica	FSIS1504535	"FSIS1504535","SRS1092697"	Infantis	PDT000084619.2	2015-09-28T23:10:16Z	USA:ME	comminuted chicken	environmental/other	0	3	antigen_formula=7:r:1,5,serotype=Infantis	Salmonella enterica subsp. enterica serovar Infantis	aac(3)-IV=COMPLETE,aadA1=COMPLETE,aph(3')-Ia=COMPLETE,aph(4)-Ia=COMPLETE,blaCTX-M-65=COMPLETE,dfrA14=COMPLETE,fosA3=COMPLETE,gyrA_D87Y=POINT,mdsA=COMPLETE,mdsB=COMPLETE,sul1=COMPLETE,tet(A)=COMPLETE		aac(3)-IV=COMPLETE,aadA1=COMPLETE,aph(3')-Ia=COMPLETE,aph(4)-Ia=COMPLETE,blaCTX-M-65=COMPLETE,dfrA14=COMPLETE,fosA3=COMPLETE,gyrA_D87Y=POINT,sul1=COMPLETE,tet(A)=COMPLETE
SRR2532681	SAMN04120341	PRJNA242847	Salmonella enterica	FSIS1504509	"FSIS1504509","SRS1092696"	Infantis	PDT000084620.2	2015-09-28T23:10:16Z	USA:ME	comminuted chicken	environmental/other	2	4	antigen_formula=7:r:1,5,serotype=Infantis	Salmonella enterica subsp. enterica serovar Infantis	aac(3)-IV=COMPLETE,aadA1=COMPLETE,aph(3')-Ia=COMPLETE,aph(4)-Ia=COMPLETE,blaCTX-M-65=COMPLETE,dfrA14=COMPLETE,fosA3=COMPLETE,gyrA_D87Y=POINT,mdsA=COMPLETE,mdsB=COMPLETE,sul1=COMPLETE,tet(A)=COMPLETE		aac(3)-IV=COMPLETE,aadA1=COMPLETE,aph(3')-Ia=COMPLETE,aph(4)-Ia=COMPLETE,blaCTX-M-65=COMPLETE,dfrA14=COMPLETE,fosA3=COMPLETE,gyrA_D87Y=POINT,sul1=COMPLETE,tet(A)=COMPLETE
SRR2537092	SAMN04120353	PRJNA292666	Salmonella enterica	FSIS1502568	"FSIS1502568","SRS1094486"	Infantis	PDT000084972.2	2015-09-29T20:10:23Z	USA:VA	comminuted chicken	environmental/other	3	3	antigen_formula=7:r:1,5,serotype=Infantis	Salmonella enterica subsp. enterica serovar Infantis	aac(3)-IVa=COMPLETE,aadA1=COMPLETE,aph(3')-Ia=COMPLETE,aph(4)-Ia=COMPLETE,blaCTX-M-65=COMPLETE,dfrA14=COMPLETE,floR=COMPLETE,gyrA_D87Y=POINT,mdsA=COMPLETE,mdsB=COMPLETE,sul1=COMPLETE,tet(A)=COMPLETE		aac(3)-IVa=COMPLETE,aadA1=COMPLETE,aph(3')-Ia=COMPLETE,aph(4)-Ia=COMPLETE,blaCTX-M-65=COMPLETE,dfrA14=COMPLETE,floR=COMPLETE,gyrA_D87Y=POINT,sul1=COMPLETE,tet(A)=COMPLETE
SRR2587646	SAMN04156694	PRJNA242847	Salmonella enterica	FSIS1504606	"FSIS1504606","SRS1108814"	Infantis	PDT000086421.2	2015-10-08T22:16:32Z	USA:ME	comminuted chicken	environmental/other	0	2	antigen_formula=7:r:1,5,serotype=Infantis	Salmonella enterica subsp. enterica serovar Infantis	aac(3)-IV=COMPLETE,aadA1=COMPLETE,aph(3')-Ia=COMPLETE,aph(4)-Ia=COMPLETE,blaCTX-M-65=COMPLETE,dfrA14=COMPLETE,fosA3=COMPLETE,gyrA_D87Y=POINT,mdsA=COMPLETE,mdsB=COMPLETE,sul1=COMPLETE,tet(A)=COMPLETE		aac(3)-IV=COMPLETE,aadA1=COMPLETE,aph(3')-Ia=COMPLETE,aph(4)-Ia=COMPLETE,blaCTX-M-65=COMPLETE,dfrA14=COMPLETE,fosA3=COMPLETE,gyrA_D87Y=POINT,sul1=COMPLETE,tet(A)=COMPLETE
SRR2587647	SAMN04156696	PRJNA242847	Salmonella enterica	FSIS1504608	"FSIS1504608","SRS1108812"	Infantis	PDT000086422.2	2015-10-08T22:16:32Z	USA:ME	comminuted chicken	environmental/other	0	2	antigen_formula=7:r:1,5,serotype=Infantis	Salmonella enterica subsp. enterica serovar Infantis	aac(3)-IV=COMPLETE,aadA1=COMPLETE,aph(3')-Ia=COMPLETE,aph(4)-Ia=COMPLETE,blaCTX-M-65=COMPLETE,dfrA14=COMPLETE,fosA3=COMPLETE,gyrA_D87Y=POINT,mdsA=COMPLETE,mdsB=COMPLETE,sul1=COMPLETE,tet(A)=COMPLETE		aac(3)-IV=COMPLETE,aadA1=COMPLETE,aph(3')-Ia=COMPLETE,aph(4)-Ia=COMPLETE,blaCTX-M-65=COMPLETE,dfrA14=COMPLETE,fosA3=COMPLETE,gyrA_D87Y=POINT,sul1=COMPLETE,tet(A)=COMPLETE
SRR2587694	SAMN04156692	PRJNA242847	Salmonella enterica	FSIS1504604	"FSIS1504604","SRS1108826"	Infantis	PDT000086425.2	2015-10-08T22:16:32Z	USA:ME	comminuted chicken	environmental/other	0	2	antigen_formula=7:r:1,5,serotype=Infantis	Salmonella enterica subsp. enterica serovar Infantis	aac(3)-IV=COMPLETE,aadA1=COMPLETE,aph(3')-Ia=COMPLETE,aph(4)-Ia=COMPLETE,blaCTX-M-65=COMPLETE,dfrA14=COMPLETE,fosA3=COMPLETE,gyrA_D87Y=POINT,mdsA=COMPLETE,mdsB=COMPLETE,sul1=COMPLETE,tet(A)=COMPLETE		aac(3)-IV=COMPLETE,aadA1=COMPLETE,aph(3')-Ia=COMPLETE,aph(4)-Ia=COMPLETE,blaCTX-M-65=COMPLETE,dfrA14=COMPLETE,fosA3=COMPLETE,gyrA_D87Y=POINT,sul1=COMPLETE,tet(A)=COMPLETE
SRR2587695	SAMN04156695	PRJNA242847	Salmonella enterica	FSIS1504607	"FSIS1504607","SRS1108824"	Infantis	PDT000086426.2	2015-10-08T22:16:32Z	USA:ME	comminuted chicken	environmental/other	0	3	antigen_formula=7:r:1,5,serotype=Infantis	Salmonella enterica subsp. enterica serovar Infantis	aac(3)-IV=COMPLETE,aadA1=COMPLETE,aph(3')-Ia=COMPLETE,aph(4)-Ia=COMPLETE,blaCTX-M-65=COMPLETE,dfrA14=COMPLETE,fosA3=COMPLETE,gyrA_D87Y=POINT,mdsA=COMPLETE,mdsB=COMPLETE,sul1=COMPLETE,tet(A)=COMPLETE		aac(3)-IV=COMPLETE,aadA1=COMPLETE,aph(3')-Ia=COMPLETE,aph(4)-Ia=COMPLETE,blaCTX-M-65=COMPLETE,dfrA14=COMPLETE,fosA3=COMPLETE,gyrA_D87Y=POINT,sul1=COMPLETE,tet(A)=COMPLETE
SRR2587707	SAMN04156691	PRJNA242847	Salmonella enterica	FSIS1504603	"FSIS1504603","SRS1108819"	Infantis	PDT000086428.2	2015-10-08T22:16:32Z	USA:ME	comminuted chicken	environmental/other	0	3	antigen_formula=7:r:1,5,serotype=Infantis	Salmonella enterica subsp. enterica serovar Infantis	aac(3)-IV=COMPLETE,aadA1=COMPLETE,aph(3')-Ia=COMPLETE,aph(4)-Ia=COMPLETE,aph(4)-Ia=PARTIAL_END_OF_CONTIG,blaCTX-M-65=COMPLETE,dfrA14=COMPLETE,fosA3=COMPLETE,gyrA_D87Y=POINT,mdsA=COMPLETE,mdsB=COMPLETE,sul1=COMPLETE,tet(A)=COMPLETE		aac(3)-IV=COMPLETE,aadA1=COMPLETE,aph(3')-Ia=COMPLETE,aph(4)-Ia=COMPLETE,aph(4)-Ia=PARTIAL_END_OF_CONTIG,blaCTX-M-65=COMPLETE,dfrA14=COMPLETE,fosA3=COMPLETE,gyrA_D87Y=POINT,sul1=COMPLETE,tet(A)=COMPLETE
SRR2587729	SAMN04156693	PRJNA242847	Salmonella enterica	FSIS1504605	"FSIS1504605","SRS1108835"	Infantis	PDT000086432.2	2015-10-08T22:16:32Z	USA:ME	comminuted chicken	environmental/other	1	3	antigen_formula=7:r:1,5,serotype=Infantis	Salmonella enterica subsp. enterica serovar Infantis	aac(3)-IV=COMPLETE,aadA1=COMPLETE,aph(3')-Ia=COMPLETE,aph(4)-Ia=COMPLETE,blaCTX-M-65=COMPLETE,dfrA14=COMPLETE,fosA3=COMPLETE,gyrA_D87Y=POINT,mdsA=COMPLETE,mdsB=COMPLETE,sul1=COMPLETE,tet(A)=COMPLETE		aac(3)-IV=COMPLETE,aadA1=COMPLETE,aph(3')-Ia=COMPLETE,aph(4)-Ia=COMPLETE,blaCTX-M-65=COMPLETE,dfrA14=COMPLETE,fosA3=COMPLETE,gyrA_D87Y=POINT,sul1=COMPLETE,tet(A)=COMPLETE
SRR2659320	SAMN04168580	PRJNA242847	Salmonella enterica	FSIS1504715	"FSIS1504715","SRS1115849"	Rough_O:r:1,5	PDT000087005.2	2015-10-15T18:19:56Z	USA:NC	raw intact chicken	environmental/other	5	5	antigen_formula=-:r:1,5,serotype=I -:r:1,5	Salmonella enterica subsp. enterica	aac(3)-IV=COMPLETE,aadA1=COMPLETE,aph(3')-Ia=COMPLETE,aph(4)-Ia=COMPLETE,blaCTX-M-65=COMPLETE,dfrA14=COMPLETE,floR=COMPLETE,fosA3=COMPLETE,gyrA_D87Y=POINT,mdsA=COMPLETE,mdsB=COMPLETE,sul1=COMPLETE,tet(A)=COMPLETE		aac(3)-IV=COMPLETE,aadA1=COMPLETE,aph(3')-Ia=COMPLETE,aph(4)-Ia=COMPLETE,blaCTX-M-65=COMPLETE,dfrA14=COMPLETE,floR=COMPLETE,fosA3=COMPLETE,gyrA_D87Y=POINT,sul1=COMPLETE,tet(A)=COMPLETE
SRR2778073	SAMN04211867	PRJNA242847	Salmonella enterica	FSIS1502971	"FSIS1502971","SRS1131123"	Infantis	PDT000088618.2	2015-10-23T22:21:19Z	USA:NC	NRTE (Not-Ready-to-Eat) Comminuted Poultry Exploratory Sampling - Chickens	environmental/other	0	2	antigen_formula=7:r:1,5,serotype=Infantis	Salmonella enterica subsp. enterica serovar Infantis	aac(3)-IV=COMPLETE,aadA1=COMPLETE,aph(4)-Ia=COMPLETE,floR=COMPLETE,gyrA_D87Y=POINT,mdsA=COMPLETE,mdsB=COMPLETE,sul1=COMPLETE,tet(A)=COMPLETE		aac(3)-IV=COMPLETE,aadA1=COMPLETE,aph(4)-Ia=COMPLETE,floR=COMPLETE,gyrA_D87Y=POINT,sul1=COMPLETE,tet(A)=COMPLETE
SRR2920451	SAMN04252841	PRJNA242847	Salmonella enterica	FSIS1504836	"FSIS1504836","SRS1157506"	Infantis	PDT000094735.2	2015-11-17T20:18:18Z	USA:ME	comminuted chicken	environmental/other	0	5	antigen_formula=7:r:1,5,serotype=Infantis	Salmonella enterica subsp. enterica serovar Infantis	aac(3)-IV=COMPLETE,aadA1=COMPLETE,aph(3')-Ia=COMPLETE,aph(4)-Ia=COMPLETE,dfrA14=COMPLETE,floR=COMPLETE,fosA3=COMPLETE,gyrA_D87Y=POINT,mdsA=COMPLETE,mdsB=COMPLETE,sul1=COMPLETE,tet(A)=COMPLETE		aac(3)-IV=COMPLETE,aadA1=COMPLETE,aph(3')-Ia=COMPLETE,aph(4)-Ia=COMPLETE,dfrA14=COMPLETE,floR=COMPLETE,fosA3=COMPLETE,gyrA_D87Y=POINT,sul1=COMPLETE,tet(A)=COMPLETE
SRR2920452	SAMN04252835	PRJNA242847	Salmonella enterica	FSIS1504830	"FSIS1504830","SRS1157507"	Infantis	PDT000094736.2	2015-11-17T20:18:18Z	USA:ME	comminuted chicken	environmental/other	0	4	antigen_formula=7:r:1,5,serotype=Infantis	Salmonella enterica subsp. enterica serovar Infantis	aac(3)-IV=COMPLETE,aadA1=COMPLETE,aph(3')-Ia=COMPLETE,aph(4)-Ia=COMPLETE,dfrA14=COMPLETE,floR=COMPLETE,fosA3=COMPLETE,gyrA_D87Y=POINT,mdsA=COMPLETE,mdsB=COMPLETE,sul1=COMPLETE,tet(A)=COMPLETE		aac(3)-IV=COMPLETE,aadA1=COMPLETE,aph(3')-Ia=COMPLETE,aph(4)-Ia=COMPLETE,dfrA14=COMPLETE,floR=COMPLETE,fosA3=COMPLETE,gyrA_D87Y=POINT,sul1=COMPLETE,tet(A)=COMPLETE
SRR2920454	SAMN04252840	PRJNA242847	Salmonella enterica	FSIS1504835	"FSIS1504835","SRS1157509"	Infantis	PDT000094738.2	2015-11-17T20:18:18Z	USA:ME	comminuted chicken	environmental/other	0	5	antigen_formula=7:r:1,5,serotype=Infantis	Salmonella enterica subsp. enterica serovar Infantis	aac(3)-IV=COMPLETE,aadA1=COMPLETE,aph(3')-Ia=COMPLETE,aph(4)-Ia=COMPLETE,dfrA14=COMPLETE,floR=COMPLETE,fosA3=COMPLETE,gyrA_D87Y=POINT,mdsA=COMPLETE,mdsB=COMPLETE,sul1=COMPLETE,tet(A)=COMPLETE		aac(3)-IV=COMPLETE,aadA1=COMPLETE,aph(3')-Ia=COMPLETE,aph(4)-Ia=COMPLETE,dfrA14=COMPLETE,floR=COMPLETE,fosA3=COMPLETE,gyrA_D87Y=POINT,sul1=COMPLETE,tet(A)=COMPLETE
SRR2920456	SAMN04252842	PRJNA242847	Salmonella enterica	FSIS1504837	"FSIS1504837","SRS1157511"	Infantis	PDT000094740.2	2015-11-17T20:18:18Z	USA:ME	comminuted chicken	environmental/other	1	5	antigen_formula=7:r:1,5,serotype=Infantis	Salmonella enterica subsp. enterica serovar Infantis	aac(3)-IV=COMPLETE,aadA1=COMPLETE,aph(3')-Ia=COMPLETE,aph(4)-Ia=COMPLETE,dfrA14=COMPLETE,floR=COMPLETE,fosA3=COMPLETE,gyrA_D87Y=POINT,mdsA=COMPLETE,mdsB=COMPLETE,sul1=COMPLETE,tet(A)=COMPLETE		aac(3)-IV=COMPLETE,aadA1=COMPLETE,aph(3')-Ia=COMPLETE,aph(4)-Ia=COMPLETE,dfrA14=COMPLETE,floR=COMPLETE,fosA3=COMPLETE,gyrA_D87Y=POINT,sul1=COMPLETE,tet(A)=COMPLETE
SRR2920457	SAMN04252838	PRJNA242847	Salmonella enterica	FSIS1504833	"FSIS1504833","SRS1157512"	Infantis	PDT000094741.2	2015-11-17T20:18:18Z	USA:ME	comminuted chicken	environmental/other	0	5	antigen_formula=7:r:1,5,serotype=Infantis	Salmonella enterica subsp. enterica serovar Infantis	aac(3)-IV=COMPLETE,aac(3)-IV=PARTIAL_END_OF_CONTIG,aadA1=COMPLETE,aph(3')-Ia=COMPLETE,aph(4)-Ia=COMPLETE,dfrA14=COMPLETE,floR=COMPLETE,fosA3=COMPLETE,gyrA_D87Y=POINT,mdsA=COMPLETE,mdsB=COMPLETE,sul1=COMPLETE,tet(A)=COMPLETE		aac(3)-IV=COMPLETE,aac(3)-IV=PARTIAL_END_OF_CONTIG,aadA1=COMPLETE,aph(3')-Ia=COMPLETE,aph(4)-Ia=COMPLETE,dfrA14=COMPLETE,floR=COMPLETE,fosA3=COMPLETE,gyrA_D87Y=POINT,sul1=COMPLETE,tet(A)=COMPLETE
SRR2920458	SAMN04252836	PRJNA242847	Salmonella enterica	FSIS1504831	"FSIS1504831","SRS1157513"	Infantis	PDT000094742.2	2015-11-17T20:18:18Z	USA:ME	comminuted chicken	environmental/other	0	4	antigen_formula=7:r:1,5,serotype=Infantis	Salmonella enterica subsp. enterica serovar Infantis	aac(3)-IV=COMPLETE,aadA1=COMPLETE,aph(3')-Ia=COMPLETE,aph(4)-Ia=COMPLETE,dfrA14=COMPLETE,floR=COMPLETE,fosA3=COMPLETE,gyrA_D87Y=POINT,mdsA=COMPLETE,mdsB=COMPLETE,sul1=COMPLETE,tet(A)=COMPLETE		aac(3)-IV=COMPLETE,aadA1=COMPLETE,aph(3')-Ia=COMPLETE,aph(4)-Ia=COMPLETE,dfrA14=COMPLETE,floR=COMPLETE,fosA3=COMPLETE,gyrA_D87Y=POINT,sul1=COMPLETE,tet(A)=COMPLETE
SRR2920459	SAMN04252839	PRJNA242847	Salmonella enterica	FSIS1504834	"FSIS1504834","SRS1157514"	Infantis	PDT000094743.2	2015-11-17T20:18:18Z	USA:ME	comminuted chicken	environmental/other	2	6	antigen_formula=7:r:1,5,serotype=Infantis	Salmonella enterica subsp. enterica serovar Infantis	aac(3)-IV=COMPLETE,aadA1=COMPLETE,aph(3')-Ia=COMPLETE,aph(4)-Ia=COMPLETE,dfrA14=COMPLETE,floR=COMPLETE,fosA3=COMPLETE,gyrA_D87Y=POINT,mdsA=COMPLETE,mdsB=COMPLETE,sul1=COMPLETE,tet(A)=COMPLETE		aac(3)-IV=COMPLETE,aadA1=COMPLETE,aph(3')-Ia=COMPLETE,aph(4)-Ia=COMPLETE,dfrA14=COMPLETE,floR=COMPLETE,fosA3=COMPLETE,gyrA_D87Y=POINT,sul1=COMPLETE,tet(A)=COMPLETE
SRR2920460	SAMN04252837	PRJNA242847	Salmonella enterica	FSIS1504832	"FSIS1504832","SRS1157503"	Infantis	PDT000094744.2	2015-11-17T20:18:18Z	USA:ME	comminuted chicken	environmental/other	0	5	antigen_formula=7:r:1,5,serotype=Infantis	Salmonella enterica subsp. enterica serovar Infantis	aac(3)-IV=COMPLETE,aadA1=COMPLETE,aph(3')-Ia=COMPLETE,aph(4)-Ia=COMPLETE,dfrA14=COMPLETE,floR=COMPLETE,fosA3=COMPLETE,gyrA_D87Y=POINT,mdsA=COMPLETE,mdsB=COMPLETE,sul1=COMPLETE,tet(A)=COMPLETE		aac(3)-IV=COMPLETE,aadA1=COMPLETE,aph(3')-Ia=COMPLETE,aph(4)-Ia=COMPLETE,dfrA14=COMPLETE,floR=COMPLETE,fosA3=COMPLETE,gyrA_D87Y=POINT,sul1=COMPLETE,tet(A)=COMPLETE
SRR2939558	SAMN04285048	PRJNA242847	Salmonella enterica	FSIS1502966	"FSIS1502966","SRS1171747"	Infantis	PDT000094933.2	2015-11-20T22:19:39Z	USA:NC	NRTE (Not-Ready-to-Eat) Comminuted Poultry Exploratory Sampling - Chickens	environmental/other	0	0	antigen_formula=7:r:1,5,serotype=Infantis	Salmonella enterica subsp. enterica serovar Infantis	aac(3)-IV=COMPLETE,aadA1=COMPLETE,aph(3')-Ia=COMPLETE,aph(4)-Ia=COMPLETE,blaCTX-M-65=COMPLETE,dfrA14=COMPLETE,floR=COMPLETE,fosA3=COMPLETE,gyrA_D87Y=POINT,mdsA=COMPLETE,mdsB=COMPLETE,sul1=COMPLETE,tet(A)=COMPLETE		aac(3)-IV=COMPLETE,aadA1=COMPLETE,aph(3')-Ia=COMPLETE,aph(4)-Ia=COMPLETE,blaCTX-M-65=COMPLETE,dfrA14=COMPLETE,floR=COMPLETE,fosA3=COMPLETE,gyrA_D87Y=POINT,sul1=COMPLETE,tet(A)=COMPLETE
SRR2939559	SAMN04285047	PRJNA242847	Salmonella enterica	FSIS1502965	"FSIS1502965","SRS1171751"	Infantis	PDT000094934.2	2015-11-20T22:19:39Z	USA:NC	NRTE (Not-Ready-to-Eat) Comminuted Poultry Exploratory Sampling - Chickens	environmental/other	1	1	antigen_formula=7:r:1,5,serotype=Infantis	Salmonella enterica subsp. enterica serovar Infantis	aac(3)-IV=COMPLETE,aadA1=COMPLETE,aph(3')-Ia=COMPLETE,aph(4)-Ia=COMPLETE,blaCTX-M-65=COMPLETE,dfrA14=COMPLETE,floR=COMPLETE,fosA3=COMPLETE,gyrA_D87Y=POINT,mdsA=COMPLETE,mdsB=COMPLETE,sul1=COMPLETE,tet(A)=COMPLETE		aac(3)-IV=COMPLETE,aadA1=COMPLETE,aph(3')-Ia=COMPLETE,aph(4)-Ia=COMPLETE,blaCTX-M-65=COMPLETE,dfrA14=COMPLETE,floR=COMPLETE,fosA3=COMPLETE,gyrA_D87Y=POINT,sul1=COMPLETE,tet(A)=COMPLETE
SRR2939560	SAMN04285050	PRJNA242847	Salmonella enterica	FSIS1502968	"FSIS1502968","SRS1171750"	Infantis	PDT000094935.2	2015-11-20T22:19:39Z	USA:NC	NRTE (Not-Ready-to-Eat) Comminuted Poultry Exploratory Sampling - Chickens	environmental/other	7	7	antigen_formula=7:r:1,5,serotype=Infantis	Salmonella enterica subsp. enterica serovar Infantis	aac(3)-IV=COMPLETE,aadA1=COMPLETE,aph(3')-Ia=COMPLETE,aph(4)-Ia=COMPLETE,blaCTX-M-65=COMPLETE,dfrA14=COMPLETE,floR=COMPLETE,fosA3=COMPLETE,gyrA_D87Y=POINT,mdsA=COMPLETE,mdsB=COMPLETE,sul1=COMPLETE,tet(A)=COMPLETE		aac(3)-IV=COMPLETE,aadA1=COMPLETE,aph(3')-Ia=COMPLETE,aph(4)-Ia=COMPLETE,blaCTX-M-65=COMPLETE,dfrA14=COMPLETE,floR=COMPLETE,fosA3=COMPLETE,gyrA_D87Y=POINT,sul1=COMPLETE,tet(A)=COMPLETE
SRR2939563	SAMN04285052	PRJNA242847	Salmonella enterica	FSIS1502970	"FSIS1502970","SRS1171752"	Infantis	PDT000094937.2	2015-11-20T22:19:39Z	USA:NC	NRTE (Not-Ready-to-Eat) Comminuted Poultry Exploratory Sampling - Chickens	environmental/other	7	7	antigen_formula=7:r:1,5,serotype=Infantis	Salmonella enterica subsp. enterica serovar Infantis	aac(3)-IV=COMPLETE,aadA1=COMPLETE,aph(3')-Ia=COMPLETE,aph(4)-Ia=COMPLETE,blaCTX-M-65=COMPLETE,dfrA14=COMPLETE,floR=COMPLETE,fosA3=COMPLETE,gyrA_D87Y=POINT,mdsA=COMPLETE,mdsB=COMPLETE,sul1=COMPLETE,tet(A)=COMPLETE		aac(3)-IV=COMPLETE,aadA1=COMPLETE,aph(3')-Ia=COMPLETE,aph(4)-Ia=COMPLETE,blaCTX-M-65=COMPLETE,dfrA14=COMPLETE,floR=COMPLETE,fosA3=COMPLETE,gyrA_D87Y=POINT,sul1=COMPLETE,tet(A)=COMPLETE
SRR2939564	SAMN04285043	PRJNA242847	Salmonella enterica	FSIS1502961	"FSIS1502961","SRS1171756"	Infantis	PDT000094938.2	2015-11-20T22:19:39Z	USA:NC	NRTE (Not-Ready-to-Eat) Comminuted Poultry Exploratory Sampling - Chickens	environmental/other	0	0	antigen_formula=7:r:1,5,serotype=Infantis	Salmonella enterica subsp. enterica serovar Infantis	aac(3)-IV=COMPLETE,aadA1=COMPLETE,aph(3')-Ia=COMPLETE,aph(4)-Ia=COMPLETE,blaCTX-M-65=COMPLETE,dfrA14=COMPLETE,floR=COMPLETE,fosA3=COMPLETE,gyrA_D87Y=POINT,mdsA=COMPLETE,mdsB=COMPLETE,sul1=COMPLETE,tet(A)=COMPLETE		aac(3)-IV=COMPLETE,aadA1=COMPLETE,aph(3')-Ia=COMPLETE,aph(4)-Ia=COMPLETE,blaCTX-M-65=COMPLETE,dfrA14=COMPLETE,floR=COMPLETE,fosA3=COMPLETE,gyrA_D87Y=POINT,sul1=COMPLETE,tet(A)=COMPLETE
SRR2939565	SAMN04285045	PRJNA242847	Salmonella enterica	FSIS1502963	"FSIS1502963","SRS1171755"	Infantis	PDT000094939.2	2015-11-20T22:19:39Z	USA:NC	NRTE (Not-Ready-to-Eat) Comminuted Poultry Exploratory Sampling - Chickens	environmental/other	2	2	antigen_formula=7:r:1,5,serotype=Infantis	Salmonella enterica subsp. enterica serovar Infantis	aac(3)-IV=COMPLETE,aadA1=COMPLETE,aph(3')-Ia=COMPLETE,aph(4)-Ia=COMPLETE,blaCTX-M-65=COMPLETE,dfrA14=COMPLETE,gyrA_D87Y=POINT,mdsA=COMPLETE,mdsB=COMPLETE,sul1=COMPLETE,tet(A)=COMPLETE		aac(3)-IV=COMPLETE,aadA1=COMPLETE,aph(3')-Ia=COMPLETE,aph(4)-Ia=COMPLETE,blaCTX-M-65=COMPLETE,dfrA14=COMPLETE,gyrA_D87Y=POINT,sul1=COMPLETE,tet(A)=COMPLETE
SRR2939566	SAMN04285051	PRJNA242847	Salmonella enterica	FSIS1502969	"FSIS1502969","SRS1171754"	Infantis	PDT000094940.2	2015-11-20T22:19:39Z	USA:NC	NRTE (Not-Ready-to-Eat) Comminuted Poultry Exploratory Sampling - Chickens	environmental/other	3	3	antigen_formula=7:r:1,5,serotype=Infantis	Salmonella enterica subsp. enterica serovar Infantis	aac(3)-IV=COMPLETE,aadA1=COMPLETE,aph(3')-Ia=COMPLETE,aph(4)-Ia=COMPLETE,blaCTX-M-65=COMPLETE,dfrA14=COMPLETE,floR=COMPLETE,fosA3=COMPLETE,gyrA_D87Y=POINT,mdsA=COMPLETE,mdsB=COMPLETE,sul1=COMPLETE,tet(A)=COMPLETE		aac(3)-IV=COMPLETE,aadA1=COMPLETE,aph(3')-Ia=COMPLETE,aph(4)-Ia=COMPLETE,blaCTX-M-65=COMPLETE,dfrA14=COMPLETE,floR=COMPLETE,fosA3=COMPLETE,gyrA_D87Y=POINT,sul1=COMPLETE,tet(A)=COMPLETE
SRR2939567	SAMN04285044	PRJNA242847	Salmonella enterica	FSIS1502962	"FSIS1502962","SRS1171753"	Infantis	PDT000094941.2	2015-11-20T22:19:39Z	USA:NC	NRTE (Not-Ready-to-Eat) Comminuted Poultry Exploratory Sampling - Chickens	environmental/other	6	6	antigen_formula=7:r:1,5,serotype=Infantis	Salmonella enterica subsp. enterica serovar Infantis	aac(3)-IV=COMPLETE,aadA1=COMPLETE,aph(3')-Ia=COMPLETE,aph(4)-Ia=COMPLETE,blaCTX-M-65=COMPLETE,dfrA14=COMPLETE,floR=COMPLETE,fosA3=COMPLETE,gyrA_D87Y=POINT,mdsA=COMPLETE,mdsB=COMPLETE,sul1=COMPLETE,tet(A)=COMPLETE		aac(3)-IV=COMPLETE,aadA1=COMPLETE,aph(3')-Ia=COMPLETE,aph(4)-Ia=COMPLETE,blaCTX-M-65=COMPLETE,dfrA14=COMPLETE,floR=COMPLETE,fosA3=COMPLETE,gyrA_D87Y=POINT,sul1=COMPLETE,tet(A)=COMPLETE
SRR2939561	SAMN04285054	PRJNA292666	Salmonella enterica	FSIS1502973	"FSIS1502973","SRS1171749"	Infantis	PDT000094942.2	2015-11-20T23:18:55Z	USA:CA	animal-cattle-dairy cow	environmental/other	0	2	antigen_formula=7:r:1,5,serotype=Infantis	Salmonella enterica subsp. enterica serovar Infantis	aac(3)-IV=COMPLETE,aadA1=COMPLETE,aph(4)-Ia=COMPLETE,floR=COMPLETE,gyrA_D87Y=POINT,mdsA=COMPLETE,mdsB=COMPLETE,sul1=COMPLETE,tet(A)=COMPLETE		aac(3)-IV=COMPLETE,aadA1=COMPLETE,aph(4)-Ia=COMPLETE,floR=COMPLETE,gyrA_D87Y=POINT,sul1=COMPLETE,tet(A)=COMPLETE
SRR2939568	SAMN04285046	PRJNA242847	Salmonella enterica	FSIS1502964	"FSIS1502964","SRS1171759"	Infantis	PDT000094943.2	2015-11-20T23:18:55Z	USA:NC	NRTE (Not-Ready-to-Eat) Comminuted Poultry Exploratory Sampling - Chickens	environmental/other	6	6	antigen_formula=7:r:1,5,serotype=Infantis	Salmonella enterica subsp. enterica serovar Infantis	aac(3)-IV=COMPLETE,aadA1=COMPLETE,aph(3')-Ia=COMPLETE,aph(4)-Ia=COMPLETE,dfrA14=COMPLETE,gyrA_D87Y=POINT,mdsA=COMPLETE,mdsB=COMPLETE,sul1=COMPLETE,tet(A)=COMPLETE		aac(3)-IV=COMPLETE,aadA1=COMPLETE,aph(3')-Ia=COMPLETE,aph(4)-Ia=COMPLETE,dfrA14=COMPLETE,gyrA_D87Y=POINT,sul1=COMPLETE,tet(A)=COMPLETE
SRR2939569	SAMN04285053	PRJNA242847	Salmonella enterica	FSIS1502972	"FSIS1502972","SRS1171758"	Infantis	PDT000094944.2	2015-11-20T23:18:55Z	USA:NC	NRTE (Not-Ready-to-Eat) Comminuted Poultry Exploratory Sampling - Chickens	environmental/other	2	4	antigen_formula=7:r:1,5,serotype=Infantis	Salmonella enterica subsp. enterica serovar Infantis	aac(3)-IV=COMPLETE,aadA1=COMPLETE,aph(3')-Ia=COMPLETE,aph(4)-Ia=COMPLETE,blaCTX-M-65=COMPLETE,dfrA14=COMPLETE,floR=COMPLETE,fosA3=COMPLETE,gyrA_D87Y=POINT,mdsA=COMPLETE,mdsB=COMPLETE,sul1=COMPLETE,tet(A)=COMPLETE		aac(3)-IV=COMPLETE,aadA1=COMPLETE,aph(3')-Ia=COMPLETE,aph(4)-Ia=COMPLETE,blaCTX-M-65=COMPLETE,dfrA14=COMPLETE,floR=COMPLETE,fosA3=COMPLETE,gyrA_D87Y=POINT,sul1=COMPLETE,tet(A)=COMPLETE
SRR2939570	SAMN04285049	PRJNA242847	Salmonella enterica	FSIS1502967	"FSIS1502967","SRS1171757"	Infantis	PDT000094945.2	2015-11-20T23:18:55Z	USA:NC	NRTE (Not-Ready-to-Eat) Comminuted Poultry Exploratory Sampling - Chickens	environmental/other	0	0	antigen_formula=7:r:1,5,serotype=Infantis	Salmonella enterica subsp. enterica serovar Infantis	aac(3)-IV=COMPLETE,aadA1=COMPLETE,aph(3')-Ia=COMPLETE,aph(4)-Ia=COMPLETE,blaCTX-M-65=COMPLETE,dfrA14=COMPLETE,floR=COMPLETE,fosA3=COMPLETE,gyrA_D87Y=POINT,mdsA=COMPLETE,mdsB=COMPLETE,sul1=COMPLETE,tet(A)=COMPLETE		aac(3)-IV=COMPLETE,aadA1=COMPLETE,aph(3')-Ia=COMPLETE,aph(4)-Ia=COMPLETE,blaCTX-M-65=COMPLETE,dfrA14=COMPLETE,floR=COMPLETE,fosA3=COMPLETE,gyrA_D87Y=POINT,sul1=COMPLETE,tet(A)=COMPLETE
SRR2989205	SAMN04331723	PRJNA292666	Salmonella enterica	FSIS1503281	"FSIS1503281","SRS1203744"	Rough_O:r:1,5	PDT000097066.2	2015-12-11T16:21:58Z	USA:NC	animal-chicken-young chicken	environmental/other	4	6	antigen_formula=-:r:1,5,serotype=I -:r:1,5	Salmonella enterica subsp. enterica	aac(3)-IV=COMPLETE,aadA1=COMPLETE,aph(3')-Ia=COMPLETE,aph(4)-Ia=COMPLETE,dfrA14=COMPLETE,floR=COMPLETE,fosA3=COMPLETE,gyrA_D87Y=POINT,mdsA=COMPLETE,mdsB=COMPLETE,sul1=COMPLETE,tet(A)=COMPLETE		aac(3)-IV=COMPLETE,aadA1=COMPLETE,aph(3')-Ia=COMPLETE,aph(4)-Ia=COMPLETE,dfrA14=COMPLETE,floR=COMPLETE,fosA3=COMPLETE,gyrA_D87Y=POINT,sul1=COMPLETE,tet(A)=COMPLETE
SRR3049109	SAMN04363346	PRJNA248792	Salmonella enterica	53016	"53016","53016.biosample","SRS1219722"	Infantis	PDT000099267.2	2015-12-23T04:23:49Z	United Kingdom: None	human	clinical	11	5	antigen_formula=7:r:1,5,serotype=Infantis	Salmonella enterica subsp. enterica serovar Infantis	aac(3)-IV=COMPLETE,aadA1=COMPLETE,aph(4)-Ia=COMPLETE,blaCTX-M-65=COMPLETE,dfrA14=COMPLETE,floR=COMPLETE,gyrA_D87Y=POINT,mdsA=COMPLETE,mdsB=COMPLETE,sul1=COMPLETE,tet(A)=COMPLETE		aac(3)-IV=COMPLETE,aadA1=COMPLETE,aph(4)-Ia=COMPLETE,blaCTX-M-65=COMPLETE,dfrA14=COMPLETE,floR=COMPLETE,gyrA_D87Y=POINT,sul1=COMPLETE,tet(A)=COMPLETE
SRR3049270	SAMN04363560	PRJNA248792	Salmonella enterica	43931	"43931","43931.biosample","SRS1219882"	Infantis	PDT000099427.2	2015-12-23T04:23:54Z	United Kingdom: None	human	clinical	7	10	antigen_formula=7:r:1,5,serotype=Infantis	Salmonella enterica subsp. enterica serovar Infantis	aac(3)-IV=COMPLETE,aadA1=COMPLETE,aph(3')-Ia=COMPLETE,aph(4)-Ia=COMPLETE,blaCTX-M-65=COMPLETE,dfrA14=COMPLETE,floR=COMPLETE,gyrA_D87Y=POINT,mdsA=COMPLETE,mdsB=COMPLETE,sul1=COMPLETE,sul1=PARTIAL_END_OF_CONTIG,tet(A)=COMPLETE		aac(3)-IV=COMPLETE,aadA1=COMPLETE,aph(3')-Ia=COMPLETE,aph(4)-Ia=COMPLETE,blaCTX-M-65=COMPLETE,dfrA14=COMPLETE,floR=COMPLETE,gyrA_D87Y=POINT,sul1=COMPLETE,sul1=PARTIAL_END_OF_CONTIG,tet(A)=COMPLETE
SRR3062397	SAMN04376174	PRJNA242847	Salmonella enterica	FSIS1505230	"FSIS1505230","SRS1227625"	Infantis	PDT000100883.2	2015-12-29T15:22:53Z	USA:ME	comminuted chicken	environmental/other	4	6	antigen_formula=7:r:1,5,serotype=Infantis	Salmonella enterica subsp. enterica serovar Infantis	aac(3)-IV=COMPLETE,aadA1=COMPLETE,aph(3')-Ia=COMPLETE,aph(4)-Ia=COMPLETE,blaCTX-M-65=COMPLETE,dfrA14=COMPLETE,floR=COMPLETE,gyrA_D87Y=POINT,mdsA=COMPLETE,mdsB=COMPLETE,sul1=COMPLETE,tet(A)=COMPLETE		aac(3)-IV=COMPLETE,aadA1=COMPLETE,aph(3')-Ia=COMPLETE,aph(4)-Ia=COMPLETE,blaCTX-M-65=COMPLETE,dfrA14=COMPLETE,floR=COMPLETE,gyrA_D87Y=POINT,sul1=COMPLETE,tet(A)=COMPLETE
SRR3085529	SAMN04384229	PRJNA242847	Salmonella enterica	FSIS1505306	"FSIS1505306","SRS1235858"	Infantis	PDT000101234.2	2016-01-05T15:24:35Z	USA:ME	comminuted chicken	environmental/other	1	4	antigen_formula=7:r:1,5,serotype=Infantis	Salmonella enterica subsp. enterica serovar Infantis	aac(3)-IV=COMPLETE,aadA1=COMPLETE,aph(3')-Ia=COMPLETE,aph(4)-Ia=COMPLETE,blaCTX-M-65=COMPLETE,dfrA14=COMPLETE,floR=COMPLETE,fosA3=COMPLETE,gyrA_D87Y=POINT,mdsA=COMPLETE,mdsB=COMPLETE,sul1=COMPLETE,tet(A)=COMPLETE		aac(3)-IV=COMPLETE,aadA1=COMPLETE,aph(3')-Ia=COMPLETE,aph(4)-Ia=COMPLETE,blaCTX-M-65=COMPLETE,dfrA14=COMPLETE,floR=COMPLETE,fosA3=COMPLETE,gyrA_D87Y=POINT,sul1=COMPLETE,tet(A)=COMPLETE
SRR3085530	SAMN04384233	PRJNA242847	Salmonella enterica	FSIS1505310	"FSIS1505310","SRS1235856"	Infantis	PDT000101235.2	2016-01-05T15:24:35Z	USA:ME	comminuted chicken	environmental/other	3	3	antigen_formula=7:r:1,5,serotype=Infantis	Salmonella enterica subsp. enterica serovar Infantis	aac(3)-IV=COMPLETE,aph(3')-Ia=COMPLETE,aph(4)-Ia=COMPLETE,blaCTX-M-65=COMPLETE,dfrA14=COMPLETE,floR=COMPLETE,fosA3=COMPLETE,gyrA_D87Y=POINT,mdsA=COMPLETE,mdsB=COMPLETE		aac(3)-IV=COMPLETE,aph(3')-Ia=COMPLETE,aph(4)-Ia=COMPLETE,blaCTX-M-65=COMPLETE,dfrA14=COMPLETE,floR=COMPLETE,fosA3=COMPLETE,gyrA_D87Y=POINT
SRR3085533	SAMN04384227	PRJNA292666	Salmonella enterica	FSIS1505210	"FSIS1505210","SRS1235865"	Infantis	PDT000101236.2	2016-01-05T15:24:35Z	USA:NC	animal-chicken-young chicken	environmental/other	4	4	antigen_formula=7:r:1,5,serotype=Infantis	Salmonella enterica subsp. enterica serovar Infantis	aac(3)-IV=COMPLETE,aadA1=COMPLETE,aph(3')-Ia=COMPLETE,aph(4)-Ia=COMPLETE,blaCTX-M-65=COMPLETE,dfrA14=COMPLETE,floR=COMPLETE,fosA3=COMPLETE,gyrA_D87Y=POINT,mdsA=COMPLETE,mdsB=COMPLETE,sul1=COMPLETE,tet(A)=COMPLETE		aac(3)-IV=COMPLETE,aadA1=COMPLETE,aph(3')-Ia=COMPLETE,aph(4)-Ia=COMPLETE,blaCTX-M-65=COMPLETE,dfrA14=COMPLETE,floR=COMPLETE,fosA3=COMPLETE,gyrA_D87Y=POINT,sul1=COMPLETE,tet(A)=COMPLETE
SRR3085534	SAMN04384231	PRJNA242847	Salmonella enterica	FSIS1505308	"FSIS1505308","SRS1235864"	Infantis	PDT000101237.2	2016-01-05T15:24:35Z	USA:ME	comminuted chicken	environmental/other	0	3	antigen_formula=7:r:1,5,serotype=Infantis	Salmonella enterica subsp. enterica serovar Infantis	aac(3)-IV=COMPLETE,aadA1=COMPLETE,aph(3')-Ia=COMPLETE,aph(4)-Ia=COMPLETE,blaCTX-M-65=COMPLETE,dfrA14=COMPLETE,floR=COMPLETE,fosA3=COMPLETE,gyrA_D87Y=POINT,mdsA=COMPLETE,mdsB=COMPLETE,sul1=COMPLETE,tet(A)=COMPLETE		aac(3)-IV=COMPLETE,aadA1=COMPLETE,aph(3')-Ia=COMPLETE,aph(4)-Ia=COMPLETE,blaCTX-M-65=COMPLETE,dfrA14=COMPLETE,floR=COMPLETE,fosA3=COMPLETE,gyrA_D87Y=POINT,sul1=COMPLETE,tet(A)=COMPLETE
SRR3085535	SAMN04384234	PRJNA242847	Salmonella enterica	FSIS1505311	"FSIS1505311","SRS1235863"	Infantis	PDT000101238.2	2016-01-05T15:24:35Z	USA:ME	comminuted chicken	environmental/other	2	4	antigen_formula=7:r:1,5,serotype=Infantis	Salmonella enterica subsp. enterica serovar Infantis	aac(3)-IV=COMPLETE,aadA1=COMPLETE,aph(3')-Ia=COMPLETE,aph(4)-Ia=COMPLETE,blaCTX-M-65=COMPLETE,dfrA14=COMPLETE,floR=COMPLETE,fosA3=COMPLETE,gyrA_D87Y=POINT,mdsA=COMPLETE,mdsB=COMPLETE,sul1=COMPLETE,tet(A)=COMPLETE		aac(3)-IV=COMPLETE,aadA1=COMPLETE,aph(3')-Ia=COMPLETE,aph(4)-Ia=COMPLETE,blaCTX-M-65=COMPLETE,dfrA14=COMPLETE,floR=COMPLETE,fosA3=COMPLETE,gyrA_D87Y=POINT,sul1=COMPLETE,tet(A)=COMPLETE
SRR3085536	SAMN04384230	PRJNA242847	Salmonella enterica	FSIS1505307	"FSIS1505307","SRS1235873"	Infantis	PDT000101239.2	2016-01-05T15:24:35Z	USA:ME	comminuted chicken	environmental/other	0	3	antigen_formula=7:r:1,5,serotype=Infantis	Salmonella enterica subsp. enterica serovar Infantis	aac(3)-IV=COMPLETE,aadA1=COMPLETE,aph(3')-Ia=COMPLETE,aph(4)-Ia=COMPLETE,blaCTX-M-65=COMPLETE,dfrA14=COMPLETE,floR=COMPLETE,fosA3=COMPLETE,gyrA_D87Y=POINT,mdsA=COMPLETE,mdsB=COMPLETE,sul1=COMPLETE,tet(A)=COMPLETE		aac(3)-IV=COMPLETE,aadA1=COMPLETE,aph(3')-Ia=COMPLETE,aph(4)-Ia=COMPLETE,blaCTX-M-65=COMPLETE,dfrA14=COMPLETE,floR=COMPLETE,fosA3=COMPLETE,gyrA_D87Y=POINT,sul1=COMPLETE,tet(A)=COMPLETE
SRR3085537	SAMN04384232	PRJNA242847	Salmonella enterica	FSIS1505309	"FSIS1505309","SRS1235872"	Infantis	PDT000101240.2	2016-01-05T15:24:35Z	USA:ME	comminuted chicken	environmental/other	0	3	antigen_formula=7:r:1,5,serotype=Infantis	Salmonella enterica subsp. enterica serovar Infantis	aac(3)-IV=COMPLETE,aadA1=COMPLETE,aph(3')-Ia=COMPLETE,aph(4)-Ia=COMPLETE,blaCTX-M-65=COMPLETE,dfrA14=COMPLETE,floR=COMPLETE,fosA3=COMPLETE,gyrA_D87Y=POINT,mdsA=COMPLETE,mdsB=COMPLETE,sul1=COMPLETE,tet(A)=COMPLETE		aac(3)-IV=COMPLETE,aadA1=COMPLETE,aph(3')-Ia=COMPLETE,aph(4)-Ia=COMPLETE,blaCTX-M-65=COMPLETE,dfrA14=COMPLETE,floR=COMPLETE,fosA3=COMPLETE,gyrA_D87Y=POINT,sul1=COMPLETE,tet(A)=COMPLETE
SRR3085538	SAMN04384228	PRJNA242847	Salmonella enterica	FSIS1505305	"FSIS1505305","SRS1235869"	Infantis	PDT000101241.2	2016-01-05T15:24:35Z	USA:ME	comminuted chicken	environmental/other	1	4	antigen_formula=7:r:1,5,serotype=Infantis	Salmonella enterica subsp. enterica serovar Infantis	aac(3)-IV=COMPLETE,aadA1=COMPLETE,aph(3')-Ia=COMPLETE,aph(4)-Ia=COMPLETE,blaCTX-M-65=COMPLETE,dfrA14=COMPLETE,floR=COMPLETE,fosA3=COMPLETE,gyrA_D87Y=POINT,mdsA=COMPLETE,mdsB=COMPLETE,sul1=COMPLETE,tet(A)=COMPLETE		aac(3)-IV=COMPLETE,aadA1=COMPLETE,aph(3')-Ia=COMPLETE,aph(4)-Ia=COMPLETE,blaCTX-M-65=COMPLETE,dfrA14=COMPLETE,floR=COMPLETE,fosA3=COMPLETE,gyrA_D87Y=POINT,sul1=COMPLETE,tet(A)=COMPLETE
SRR3085620	SAMN04384235	PRJNA292666	Salmonella enterica	FSIS1504471	"FSIS1504471","SRS1235941"	Infantis	PDT000101263.2	2016-01-05T16:23:51Z	USA:TX	animal-chicken-young chicken	environmental/other	10	11	antigen_formula=7:r:1,5,serotype=Infantis	Salmonella enterica subsp. enterica serovar Infantis	aac(3)-IV=COMPLETE,aadA1=COMPLETE,aph(3')-Ia=COMPLETE,aph(4)-Ia=COMPLETE,dfrA14=COMPLETE,floR=COMPLETE,fosA3=COMPLETE,gyrA_D87Y=POINT,mdsA=COMPLETE,mdsB=COMPLETE,sul1=COMPLETE,tet(A)=COMPLETE		aac(3)-IV=COMPLETE,aadA1=COMPLETE,aph(3')-Ia=COMPLETE,aph(4)-Ia=COMPLETE,dfrA14=COMPLETE,floR=COMPLETE,fosA3=COMPLETE,gyrA_D87Y=POINT,sul1=COMPLETE,tet(A)=COMPLETE
SRR3129709	SAMN04444351	PRJNA242847	Salmonella enterica	FSIS1605541	"FSIS1605541","SRS1266682"	Infantis	PDT000103505.2	2016-01-28T06:24:30Z	USA:ME	comminuted chicken	environmental/other	2	2	antigen_formula=7:r:1,5,serotype=Infantis	Salmonella enterica subsp. enterica serovar Infantis	aac(3)-IV=COMPLETE,aadA1=COMPLETE,aph(3')-Ia=COMPLETE,aph(4)-Ia=COMPLETE,blaCTX-M-65=COMPLETE,dfrA14=COMPLETE,floR=COMPLETE,fosA3=COMPLETE,gyrA_D87Y=POINT,mdsA=COMPLETE,mdsB=COMPLETE,sul1=COMPLETE,tet(A)=COMPLETE		aac(3)-IV=COMPLETE,aadA1=COMPLETE,aph(3')-Ia=COMPLETE,aph(4)-Ia=COMPLETE,blaCTX-M-65=COMPLETE,dfrA14=COMPLETE,floR=COMPLETE,fosA3=COMPLETE,gyrA_D87Y=POINT,sul1=COMPLETE,tet(A)=COMPLETE
SRR3129708	SAMN04444350	PRJNA242847	Salmonella enterica	FSIS1605540	"FSIS1605540","SRS1266683"	Infantis	PDT000103512.2	2016-01-28T07:25:30Z	USA:AR	comminuted chicken	environmental/other	7	7	antigen_formula=7:r:1,5,serotype=Infantis	Salmonella enterica subsp. enterica serovar Infantis	aac(3)-IV=COMPLETE,aadA1=COMPLETE,aph(3')-Ia=COMPLETE,aph(4)-Ia=COMPLETE,blaCTX-M-65=COMPLETE,dfrA14=COMPLETE,gyrA_D87Y=POINT,mdsA=COMPLETE,mdsB=COMPLETE,sul1=COMPLETE,tet(A)=COMPLETE		aac(3)-IV=COMPLETE,aadA1=COMPLETE,aph(3')-Ia=COMPLETE,aph(4)-Ia=COMPLETE,blaCTX-M-65=COMPLETE,dfrA14=COMPLETE,gyrA_D87Y=POINT,sul1=COMPLETE,tet(A)=COMPLETE
SRR3129710	SAMN04444352	PRJNA242847	Salmonella enterica	FSIS1605542	"FSIS1605542","SRS1266681"	Infantis	PDT000103513.2	2016-01-28T07:25:30Z	USA:ME	comminuted chicken	environmental/other	2	2	antigen_formula=7:r:1,5,serotype=Infantis	Salmonella enterica subsp. enterica serovar Infantis	aac(3)-IV=COMPLETE,aadA1=COMPLETE,aph(3')-Ia=COMPLETE,aph(4)-Ia=COMPLETE,blaCTX-M-65=COMPLETE,dfrA14=COMPLETE,floR=COMPLETE,fosA3=COMPLETE,gyrA_D87Y=POINT,mdsA=COMPLETE,mdsB=COMPLETE,sul1=COMPLETE,tet(A)=COMPLETE		aac(3)-IV=COMPLETE,aadA1=COMPLETE,aph(3')-Ia=COMPLETE,aph(4)-Ia=COMPLETE,blaCTX-M-65=COMPLETE,dfrA14=COMPLETE,floR=COMPLETE,fosA3=COMPLETE,gyrA_D87Y=POINT,sul1=COMPLETE,tet(A)=COMPLETE
SRR3129821	SAMN04444336	PRJNA242847	Salmonella enterica	FSIS1605524	"FSIS1605524","SRS1266748"	Infantis	PDT000103523.2	2016-01-28T07:25:30Z	USA:ME	comminuted chicken	environmental/other	2	2	antigen_formula=7:r:1,5,serotype=Infantis	Salmonella enterica subsp. enterica serovar Infantis	aac(3)-IV=COMPLETE,aadA1=COMPLETE,aph(3')-Ia=COMPLETE,aph(4)-Ia=COMPLETE,blaCTX-M-65=COMPLETE,dfrA14=COMPLETE,floR=COMPLETE,gyrA_D87Y=POINT,mdsA=COMPLETE,mdsB=COMPLETE,sul1=COMPLETE,tet(A)=COMPLETE		aac(3)-IV=COMPLETE,aadA1=COMPLETE,aph(3')-Ia=COMPLETE,aph(4)-Ia=COMPLETE,blaCTX-M-65=COMPLETE,dfrA14=COMPLETE,floR=COMPLETE,gyrA_D87Y=POINT,sul1=COMPLETE,tet(A)=COMPLETE
SRR3178069	SAMN04498725	PRJNA230403	Salmonella enterica	2015K-1384	"2015K-1384","SRS1300590"		PDT000107772.2	2016-02-18T23:22:55Z	USA		clinical	7	8	antigen_formula=7:r:1,5,serotype=Infantis	Salmonella enterica	aac(3)-IV=COMPLETE,aadA1=COMPLETE,aph(4)-Ia=COMPLETE,aph(4)-Ia=PARTIAL,blaCTX-M-65=COMPLETE,dfrA14=COMPLETE,floR=COMPLETE,gyrA_D87Y=POINT,mdsA=COMPLETE,mdsB=COMPLETE,sul1=COMPLETE,tet(A)=COMPLETE		aac(3)-IV=COMPLETE,aadA1=COMPLETE,aph(4)-Ia=COMPLETE,aph(4)-Ia=PARTIAL,blaCTX-M-65=COMPLETE,dfrA14=COMPLETE,floR=COMPLETE,gyrA_D87Y=POINT,sul1=COMPLETE,tet(A)=COMPLETE
SRR3178070	SAMN04498726	PRJNA230403	Salmonella enterica	2016K-0013	"2016K-0013","SRS1300589"		PDT000107773.2	2016-02-18T23:22:55Z	USA		clinical	5	8	antigen_formula=7:r:1,5,serotype=Infantis	Salmonella enterica	aac(3)-IV=COMPLETE,aadA1=COMPLETE,aph(4)-Ia=COMPLETE,blaCTX-M-65=COMPLETE,dfrA14=COMPLETE,floR=COMPLETE,fosA3=COMPLETE,gyrA_D87Y=POINT,mdsA=COMPLETE,mdsB=COMPLETE,sul1=COMPLETE,tet(A)=COMPLETE		aac(3)-IV=COMPLETE,aadA1=COMPLETE,aph(4)-Ia=COMPLETE,blaCTX-M-65=COMPLETE,dfrA14=COMPLETE,floR=COMPLETE,fosA3=COMPLETE,gyrA_D87Y=POINT,sul1=COMPLETE,tet(A)=COMPLETE
SRR3178071	SAMN04498727	PRJNA230403	Salmonella enterica	2014AM-3391	"2014AM-3391","SRS1300588"		PDT000107774.2	2016-02-18T23:22:55Z	USA		clinical	8	11	antigen_formula=7:r:1,5,serotype=Infantis	Salmonella enterica	aac(3)-IV=COMPLETE,aadA1=COMPLETE,aph(3')-Ia=COMPLETE,aph(4)-Ia=COMPLETE,blaCTX-M-65=COMPLETE,dfrA14=COMPLETE,floR=COMPLETE,fosA3=COMPLETE,gyrA_D87Y=POINT,mdsA=COMPLETE,mdsB=COMPLETE,sul1=COMPLETE,tet(A)=COMPLETE		aac(3)-IV=COMPLETE,aadA1=COMPLETE,aph(3')-Ia=COMPLETE,aph(4)-Ia=COMPLETE,blaCTX-M-65=COMPLETE,dfrA14=COMPLETE,floR=COMPLETE,fosA3=COMPLETE,gyrA_D87Y=POINT,sul1=COMPLETE,tet(A)=COMPLETE
SRR3180038	SAMN04501552	PRJNA292666	Salmonella enterica	FSIS1605484	"FSIS1605484","SRS1302077"	Infantis	PDT000107810.2	2016-02-19T20:24:20Z	USA:NC	animal-chicken-young chicken	environmental/other	4	4	antigen_formula=7:r:1,5,serotype=Infantis	Salmonella enterica subsp. enterica serovar Infantis	aac(3)-IV=COMPLETE,aadA1=COMPLETE,aph(3')-Ia=COMPLETE,aph(4)-Ia=COMPLETE,blaCTX-M-65=COMPLETE,dfrA14=COMPLETE,floR=COMPLETE,fosA3=COMPLETE,gyrA_D87Y=POINT,mdsA=COMPLETE,mdsB=COMPLETE,sul1=PARTIAL_END_OF_CONTIG,tet(A)=COMPLETE		aac(3)-IV=COMPLETE,aadA1=COMPLETE,aph(3')-Ia=COMPLETE,aph(4)-Ia=COMPLETE,blaCTX-M-65=COMPLETE,dfrA14=COMPLETE,floR=COMPLETE,fosA3=COMPLETE,gyrA_D87Y=POINT,sul1=PARTIAL_END_OF_CONTIG,tet(A)=COMPLETE
SRR3184311	SAMN04510726	PRJNA230403	Salmonella enterica	2016K-0012	"2016K-0012","SRS1307758"		PDT000108307.2	2016-02-23T23:23:17Z	USA		clinical	2	2	antigen_formula=7:r:1,5,serotype=Infantis	Salmonella enterica	aac(3)-IV=COMPLETE,aadA1=COMPLETE,aph(3')-Ia=COMPLETE,aph(4)-Ia=COMPLETE,blaCTX-M-65=COMPLETE,dfrA14=COMPLETE,floR=COMPLETE,fosA3=COMPLETE,gyrA_D87Y=POINT,mdsA=COMPLETE,mdsB=COMPLETE,sul1=COMPLETE,tet(A)=COMPLETE		aac(3)-IV=COMPLETE,aadA1=COMPLETE,aph(3')-Ia=COMPLETE,aph(4)-Ia=COMPLETE,blaCTX-M-65=COMPLETE,dfrA14=COMPLETE,floR=COMPLETE,fosA3=COMPLETE,gyrA_D87Y=POINT,sul1=COMPLETE,tet(A)=COMPLETE
SRR3185043	SAMN04513586	PRJNA230403	Salmonella enterica	2015AM-1686	"2015AM-1686","SRS1308287"		PDT000110537.2	2016-02-24T16:27:59Z	USA		clinical	15	14	antigen_formula=7:r:1,5,serotype=Infantis	Salmonella enterica	aac(3)-IV=COMPLETE,aadA1=COMPLETE,aph(3')-Ia=COMPLETE,aph(4)-Ia=COMPLETE,blaCTX-M-65=COMPLETE,dfrA14=COMPLETE,floR=COMPLETE,gyrA_D87Y=POINT,mdsA=COMPLETE,mdsB=COMPLETE,sul1=COMPLETE,tet(A)=COMPLETE		aac(3)-IV=COMPLETE,aadA1=COMPLETE,aph(3')-Ia=COMPLETE,aph(4)-Ia=COMPLETE,blaCTX-M-65=COMPLETE,dfrA14=COMPLETE,floR=COMPLETE,gyrA_D87Y=POINT,sul1=COMPLETE,tet(A)=COMPLETE
SRR3322998	SAMN04600715	PRJNA242847	Salmonella enterica	FSIS1606135	"FSIS1606135","SRS1371992"	Infantis	PDT000122235.2	2016-04-01T22:12:21Z	USA:ME	comminuted chicken	environmental/other	8	8	antigen_formula=7:r:1,5,serotype=Infantis	Salmonella enterica subsp. enterica serovar Infantis	aac(3)-IV=COMPLETE,aadA1=COMPLETE,aph(4)-Ia=COMPLETE,blaCTX-M-65=COMPLETE,floR=COMPLETE,fosA3=COMPLETE,gyrA_D87Y=POINT,mdsA=COMPLETE,mdsB=COMPLETE,sul1=COMPLETE,tet(A)=COMPLETE	amoxicillin-clavulanic acid=S,ampicillin=R,azithromycin=S,cefoxitin=S,ceftriaxone=R,chloramphenicol=R,ciprofloxacin=I,gentamicin=I,meropenem=S,nalidixic acid=R,streptomycin=S,sulfisoxazole=R,tetracycline=R,trimethoprim-sulfamethoxazole=S	aac(3)-IV=COMPLETE,aadA1=COMPLETE,aph(4)-Ia=COMPLETE,blaCTX-M-65=COMPLETE,floR=COMPLETE,fosA3=COMPLETE,gyrA_D87Y=POINT,sul1=COMPLETE,tet(A)=COMPLETE
ERR1014119	SAMEA3539004	PRJEB10819	Salmonella enterica		"14026835_human_pESI_CTX_M65_2014","ERS846153"	Infantis	PDT000123850.2	2016-04-09T15:10:47Z	Italy		clinical	1	25	antigen_formula=7:r:1,5,serotype=Infantis	Salmonella enterica subsp. enterica serovar Infantis	aac(3)-IV=COMPLETE,aadA1=COMPLETE,aph(3')-Ia=COMPLETE,aph(4)-Ia=COMPLETE,blaCTX-M-65=COMPLETE,dfrA14=COMPLETE,floR=COMPLETE,fosA3=COMPLETE,gyrA_D87Y=POINT,mdsA=COMPLETE,mdsB=COMPLETE,sul1=COMPLETE,tet(A)=COMPLETE		aac(3)-IV=COMPLETE,aadA1=COMPLETE,aph(3')-Ia=COMPLETE,aph(4)-Ia=COMPLETE,blaCTX-M-65=COMPLETE,dfrA14=COMPLETE,floR=COMPLETE,fosA3=COMPLETE,gyrA_D87Y=POINT,sul1=COMPLETE,tet(A)=COMPLETE
SRR3383826	SAMN04856233	PRJNA242847	Salmonella enterica	FSIS1606257	"FSIS1606257","SRS1397168"	Infantis	PDT000125261.3	2016-04-14T19:11:15Z	USA:ME	comminuted chicken	environmental/other	8	9	antigen_formula=7:r:1,5,serotype=Infantis	Salmonella enterica subsp. enterica serovar Infantis	aac(3)-IV=COMPLETE,aadA1=COMPLETE,aph(3')-Ia=COMPLETE,aph(4)-Ia=COMPLETE,blaCTX-M-65=COMPLETE,dfrA14=COMPLETE,floR=COMPLETE,gyrA_D87Y=POINT,mdsA=COMPLETE,mdsB=COMPLETE,sul1=COMPLETE,tet(A)=COMPLETE	amoxicillin-clavulanic acid=S,ampicillin=R,azithromycin=S,cefoxitin=S,ceftriaxone=R,chloramphenicol=R,ciprofloxacin=I,gentamicin=S,meropenem=S,nalidixic acid=R,streptomycin=S,sulfisoxazole=R,tetracycline=R,trimethoprim-sulfamethoxazole=R	aac(3)-IV=COMPLETE,aadA1=COMPLETE,aph(3')-Ia=COMPLETE,aph(4)-Ia=COMPLETE,blaCTX-M-65=COMPLETE,dfrA14=COMPLETE,floR=COMPLETE,gyrA_D87Y=POINT,sul1=COMPLETE,tet(A)=COMPLETE
SRR3383891	SAMN04856234	PRJNA242847	Salmonella enterica	FSIS1606258	"FSIS1606258","SRS1397528"	Infantis	PDT000125264.3	2016-04-14T19:11:15Z	USA:ME	comminuted chicken	environmental/other	5	7	antigen_formula=7:r:1,5,serotype=Infantis	Salmonella enterica subsp. enterica serovar Infantis	aac(3)-IV=COMPLETE,aadA1=COMPLETE,aph(3')-Ia=COMPLETE,aph(4)-Ia=COMPLETE,blaCTX-M-65=COMPLETE,floR=COMPLETE,fosA3=COMPLETE,gyrA_D87Y=POINT,mdsA=COMPLETE,mdsB=COMPLETE,sul1=COMPLETE,tet(A)=COMPLETE	amoxicillin-clavulanic acid=S,ampicillin=R,azithromycin=S,cefoxitin=S,ceftriaxone=R,chloramphenicol=R,ciprofloxacin=I,gentamicin=I,meropenem=S,nalidixic acid=R,streptomycin=S,sulfisoxazole=R,tetracycline=R,trimethoprim-sulfamethoxazole=S	aac(3)-IV=COMPLETE,aadA1=COMPLETE,aph(3')-Ia=COMPLETE,aph(4)-Ia=COMPLETE,blaCTX-M-65=COMPLETE,floR=COMPLETE,fosA3=COMPLETE,gyrA_D87Y=POINT,sul1=COMPLETE,tet(A)=COMPLETE
SRR3392780	SAMN04590154	PRJNA230403	Salmonella enterica	PNUSAS001818	"PNUSAS001818","SRS1399296"	6,7:-:1,5	PDT000125417.2	2016-04-15T18:11:01Z	USA	stool	clinical	11	12	antigen_formula=7:r:1,5,serotype=Infantis	Salmonella enterica subsp. enterica serovar 6,7:-:1,5	aac(3)-IV=COMPLETE,aadA1=COMPLETE,aph(4)-Ia=COMPLETE,blaCTX-M-65=COMPLETE,dfrA14=COMPLETE,floR=COMPLETE,fosA3=COMPLETE,gyrA_D87Y=POINT,mdsA=COMPLETE,mdsB=COMPLETE,sul1=COMPLETE,tet(A)=COMPLETE		aac(3)-IV=COMPLETE,aadA1=COMPLETE,aph(4)-Ia=COMPLETE,blaCTX-M-65=COMPLETE,dfrA14=COMPLETE,floR=COMPLETE,fosA3=COMPLETE,gyrA_D87Y=POINT,sul1=COMPLETE,tet(A)=COMPLETE
SRR3457630	SAMN04908469	PRJNA242847	Salmonella enterica	FSIS1606345	"FSIS1606345","SRS1414685"	Infantis	PDT000127716.3	2016-04-27T18:12:41Z	USA:MI	comminuted chicken	environmental/other	4	13	antigen_formula=7:r:1,5,serotype=Infantis	Salmonella enterica subsp. enterica serovar Infantis	aac(3)-IV=COMPLETE,aadA1=COMPLETE,aph(3')-Ia=COMPLETE,aph(4)-Ia=COMPLETE,blaCTX-M-65=COMPLETE,dfrA14=COMPLETE,floR=COMPLETE,fosA3=COMPLETE,gyrA_D87Y=POINT,mdsA=COMPLETE,mdsB=COMPLETE,sul1=COMPLETE,tet(A)=COMPLETE	amoxicillin-clavulanic acid=S,ampicillin=R,azithromycin=S,cefoxitin=S,ceftriaxone=R,chloramphenicol=R,ciprofloxacin=I,gentamicin=S,meropenem=S,nalidixic acid=R,streptomycin=S,sulfisoxazole=R,tetracycline=R,trimethoprim-sulfamethoxazole=R	aac(3)-IV=COMPLETE,aadA1=COMPLETE,aph(3')-Ia=COMPLETE,aph(4)-Ia=COMPLETE,blaCTX-M-65=COMPLETE,dfrA14=COMPLETE,floR=COMPLETE,fosA3=COMPLETE,gyrA_D87Y=POINT,sul1=COMPLETE,tet(A)=COMPLETE
SRR3457672	SAMN04908470	PRJNA242847	Salmonella enterica	FSIS1606346	"FSIS1606346","SRS1414727"	Infantis	PDT000127747.6	2016-04-27T18:12:43Z	USA:MI	comminuted chicken	environmental/other	4	15	antigen_formula=7:r:1,5,serotype=Infantis	Salmonella enterica subsp. enterica serovar Infantis	aac(3)-IV=COMPLETE,aadA1=COMPLETE,aph(3')-Ia=COMPLETE,aph(4)-Ia=COMPLETE,blaCTX-M-65=COMPLETE,dfrA14=COMPLETE,floR=COMPLETE,gyrA_D87Y=POINT,mdsA=COMPLETE,mdsB=COMPLETE,sul1=COMPLETE,tet(A)=COMPLETE	amoxicillin-clavulanic acid=S,ampicillin=R,azithromycin=S,cefoxitin=S,ceftriaxone=R,chloramphenicol=R,ciprofloxacin=I,gentamicin=S,meropenem=S,nalidixic acid=R,streptomycin=S,sulfisoxazole=R,tetracycline=R,trimethoprim-sulfamethoxazole=R	aac(3)-IV=COMPLETE,aadA1=COMPLETE,aph(3')-Ia=COMPLETE,aph(4)-Ia=COMPLETE,blaCTX-M-65=COMPLETE,dfrA14=COMPLETE,floR=COMPLETE,gyrA_D87Y=POINT,sul1=COMPLETE,tet(A)=COMPLETE
SRR3533118	SAMN05001750	PRJNA242847	Salmonella enterica	FSIS1606578	"FSIS1606578","SRS1440332"	Infantis	PDT000130519.2	2016-05-17T18:14:24Z	USA:NC	raw intact chicken	environmental/other	4	4	antigen_formula=7:r:1,5,serotype=Infantis	Salmonella enterica subsp. enterica serovar Infantis	aac(3)-IV=COMPLETE,aadA1=COMPLETE,aph(3')-Ia=COMPLETE,aph(4)-Ia=COMPLETE,blaCTX-M-65=COMPLETE,dfrA14=COMPLETE,floR=COMPLETE,fosA3=COMPLETE,gyrA_D87Y=POINT,mdsA=COMPLETE,mdsB=COMPLETE,sul1=COMPLETE,tet(A)=COMPLETE	amoxicillin-clavulanic acid=S,ampicillin=R,azithromycin=S,cefoxitin=S,ceftriaxone=R,chloramphenicol=R,ciprofloxacin=I,gentamicin=I,meropenem=S,nalidixic acid=R,streptomycin=R,sulfisoxazole=R,tetracycline=R,trimethoprim-sulfamethoxazole=R	aac(3)-IV=COMPLETE,aadA1=COMPLETE,aph(3')-Ia=COMPLETE,aph(4)-Ia=COMPLETE,blaCTX-M-65=COMPLETE,dfrA14=COMPLETE,floR=COMPLETE,fosA3=COMPLETE,gyrA_D87Y=POINT,sul1=COMPLETE,tet(A)=COMPLETE
SRR3533129	SAMN05001751	PRJNA242847	Salmonella enterica	FSIS1606579	"FSIS1606579","SRS1440331"	Infantis	PDT000130520.2	2016-05-17T18:14:24Z	USA:ME	comminuted chicken	environmental/other	1	3	antigen_formula=7:r:1,5,serotype=Infantis	Salmonella enterica subsp. enterica serovar Infantis	aac(3)-IV=COMPLETE,aadA1=COMPLETE,aph(3')-Ia=COMPLETE,aph(4)-Ia=COMPLETE,blaCTX-M-65=COMPLETE,dfrA14=COMPLETE,floR=COMPLETE,fosA3=COMPLETE,gyrA_D87Y=POINT,mdsA=COMPLETE,mdsB=COMPLETE,sul1=COMPLETE,tet(A)=COMPLETE	amoxicillin-clavulanic acid=S,ampicillin=R,azithromycin=S,cefoxitin=S,ceftriaxone=R,chloramphenicol=R,ciprofloxacin=I,gentamicin=S,meropenem=S,nalidixic acid=R,streptomycin=S,sulfisoxazole=R,tetracycline=R,trimethoprim-sulfamethoxazole=R	aac(3)-IV=COMPLETE,aadA1=COMPLETE,aph(3')-Ia=COMPLETE,aph(4)-Ia=COMPLETE,blaCTX-M-65=COMPLETE,dfrA14=COMPLETE,floR=COMPLETE,fosA3=COMPLETE,gyrA_D87Y=POINT,sul1=COMPLETE,tet(A)=COMPLETE
SRR3611561	SAMN05191783	PRJNA242847	Salmonella enterica	FSIS1606758	"FSIS1606758","SRS1474963"	Infantis	PDT000133411.2	2016-06-01T01:15:31Z	USA:NJ	comminuted chicken	environmental/other	4	4	antigen_formula=7:r:1,5,serotype=Infantis	Salmonella enterica subsp. enterica serovar Infantis	aac(3)-IV=COMPLETE,aadA1=COMPLETE,aph(3')-Ia=COMPLETE,aph(4)-Ia=COMPLETE,blaCTX-M-65=COMPLETE,dfrA14=COMPLETE,floR=COMPLETE,fosA3=COMPLETE,gyrA_D87Y=POINT,mdsA=COMPLETE,mdsB=COMPLETE,sul1=COMPLETE,tet(A)=COMPLETE	amoxicillin-clavulanic acid=S,ampicillin=R,azithromycin=S,cefoxitin=S,ceftriaxone=R,chloramphenicol=R,ciprofloxacin=I,gentamicin=S,meropenem=S,nalidixic acid=R,streptomycin=S,sulfisoxazole=R,tetracycline=R,trimethoprim-sulfamethoxazole=R	aac(3)-IV=COMPLETE,aadA1=COMPLETE,aph(3')-Ia=COMPLETE,aph(4)-Ia=COMPLETE,blaCTX-M-65=COMPLETE,dfrA14=COMPLETE,floR=COMPLETE,fosA3=COMPLETE,gyrA_D87Y=POINT,sul1=COMPLETE,tet(A)=COMPLETE
SRR3771475	SAMN05366772	PRJNA242847	Salmonella enterica	FSIS1606941	"FSIS1606941","SRS1548213"	Infantis	PDT000137295.2	2016-07-08T17:15:34Z	USA:GA	comminuted chicken	environmental/other	3	5	antigen_formula=7:r:1,5,serotype=Infantis	Salmonella enterica subsp. enterica serovar Infantis	aac(3)-IV=COMPLETE,aadA1=COMPLETE,aph(3')-Ia=COMPLETE,aph(4)-Ia=COMPLETE,blaCTX-M-65=COMPLETE,dfrA14=COMPLETE,floR=COMPLETE,fosA3=COMPLETE,gyrA_D87Y=POINT,mdsA=COMPLETE,mdsB=COMPLETE,sul1=COMPLETE,tet(A)=COMPLETE	amoxicillin-clavulanic acid=S,ampicillin=R,azithromycin=S,cefoxitin=S,ceftriaxone=R,chloramphenicol=R,ciprofloxacin=I,gentamicin=S,meropenem=S,nalidixic acid=R,streptomycin=S,sulfisoxazole=R,tetracycline=R,trimethoprim-sulfamethoxazole=R	aac(3)-IV=COMPLETE,aadA1=COMPLETE,aph(3')-Ia=COMPLETE,aph(4)-Ia=COMPLETE,blaCTX-M-65=COMPLETE,dfrA14=COMPLETE,floR=COMPLETE,fosA3=COMPLETE,gyrA_D87Y=POINT,sul1=COMPLETE,tet(A)=COMPLETE
SRR3771468	SAMN05366771	PRJNA242847	Salmonella enterica	FSIS1606939	"FSIS1606939","SRS1548206"	Infantis	PDT000137296.2	2016-07-08T17:15:34Z	USA:DE	raw intact chicken	environmental/other	3	3	antigen_formula=7:r:1,5,serotype=Infantis	Salmonella enterica subsp. enterica serovar Infantis	aadA1=COMPLETE,aph(3')-Ia=COMPLETE,blaCTX-M-65=COMPLETE,dfrA14=COMPLETE,fosA3=COMPLETE,gyrA_D87Y=POINT,mdsA=COMPLETE,mdsB=COMPLETE,sul1=COMPLETE,tet(A)=COMPLETE	amoxicillin-clavulanic acid=S,ampicillin=R,azithromycin=S,cefoxitin=S,ceftriaxone=R,chloramphenicol=S,ciprofloxacin=I,gentamicin=S,meropenem=S,nalidixic acid=R,streptomycin=S,sulfisoxazole=R,tetracycline=R,trimethoprim-sulfamethoxazole=R	aadA1=COMPLETE,aph(3')-Ia=COMPLETE,blaCTX-M-65=COMPLETE,dfrA14=COMPLETE,fosA3=COMPLETE,gyrA_D87Y=POINT,sul1=COMPLETE,tet(A)=COMPLETE
SRR3925036	SAMN05379554	PRJNA242847	Salmonella enterica	FSIS1606982	"FSIS1606982","SRS1565730"	Infantis	PDT000138058.2	2016-07-15T17:14:54Z	USA:NJ	comminuted chicken	environmental/other	1	5	antigen_formula=-:r:1,5,serotype=I -:r:1,5	Salmonella enterica subsp. enterica serovar Infantis	aac(3)-IV=COMPLETE,aadA1=COMPLETE,aph(3')-Ia=COMPLETE,aph(4)-Ia=COMPLETE,blaCTX-M-65=COMPLETE,dfrA14=COMPLETE,floR=COMPLETE,gyrA_D87Y=POINT,mdsA=COMPLETE,mdsB=COMPLETE,sul1=COMPLETE,tet(A)=COMPLETE	amoxicillin-clavulanic acid=S,ampicillin=R,azithromycin=S,cefoxitin=S,ceftriaxone=R,chloramphenicol=R,ciprofloxacin=I,gentamicin=I,meropenem=S,nalidixic acid=R,streptomycin=S,sulfisoxazole=R,tetracycline=R,trimethoprim-sulfamethoxazole=R	aac(3)-IV=COMPLETE,aadA1=COMPLETE,aph(3')-Ia=COMPLETE,aph(4)-Ia=COMPLETE,blaCTX-M-65=COMPLETE,dfrA14=COMPLETE,floR=COMPLETE,gyrA_D87Y=POINT,sul1=COMPLETE,tet(A)=COMPLETE
SRR3925067	SAMN05379553	PRJNA242847	Salmonella enterica	FSIS1606981	"FSIS1606981","SRS1565761"	Rough_O:r:1,5	PDT000138062.2	2016-07-15T17:14:55Z	USA:GA	comminuted chicken	environmental/other	7	8	antigen_formula=-:r:1,5,serotype=I -:r:1,5	Salmonella enterica subsp. enterica	aac(3)-IV=COMPLETE,aadA1=COMPLETE,aph(3')-Ia=COMPLETE,aph(4)-Ia=COMPLETE,blaCTX-M-65=COMPLETE,dfrA14=COMPLETE,floR=COMPLETE,gyrA_D87Y=POINT,mdsA=COMPLETE,mdsB=COMPLETE,sul1=COMPLETE,tet(A)=COMPLETE	amoxicillin-clavulanic acid=S,ampicillin=R,azithromycin=S,cefoxitin=S,ceftriaxone=R,chloramphenicol=R,ciprofloxacin=I,gentamicin=S,meropenem=S,nalidixic acid=R,streptomycin=S,sulfisoxazole=R,tetracycline=R,trimethoprim-sulfamethoxazole=R	aac(3)-IV=COMPLETE,aadA1=COMPLETE,aph(3')-Ia=COMPLETE,aph(4)-Ia=COMPLETE,blaCTX-M-65=COMPLETE,dfrA14=COMPLETE,floR=COMPLETE,gyrA_D87Y=POINT,sul1=COMPLETE,tet(A)=COMPLETE
SRR3925089	SAMN05379561	PRJNA242847	Salmonella enterica	FSIS1607037	"FSIS1607037","SRS1565776"	Infantis	PDT000138072.2	2016-07-15T17:14:55Z	USA:NC	raw intact chicken	environmental/other	4	8	antigen_formula=-:r:1,5,serotype=I -:r:1,5	Salmonella enterica subsp. enterica serovar Infantis	aac(3)-IV=COMPLETE,aadA1=COMPLETE,aph(3')-Ia=COMPLETE,aph(4)-Ia=COMPLETE,blaCTX-M-65=COMPLETE,dfrA14=COMPLETE,floR=COMPLETE,gyrA_D87Y=POINT,mdsA=COMPLETE,mdsB=COMPLETE,sul1=COMPLETE,tet(A)=COMPLETE	amoxicillin-clavulanic acid=S,ampicillin=R,azithromycin=S,cefoxitin=S,ceftriaxone=R,chloramphenicol=R,ciprofloxacin=I,gentamicin=S,meropenem=S,nalidixic acid=R,streptomycin=S,sulfisoxazole=R,tetracycline=R,trimethoprim-sulfamethoxazole=R	aac(3)-IV=COMPLETE,aadA1=COMPLETE,aph(3')-Ia=COMPLETE,aph(4)-Ia=COMPLETE,blaCTX-M-65=COMPLETE,dfrA14=COMPLETE,floR=COMPLETE,gyrA_D87Y=POINT,sul1=COMPLETE,tet(A)=COMPLETE
SRR3925103	SAMN05379573	PRJNA292666	Salmonella enterica	FSIS1607050	"FSIS1607050","SRS1565787"	Infantis	PDT000138083.2	2016-07-15T17:14:56Z	USA:DE	animal-chicken-young chicken	environmental/other	6	8	antigen_formula=7:r:1,5,serotype=Infantis	Salmonella enterica subsp. enterica serovar Infantis	aac(3)-IV=COMPLETE,aadA1=COMPLETE,aph(4)-Ia=COMPLETE,blaCTX-M-65=COMPLETE,dfrA14=COMPLETE,floR=COMPLETE,fosA3=COMPLETE,gyrA_D87Y=POINT,mdsA=COMPLETE,mdsB=COMPLETE,sul1=COMPLETE,tet(A)=COMPLETE	amoxicillin-clavulanic acid=S,ampicillin=R,azithromycin=S,cefoxitin=S,ceftriaxone=R,chloramphenicol=R,ciprofloxacin=I,gentamicin=S,meropenem=S,nalidixic acid=R,streptomycin=S,sulfisoxazole=R,tetracycline=R,trimethoprim-sulfamethoxazole=R	aac(3)-IV=COMPLETE,aadA1=COMPLETE,aph(4)-Ia=COMPLETE,blaCTX-M-65=COMPLETE,dfrA14=COMPLETE,floR=COMPLETE,fosA3=COMPLETE,gyrA_D87Y=POINT,sul1=COMPLETE,tet(A)=COMPLETE
SRR3930369	SAMN05386339	PRJNA230403	Salmonella enterica	PNUSAS002679	"PNUSAS002679","SRS1570041"	Infantis	PDT000139129.2	2016-07-19T15:21:22Z	USA	stool	clinical	10	10	antigen_formula=7:r:1,5,serotype=Infantis	Salmonella enterica subsp. enterica serovar Infantis	aac(3)-IV=COMPLETE,aadA1=COMPLETE,aph(3')-Ia=COMPLETE,aph(4)-Ia=COMPLETE,blaCTX-M-65=COMPLETE,dfrA14=COMPLETE,floR=COMPLETE,gyrA_D87Y=POINT,mdsA=COMPLETE,mdsB=COMPLETE,sul1=COMPLETE,tet(A)=COMPLETE		aac(3)-IV=COMPLETE,aadA1=COMPLETE,aph(3')-Ia=COMPLETE,aph(4)-Ia=COMPLETE,blaCTX-M-65=COMPLETE,dfrA14=COMPLETE,floR=COMPLETE,gyrA_D87Y=POINT,sul1=COMPLETE,tet(A)=COMPLETE
SRR3931662	SAMN05417411	PRJNA186035	Salmonella enterica	CFSAN037647	"1.666-2010","CFSAN037647","SRS1571089"	Infantis	PDT000140585.2	2016-07-24T22:15:30Z	Peru		clinical	5	10	antigen_formula=7:r:1,5,serotype=Infantis	Salmonella enterica subsp. enterica serovar Infantis	aadA1=COMPLETE,aph(3')-Ia=COMPLETE,dfrA14=COMPLETE,gyrA_D87Y=POINT,mdsA=COMPLETE,mdsB=COMPLETE,sul1=COMPLETE,tet(A)=COMPLETE		aadA1=COMPLETE,aph(3')-Ia=COMPLETE,dfrA14=COMPLETE,gyrA_D87Y=POINT,sul1=COMPLETE,tet(A)=COMPLETE
SRR3931663	SAMN05417420	PRJNA186035	Salmonella enterica	CFSAN037656	"1.168-2011","CFSAN037656","SRS1571090"	Infantis	PDT000140586.2	2016-07-24T22:15:30Z	Peru		clinical	3	7	antigen_formula=7:r:1,5,serotype=Infantis	Salmonella enterica subsp. enterica serovar Infantis	aadA1=COMPLETE,aph(3')-Ia=COMPLETE,dfrA14=COMPLETE,gyrA_D87Y=POINT,mdsA=COMPLETE,mdsB=COMPLETE,sul1=COMPLETE,tet(A)=COMPLETE		aadA1=COMPLETE,aph(3')-Ia=COMPLETE,dfrA14=COMPLETE,gyrA_D87Y=POINT,sul1=COMPLETE,tet(A)=COMPLETE
SRR3931664	SAMN05417421	PRJNA186035	Salmonella enterica	CFSAN037657	"1.262-2011","CFSAN037657","SRS1571091"	Infantis	PDT000140587.2	2016-07-24T22:15:30Z	Peru		clinical	5	13	antigen_formula=7:r:1,5,serotype=Infantis	Salmonella enterica subsp. enterica serovar Infantis	aadA1=COMPLETE,aph(3')-Ia=COMPLETE,dfrA14=COMPLETE,gyrA_D87Y=POINT,mdsA=COMPLETE,mdsB=COMPLETE,sul1=COMPLETE,tet(A)=COMPLETE		aadA1=COMPLETE,aph(3')-Ia=COMPLETE,dfrA14=COMPLETE,gyrA_D87Y=POINT,sul1=COMPLETE,tet(A)=COMPLETE
SRR3931665	SAMN05417422	PRJNA186035	Salmonella enterica	CFSAN037658	"1.336-2011","CFSAN037658","SRS1571092"	Infantis	PDT000140588.2	2016-07-24T22:15:30Z	Peru		clinical	4	14	antigen_formula=7:r:1,5,serotype=Infantis	Salmonella enterica subsp. enterica serovar Infantis	aadA1=COMPLETE,blaCTX-M-15=COMPLETE,gyrA_D87Y=POINT,mdsA=COMPLETE,mdsB=COMPLETE,sul1=PARTIAL_END_OF_CONTIG,tet(A)=COMPLETE		aadA1=COMPLETE,blaCTX-M-15=COMPLETE,gyrA_D87Y=POINT,sul1=PARTIAL_END_OF_CONTIG,tet(A)=COMPLETE
SRR3931666	SAMN05417423	PRJNA186035	Salmonella enterica	CFSAN037659	"1.385-2011","CFSAN037659","SRS1571093"	Infantis	PDT000140589.2	2016-07-24T22:15:30Z	Peru		clinical	2	10	antigen_formula=7:r:1,5,serotype=Infantis	Salmonella enterica subsp. enterica serovar Infantis	aadA1=COMPLETE,aph(3')-Ia=COMPLETE,dfrA14=COMPLETE,gyrA_D87Y=POINT,mdsA=COMPLETE,mdsB=COMPLETE,sul1=COMPLETE,tet(A)=COMPLETE		aadA1=COMPLETE,aph(3')-Ia=COMPLETE,dfrA14=COMPLETE,gyrA_D87Y=POINT,sul1=COMPLETE,tet(A)=COMPLETE
SRR3931667	SAMN05417424	PRJNA186035	Salmonella enterica	CFSAN037660	"1.392-2011","CFSAN037660","SRS1571094"	Infantis	PDT000140590.2	2016-07-24T22:15:30Z	Peru		clinical	3	14	antigen_formula=7:r:1,5,serotype=Infantis	Salmonella enterica subsp. enterica serovar Infantis	aadA1=COMPLETE,aph(3')-Ia=COMPLETE,dfrA14=COMPLETE,gyrA_D87Y=POINT,mdsA=COMPLETE,mdsB=COMPLETE,sul1=COMPLETE,tet(A)=COMPLETE		aadA1=COMPLETE,aph(3')-Ia=COMPLETE,dfrA14=COMPLETE,gyrA_D87Y=POINT,sul1=COMPLETE,tet(A)=COMPLETE
SRR3931668	SAMN05417425	PRJNA186035	Salmonella enterica	CFSAN037661	"1.393-2011","CFSAN037661","SRS1571095"	Infantis	PDT000140591.2	2016-07-24T22:15:30Z	Peru		clinical	3	17	antigen_formula=7:r:1,5,serotype=Infantis	Salmonella enterica subsp. enterica serovar Infantis	aadA1=COMPLETE,aph(3')-Ia=COMPLETE,dfrA14=COMPLETE,gyrA_D87Y=POINT,mdsA=COMPLETE,mdsB=COMPLETE,sul1=COMPLETE,tet(A)=COMPLETE		aadA1=COMPLETE,aph(3')-Ia=COMPLETE,dfrA14=COMPLETE,gyrA_D87Y=POINT,sul1=COMPLETE,tet(A)=COMPLETE
SRR3931669	SAMN05417426	PRJNA186035	Salmonella enterica	CFSAN037662	"1.437-2011","CFSAN037662","SRS1571096"	Infantis	PDT000140592.2	2016-07-24T22:15:30Z	Peru		clinical	5	10	antigen_formula=7:r:1,5,serotype=Infantis	Salmonella enterica subsp. enterica serovar Infantis	aadA1=COMPLETE,aph(3')-Ia=COMPLETE,dfrA14=COMPLETE,gyrA_D87Y=POINT,mdsA=COMPLETE,mdsB=COMPLETE,sul1=COMPLETE,tet(A)=COMPLETE		aadA1=COMPLETE,aph(3')-Ia=COMPLETE,dfrA14=COMPLETE,gyrA_D87Y=POINT,sul1=COMPLETE,tet(A)=COMPLETE
SRR3931670	SAMN05417427	PRJNA186035	Salmonella enterica	CFSAN037663	"1.230-2011","CFSAN037663","SRS1571097"	Infantis	PDT000140593.2	2016-07-24T22:15:31Z	Peru		clinical	7	12	antigen_formula=7:r:1,5,serotype=Infantis	Salmonella enterica subsp. enterica serovar Infantis	aadA1=COMPLETE,aph(3')-Ia=COMPLETE,dfrA14=COMPLETE,gyrA_D87Y=POINT,mdsA=COMPLETE,mdsB=COMPLETE,sul1=COMPLETE,tet(A)=COMPLETE		aadA1=COMPLETE,aph(3')-Ia=COMPLETE,dfrA14=COMPLETE,gyrA_D87Y=POINT,sul1=COMPLETE,tet(A)=COMPLETE
SRR3931672	SAMN05417429	PRJNA186035	Salmonella enterica	CFSAN037666	"1.689-2012","CFSAN037666","SRS1571099"	Infantis	PDT000140595.2	2016-07-24T22:15:31Z	Peru		clinical	3	6	antigen_formula=7:r:1,5,serotype=Infantis	Salmonella enterica subsp. enterica serovar Infantis	aac(3)-IV=COMPLETE,aadA1=COMPLETE,aph(3')-Ia=COMPLETE,aph(4)-Ia=COMPLETE,blaCTX-M-65=COMPLETE,dfrA14=COMPLETE,floR=COMPLETE,fosA3=COMPLETE,gyrA_D87Y=POINT,mdsA=COMPLETE,mdsB=COMPLETE,sul1=COMPLETE,tet(A)=COMPLETE		aac(3)-IV=COMPLETE,aadA1=COMPLETE,aph(3')-Ia=COMPLETE,aph(4)-Ia=COMPLETE,blaCTX-M-65=COMPLETE,dfrA14=COMPLETE,floR=COMPLETE,fosA3=COMPLETE,gyrA_D87Y=POINT,sul1=COMPLETE,tet(A)=COMPLETE
SRR3931673	SAMN05417412	PRJNA186035	Salmonella enterica	CFSAN037648	"1.550-2010","CFSAN037648","SRS1571100"	Infantis	PDT000140596.2	2016-07-24T22:15:31Z	Peru		clinical	6	14	antigen_formula=7:r:1,5,serotype=Infantis	Salmonella enterica subsp. enterica serovar Infantis	aadA1=COMPLETE,aph(3')-Ia=COMPLETE,dfrA14=COMPLETE,gyrA_D87Y=POINT,mdsA=COMPLETE,mdsB=COMPLETE,sul1=COMPLETE,tet(A)=COMPLETE		aadA1=COMPLETE,aph(3')-Ia=COMPLETE,dfrA14=COMPLETE,gyrA_D87Y=POINT,sul1=COMPLETE,tet(A)=COMPLETE
SRR3931674	SAMN05417430	PRJNA186035	Salmonella enterica	CFSAN037665	"1.547-2012","CFSAN037665","SRS1571101"	Infantis	PDT000140597.2	2016-07-24T22:15:31Z	Peru		clinical	11	16	antigen_formula=7:r:1,5,serotype=Infantis	Salmonella enterica subsp. enterica serovar Infantis	aadA1=COMPLETE,aph(3')-Ia=COMPLETE,dfrA14=COMPLETE,gyrA_D87Y=POINT,mdsA=COMPLETE,mdsB=COMPLETE,sul1=COMPLETE,tet(A)=COMPLETE		aadA1=COMPLETE,aph(3')-Ia=COMPLETE,dfrA14=COMPLETE,gyrA_D87Y=POINT,sul1=COMPLETE,tet(A)=COMPLETE
SRR3931675	SAMN05417431	PRJNA186035	Salmonella enterica	CFSAN037667	"1.365-2012","CFSAN037667","SRS1571102"	Infantis	PDT000140598.2	2016-07-24T22:15:31Z	Peru		clinical	1	4	antigen_formula=7:r:1,5,serotype=Infantis	Salmonella enterica subsp. enterica serovar Infantis	aac(3)-IV=COMPLETE,aadA1=COMPLETE,aph(3')-Ia=COMPLETE,aph(4)-Ia=COMPLETE,blaCTX-M-65=COMPLETE,dfrA14=COMPLETE,floR=COMPLETE,fosA3=COMPLETE,gyrA_D87Y=POINT,mdsA=COMPLETE,mdsB=COMPLETE,sul1=COMPLETE,tet(A)=COMPLETE		aac(3)-IV=COMPLETE,aadA1=COMPLETE,aph(3')-Ia=COMPLETE,aph(4)-Ia=COMPLETE,blaCTX-M-65=COMPLETE,dfrA14=COMPLETE,floR=COMPLETE,fosA3=COMPLETE,gyrA_D87Y=POINT,sul1=COMPLETE,tet(A)=COMPLETE
SRR3931676	SAMN05417432	PRJNA186035	Salmonella enterica	CFSAN037668	"3.474-2012","CFSAN037668","SRS1571103"	Infantis	PDT000140599.2	2016-07-24T22:15:31Z	Peru		environmental/other	9	4	antigen_formula=7:r:1,5,serotype=Infantis	Salmonella enterica subsp. enterica serovar Infantis	aac(3)-IV=COMPLETE,aadA1=COMPLETE,aph(3')-Ia=COMPLETE,aph(4)-Ia=COMPLETE,blaCTX-M-65=COMPLETE,dfrA14=COMPLETE,floR=COMPLETE,fosA3=COMPLETE,gyrA_D87Y=POINT,mdsA=COMPLETE,mdsB=COMPLETE,sul1=COMPLETE,tet(A)=COMPLETE		aac(3)-IV=COMPLETE,aadA1=COMPLETE,aph(3')-Ia=COMPLETE,aph(4)-Ia=COMPLETE,blaCTX-M-65=COMPLETE,dfrA14=COMPLETE,floR=COMPLETE,fosA3=COMPLETE,gyrA_D87Y=POINT,sul1=COMPLETE,tet(A)=COMPLETE
SRR3931677	SAMN05417433	PRJNA186035	Salmonella enterica	CFSAN037669	"1.729-2012","CFSAN037669","SRS1571104"	Infantis	PDT000140600.2	2016-07-24T22:15:31Z	Peru		clinical	6	9	antigen_formula=7:r:1,5,serotype=Infantis	Salmonella enterica subsp. enterica serovar Infantis	aac(3)-IV=COMPLETE,aadA1=COMPLETE,aph(3')-Ia=COMPLETE,aph(4)-Ia=COMPLETE,blaCTX-M-65=COMPLETE,dfrA14=COMPLETE,floR=COMPLETE,gyrA_D87Y=POINT,mdsA=COMPLETE,mdsB=COMPLETE,sul1=COMPLETE,tet(A)=COMPLETE		aac(3)-IV=COMPLETE,aadA1=COMPLETE,aph(3')-Ia=COMPLETE,aph(4)-Ia=COMPLETE,blaCTX-M-65=COMPLETE,dfrA14=COMPLETE,floR=COMPLETE,gyrA_D87Y=POINT,sul1=COMPLETE,tet(A)=COMPLETE
SRR3931678	SAMN05417434	PRJNA186035	Salmonella enterica	CFSAN037670	"1.748-2012","CFSAN037670","SRS1571105"	Infantis	PDT000140601.2	2016-07-24T22:15:31Z	Peru		clinical	2	3	antigen_formula=7:r:1,5,serotype=Infantis	Salmonella enterica subsp. enterica serovar Infantis	aac(3)-IV=COMPLETE,aadA1=COMPLETE,aph(4)-Ia=COMPLETE,blaCTX-M-65=COMPLETE,dfrA14=COMPLETE,floR=COMPLETE,fosA3=COMPLETE,gyrA_D87Y=POINT,mdsA=COMPLETE,mdsB=COMPLETE,sul1=COMPLETE,tet(A)=COMPLETE		aac(3)-IV=COMPLETE,aadA1=COMPLETE,aph(4)-Ia=COMPLETE,blaCTX-M-65=COMPLETE,dfrA14=COMPLETE,floR=COMPLETE,fosA3=COMPLETE,gyrA_D87Y=POINT,sul1=COMPLETE,tet(A)=COMPLETE
SRR3931679	SAMN05417435	PRJNA186035	Salmonella enterica	CFSAN037671	"4.294-2012","CFSAN037671","SRS1571106"	Infantis	PDT000140602.2	2016-07-24T22:15:31Z	Peru	meat	environmental/other	17	9	antigen_formula=7:r:1,5,serotype=Infantis	Salmonella enterica subsp. enterica serovar Infantis	aadA1=COMPLETE,aph(3')-Ia=COMPLETE,dfrA14=COMPLETE,gyrA_D87Y=POINT,mdsA=COMPLETE,mdsB=COMPLETE,sul1=COMPLETE,tet(A)=COMPLETE		aadA1=COMPLETE,aph(3')-Ia=COMPLETE,dfrA14=COMPLETE,gyrA_D87Y=POINT,sul1=COMPLETE,tet(A)=COMPLETE
SRR3931680	SAMN05417436	PRJNA186035	Salmonella enterica	CFSAN037672	"1.472-2013","CFSAN037672","SRS1571107"	Infantis	PDT000140603.2	2016-07-24T22:15:31Z	Peru		clinical	0	7	antigen_formula=7:r:1,5,serotype=Infantis	Salmonella enterica subsp. enterica serovar Infantis	aac(3)-IV=COMPLETE,aadA1=COMPLETE,aph(3')-Ia=COMPLETE,aph(4)-Ia=COMPLETE,blaCTX-M-65=COMPLETE,dfrA14=COMPLETE,floR=COMPLETE,fosA3=COMPLETE,gyrA_D87Y=POINT,mdsA=COMPLETE,mdsB=COMPLETE,sul1=COMPLETE,tet(A)=COMPLETE		aac(3)-IV=COMPLETE,aadA1=COMPLETE,aph(3')-Ia=COMPLETE,aph(4)-Ia=COMPLETE,blaCTX-M-65=COMPLETE,dfrA14=COMPLETE,floR=COMPLETE,fosA3=COMPLETE,gyrA_D87Y=POINT,sul1=COMPLETE,tet(A)=COMPLETE
SRR3931681	SAMN05417437	PRJNA186035	Salmonella enterica	CFSAN037673	"1.473-2013","CFSAN037673","SRS1571108"	Infantis	PDT000140604.2	2016-07-24T22:15:31Z	Peru		clinical	0	7	antigen_formula=7:r:1,5,serotype=Infantis	Salmonella enterica subsp. enterica serovar Infantis	aac(3)-IV=COMPLETE,aadA1=COMPLETE,aph(3')-Ia=COMPLETE,aph(4)-Ia=COMPLETE,blaCTX-M-65=COMPLETE,dfrA14=COMPLETE,floR=COMPLETE,gyrA_D87Y=POINT,mdsA=COMPLETE,mdsB=COMPLETE,sul1=COMPLETE,tet(A)=COMPLETE		aac(3)-IV=COMPLETE,aadA1=COMPLETE,aph(3')-Ia=COMPLETE,aph(4)-Ia=COMPLETE,blaCTX-M-65=COMPLETE,dfrA14=COMPLETE,floR=COMPLETE,gyrA_D87Y=POINT,sul1=COMPLETE,tet(A)=COMPLETE
SRR3931682	SAMN05417438	PRJNA186035	Salmonella enterica	CFSAN037674	"1.478-2013","CFSAN037674","SRS1571109"	Infantis	PDT000140605.2	2016-07-24T22:15:31Z	Peru		clinical	0	7	antigen_formula=7:r:1,5,serotype=Infantis	Salmonella enterica subsp. enterica serovar Infantis	aac(3)-IV=COMPLETE,aadA1=COMPLETE,aph(3')-Ia=COMPLETE,aph(4)-Ia=COMPLETE,blaCTX-M-65=COMPLETE,dfrA14=COMPLETE,floR=COMPLETE,gyrA_D87Y=POINT,mdsA=COMPLETE,mdsB=COMPLETE,sul1=COMPLETE,tet(A)=COMPLETE		aac(3)-IV=COMPLETE,aadA1=COMPLETE,aph(3')-Ia=COMPLETE,aph(4)-Ia=COMPLETE,blaCTX-M-65=COMPLETE,dfrA14=COMPLETE,floR=COMPLETE,gyrA_D87Y=POINT,sul1=COMPLETE,tet(A)=COMPLETE
SRR3931683	SAMN05417439	PRJNA186035	Salmonella enterica	CFSAN037675	"1.021-2013","CFSAN037675","SRS1571110"	Infantis	PDT000140606.2	2016-07-24T22:15:31Z	Peru		clinical	0	5	antigen_formula=7:r:1,5,serotype=Infantis	Salmonella enterica subsp. enterica serovar Infantis	aac(3)-IV=COMPLETE,aadA1=COMPLETE,aph(3')-Ia=COMPLETE,aph(4)-Ia=COMPLETE,blaCTX-M-65=COMPLETE,blaCTX-M=PARTIAL_END_OF_CONTIG,dfrA14=COMPLETE,floR=COMPLETE,fosA3=COMPLETE,gyrA_D87Y=POINT,mdsA=COMPLETE,mdsB=COMPLETE,sul1=COMPLETE,tet(A)=COMPLETE		aac(3)-IV=COMPLETE,aadA1=COMPLETE,aph(3')-Ia=COMPLETE,aph(4)-Ia=COMPLETE,blaCTX-M-65=COMPLETE,blaCTX-M=PARTIAL_END_OF_CONTIG,dfrA14=COMPLETE,floR=COMPLETE,fosA3=COMPLETE,gyrA_D87Y=POINT,sul1=COMPLETE,tet(A)=COMPLETE
SRR3931684	SAMN05417413	PRJNA186035	Salmonella enterica	CFSAN037649	"3.394-2010","CFSAN037649","SRS1571112"	Infantis	PDT000140607.2	2016-07-24T22:15:32Z	Peru	meat	environmental/other	1	7	antigen_formula=7:r:1,5,serotype=Infantis	Salmonella enterica subsp. enterica serovar Infantis	aadA1=COMPLETE,dfrA14=COMPLETE,gyrA_D87Y=POINT,mdsA=COMPLETE,mdsB=COMPLETE,sul1=COMPLETE,tet(A)=COMPLETE		aadA1=COMPLETE,dfrA14=COMPLETE,gyrA_D87Y=POINT,sul1=COMPLETE,tet(A)=COMPLETE
SRR3931685	SAMN05417440	PRJNA186035	Salmonella enterica	CFSAN037676	"1.319.2013","CFSAN037676","SRS1571111"	Infantis	PDT000140608.2	2016-07-24T22:15:32Z	Peru		clinical	0	5	antigen_formula=7:r:1,5,serotype=Infantis	Salmonella enterica subsp. enterica serovar Infantis	aac(3)-IV=COMPLETE,aadA1=COMPLETE,aph(3')-Ia=COMPLETE,aph(4)-Ia=COMPLETE,blaCTX-M-65=COMPLETE,dfrA14=COMPLETE,floR=COMPLETE,fosA3=COMPLETE,gyrA_D87Y=POINT,mdsA=COMPLETE,mdsB=COMPLETE,sul1=COMPLETE,tet(A)=COMPLETE		aac(3)-IV=COMPLETE,aadA1=COMPLETE,aph(3')-Ia=COMPLETE,aph(4)-Ia=COMPLETE,blaCTX-M-65=COMPLETE,dfrA14=COMPLETE,floR=COMPLETE,fosA3=COMPLETE,gyrA_D87Y=POINT,sul1=COMPLETE,tet(A)=COMPLETE
SRR3931686	SAMN05417441	PRJNA186035	Salmonella enterica	CFSAN037677	"1.336-2013","CFSAN037677","SRS1571113"	Infantis	PDT000140609.2	2016-07-24T22:15:32Z	Peru		clinical	2	5	antigen_formula=7:r:1,5,serotype=Infantis	Salmonella enterica subsp. enterica serovar Infantis	aac(3)-IV=COMPLETE,aadA1=COMPLETE,aph(3')-Ia=COMPLETE,aph(4)-Ia=COMPLETE,blaCTX-M-65=COMPLETE,dfrA14=COMPLETE,floR=COMPLETE,fosA3=COMPLETE,gyrA_D87Y=POINT,mdsA=COMPLETE,mdsB=COMPLETE,sul1=COMPLETE,tet(A)=COMPLETE		aac(3)-IV=COMPLETE,aadA1=COMPLETE,aph(3')-Ia=COMPLETE,aph(4)-Ia=COMPLETE,blaCTX-M-65=COMPLETE,dfrA14=COMPLETE,floR=COMPLETE,fosA3=COMPLETE,gyrA_D87Y=POINT,sul1=COMPLETE,tet(A)=COMPLETE
SRR3931687	SAMN05417442	PRJNA186035	Salmonella enterica	CFSAN037678	"3.001-2013","CFSAN037678","SRS1571114"	Infantis	PDT000140610.2	2016-07-24T22:15:32Z	Peru	meat	environmental/other	6	3	antigen_formula=7:r:1,5,serotype=Infantis	Salmonella enterica subsp. enterica serovar Infantis	aac(3)-IV=COMPLETE,aadA1=COMPLETE,aph(4)-Ia=COMPLETE,blaCTX-M-65=COMPLETE,blaCTX-M=PARTIAL_END_OF_CONTIG,dfrA14=COMPLETE,floR=COMPLETE,fosA3=COMPLETE,gyrA_D87Y=POINT,mdsA=COMPLETE,mdsB=COMPLETE,sul1=COMPLETE,tet(A)=COMPLETE		aac(3)-IV=COMPLETE,aadA1=COMPLETE,aph(4)-Ia=COMPLETE,blaCTX-M-65=COMPLETE,blaCTX-M=PARTIAL_END_OF_CONTIG,dfrA14=COMPLETE,floR=COMPLETE,fosA3=COMPLETE,gyrA_D87Y=POINT,sul1=COMPLETE,tet(A)=COMPLETE
SRR3931688	SAMN05417443	PRJNA186035	Salmonella enterica	CFSAN037679	"3.002-2013","CFSAN037679","SRS1571115"	Infantis	PDT000140611.2	2016-07-24T22:15:32Z	Peru	meat	environmental/other	6	3	antigen_formula=7:r:1,5,serotype=Infantis	Salmonella enterica subsp. enterica serovar Infantis	aac(3)-IV=COMPLETE,aadA1=COMPLETE,aph(4)-Ia=COMPLETE,blaCTX-M-65=COMPLETE,dfrA14=COMPLETE,floR=COMPLETE,fosA3=COMPLETE,gyrA_D87Y=POINT,mdsA=COMPLETE,mdsB=COMPLETE,sul1=COMPLETE,tet(A)=COMPLETE		aac(3)-IV=COMPLETE,aadA1=COMPLETE,aph(4)-Ia=COMPLETE,blaCTX-M-65=COMPLETE,dfrA14=COMPLETE,floR=COMPLETE,fosA3=COMPLETE,gyrA_D87Y=POINT,sul1=COMPLETE,tet(A)=COMPLETE
SRR3931689	SAMN05417444	PRJNA186035	Salmonella enterica	CFSAN037680	"1.006-2013","CFSAN037680","SRS1571116"	Infantis	PDT000140612.2	2016-07-24T22:15:32Z	Peru		clinical	4	10	antigen_formula=7:r:1,5,serotype=Infantis	Salmonella enterica subsp. enterica serovar Infantis	aac(3)-IV=COMPLETE,aac(3)-IV=PARTIAL_END_OF_CONTIG,aadA1=COMPLETE,aph(4)-Ia=COMPLETE,blaCTX-M-65=COMPLETE,dfrA14=COMPLETE,floR=COMPLETE,fosA3=COMPLETE,gyrA_D87Y=PARTIAL_END_OF_CONTIG,mdsA=COMPLETE,mdsB=COMPLETE,sul1=COMPLETE,tet(A)=COMPLETE		aac(3)-IV=COMPLETE,aac(3)-IV=PARTIAL_END_OF_CONTIG,aadA1=COMPLETE,aph(4)-Ia=COMPLETE,blaCTX-M-65=COMPLETE,dfrA14=COMPLETE,floR=COMPLETE,fosA3=COMPLETE,gyrA_D87Y=PARTIAL_END_OF_CONTIG,sul1=COMPLETE,tet(A)=COMPLETE
SRR3931690	SAMN05417445	PRJNA186035	Salmonella enterica	CFSAN037681	"2.247-2013","CFSAN037681","SRS1571118"	Infantis	PDT000140613.2	2016-07-24T22:15:32Z	Peru		clinical	1	4	antigen_formula=7:r:1,5,serotype=Infantis	Salmonella enterica subsp. enterica serovar Infantis	aac(3)-IV=COMPLETE,aadA1=COMPLETE,aph(3')-Ia=COMPLETE,aph(4)-Ia=COMPLETE,blaCTX-M-65=COMPLETE,dfrA14=COMPLETE,floR=COMPLETE,fosA3=COMPLETE,gyrA_D87Y=POINT,mdsA=COMPLETE,mdsB=COMPLETE,sul1=COMPLETE,tet(A)=COMPLETE		aac(3)-IV=COMPLETE,aadA1=COMPLETE,aph(3')-Ia=COMPLETE,aph(4)-Ia=COMPLETE,blaCTX-M-65=COMPLETE,dfrA14=COMPLETE,floR=COMPLETE,fosA3=COMPLETE,gyrA_D87Y=POINT,sul1=COMPLETE,tet(A)=COMPLETE
SRR3931691	SAMN05417446	PRJNA186035	Salmonella enterica	CFSAN037682	"2.249-2013","CFSAN037682","SRS1571117"	Infantis	PDT000140614.2	2016-07-24T22:15:32Z	Peru		clinical	0	3	antigen_formula=7:r:1,5,serotype=Infantis	Salmonella enterica subsp. enterica serovar Infantis	aac(3)-IV=COMPLETE,aadA1=COMPLETE,aph(3')-Ia=COMPLETE,aph(4)-Ia=COMPLETE,blaCTX-M-65=COMPLETE,dfrA14=COMPLETE,floR=COMPLETE,fosA3=COMPLETE,gyrA_D87Y=POINT,mdsA=COMPLETE,mdsB=COMPLETE,sul1=COMPLETE,tet(A)=COMPLETE		aac(3)-IV=COMPLETE,aadA1=COMPLETE,aph(3')-Ia=COMPLETE,aph(4)-Ia=COMPLETE,blaCTX-M-65=COMPLETE,dfrA14=COMPLETE,floR=COMPLETE,fosA3=COMPLETE,gyrA_D87Y=POINT,sul1=COMPLETE,tet(A)=COMPLETE
SRR3931692	SAMN05417447	PRJNA186035	Salmonella enterica	CFSAN037683	"1.470-2013","CFSAN037683","SRS1571119"	Infantis	PDT000140615.2	2016-07-24T22:15:32Z	Peru		clinical	1	8	antigen_formula=7:r:1,5,serotype=Infantis	Salmonella enterica subsp. enterica serovar Infantis	aac(3)-IV=COMPLETE,aadA1=COMPLETE,aph(3')-Ia=COMPLETE,aph(4)-Ia=COMPLETE,blaCTX-M-65=COMPLETE,dfrA14=COMPLETE,floR=COMPLETE,fosA3=COMPLETE,gyrA_D87Y=POINT,mdsA=COMPLETE,mdsB=COMPLETE,sul1=COMPLETE,tet(A)=COMPLETE		aac(3)-IV=COMPLETE,aadA1=COMPLETE,aph(3')-Ia=COMPLETE,aph(4)-Ia=COMPLETE,blaCTX-M-65=COMPLETE,dfrA14=COMPLETE,floR=COMPLETE,fosA3=COMPLETE,gyrA_D87Y=POINT,sul1=COMPLETE,tet(A)=COMPLETE
SRR3931693	SAMN05417448	PRJNA186035	Salmonella enterica	CFSAN037684	"1.664-2014","CFSAN037684","SRS1571120"	Infantis	PDT000140616.2	2016-07-24T22:15:32Z	Peru		clinical	9	12	antigen_formula=7:r:1,5,serotype=Infantis	Salmonella enterica subsp. enterica serovar Infantis	aac(3)-IV=COMPLETE,aadA1=COMPLETE,aph(3')-Ia=COMPLETE,aph(4)-Ia=COMPLETE,blaCTX-M-65=COMPLETE,dfrA14=COMPLETE,floR=COMPLETE,gyrA_D87Y=POINT,mdsA=COMPLETE,mdsB=COMPLETE,sul1=COMPLETE,tet(A)=COMPLETE		aac(3)-IV=COMPLETE,aadA1=COMPLETE,aph(3')-Ia=COMPLETE,aph(4)-Ia=COMPLETE,blaCTX-M-65=COMPLETE,dfrA14=COMPLETE,floR=COMPLETE,gyrA_D87Y=POINT,sul1=COMPLETE,tet(A)=COMPLETE
SRR3931694	SAMN05417449	PRJNA186035	Salmonella enterica	CFSAN037685	"1.631-2014","CFSAN037685","SRS1571121"	Infantis	PDT000140617.2	2016-07-24T22:15:32Z	Peru		clinical	1	15	antigen_formula=7:r:1,5,serotype=Infantis	Salmonella enterica subsp. enterica serovar Infantis	aac(3)-IV=COMPLETE,aadA1=COMPLETE,aph(3')-Ia=COMPLETE,aph(4)-Ia=COMPLETE,blaCTX-M-65=COMPLETE,dfrA14=COMPLETE,floR=COMPLETE,gyrA_D87Y=POINT,mdsA=COMPLETE,mdsB=COMPLETE,sul1=COMPLETE,tet(A)=COMPLETE		aac(3)-IV=COMPLETE,aadA1=COMPLETE,aph(3')-Ia=COMPLETE,aph(4)-Ia=COMPLETE,blaCTX-M-65=COMPLETE,dfrA14=COMPLETE,floR=COMPLETE,gyrA_D87Y=POINT,sul1=COMPLETE,tet(A)=COMPLETE
SRR3931695	SAMN05417414	PRJNA186035	Salmonella enterica	CFSAN037650	"3.395-2010","CFSAN037650","SRS1571122"	Infantis	PDT000140618.2	2016-07-24T22:15:32Z	Peru	meat	environmental/other	1	8	antigen_formula=7:r:1,5,serotype=Infantis	Salmonella enterica subsp. enterica serovar Infantis	aadA1=COMPLETE,aph(3')-Ia=COMPLETE,dfrA14=COMPLETE,gyrA_D87Y=POINT,mdsA=COMPLETE,mdsB=COMPLETE,sul1=COMPLETE,tet(A)=COMPLETE		aadA1=COMPLETE,aph(3')-Ia=COMPLETE,dfrA14=COMPLETE,gyrA_D87Y=POINT,sul1=COMPLETE,tet(A)=COMPLETE
SRR3931696	SAMN05417450	PRJNA186035	Salmonella enterica	CFSAN037686	"1.666-2014","CFSAN037686","SRS1571124"	Infantis	PDT000140619.2	2016-07-24T22:15:32Z	Peru		clinical	8	11	antigen_formula=7:r:1,5,serotype=Infantis	Salmonella enterica subsp. enterica serovar Infantis	aac(3)-IV=COMPLETE,aadA1=COMPLETE,aph(3')-Ia=COMPLETE,aph(4)-Ia=COMPLETE,blaCTX-M-65=COMPLETE,dfrA14=COMPLETE,floR=COMPLETE,fosA3=COMPLETE,gyrA_D87Y=POINT,mdsA=COMPLETE,mdsB=COMPLETE,sul1=COMPLETE,tet(A)=COMPLETE		aac(3)-IV=COMPLETE,aadA1=COMPLETE,aph(3')-Ia=COMPLETE,aph(4)-Ia=COMPLETE,blaCTX-M-65=COMPLETE,dfrA14=COMPLETE,floR=COMPLETE,fosA3=COMPLETE,gyrA_D87Y=POINT,sul1=COMPLETE,tet(A)=COMPLETE
SRR3931697	SAMN05417451	PRJNA186035	Salmonella enterica	CFSAN037687	"1.627-2014","CFSAN037687","SRS1571123"	Infantis	PDT000140620.2	2016-07-24T22:15:32Z	Peru		clinical	8	11	antigen_formula=7:r:1,5,serotype=Infantis	Salmonella enterica subsp. enterica serovar Infantis	aac(3)-IV=COMPLETE,aadA1=COMPLETE,aph(3')-Ia=COMPLETE,aph(4)-Ia=COMPLETE,blaCTX-M-65=COMPLETE,dfrA14=COMPLETE,floR=COMPLETE,fosA3=COMPLETE,gyrA_D87Y=POINT,mdsA=COMPLETE,mdsB=COMPLETE,sul1=COMPLETE,tet(A)=COMPLETE		aac(3)-IV=COMPLETE,aadA1=COMPLETE,aph(3')-Ia=COMPLETE,aph(4)-Ia=COMPLETE,blaCTX-M-65=COMPLETE,dfrA14=COMPLETE,floR=COMPLETE,fosA3=COMPLETE,gyrA_D87Y=POINT,sul1=COMPLETE,tet(A)=COMPLETE
SRR3931698	SAMN05417452	PRJNA186035	Salmonella enterica	CFSAN037688	"1.600-2014","CFSAN037688","SRS1571125"	Infantis	PDT000140621.2	2016-07-24T22:15:32Z	Peru		clinical	5	8	antigen_formula=7:r:1,5,serotype=Infantis	Salmonella enterica subsp. enterica serovar Infantis	aac(3)-IV=COMPLETE,aadA1=COMPLETE,aph(3')-Ia=COMPLETE,aph(4)-Ia=COMPLETE,blaCTX-M-65=COMPLETE,dfrA14=COMPLETE,floR=COMPLETE,fosA3=COMPLETE,gyrA_D87Y=POINT,mdsA=COMPLETE,mdsB=COMPLETE,sul1=COMPLETE,tet(A)=COMPLETE		aac(3)-IV=COMPLETE,aadA1=COMPLETE,aph(3')-Ia=COMPLETE,aph(4)-Ia=COMPLETE,blaCTX-M-65=COMPLETE,dfrA14=COMPLETE,floR=COMPLETE,fosA3=COMPLETE,gyrA_D87Y=POINT,sul1=COMPLETE,tet(A)=COMPLETE
SRR3931699	SAMN05417453	PRJNA186035	Salmonella enterica	CFSAN037689	"1.485-2014","CFSAN037689","SRS1571127"	Infantis	PDT000140622.2	2016-07-24T22:15:32Z	Peru		clinical	0	3	antigen_formula=7:r:1,5,serotype=Infantis	Salmonella enterica subsp. enterica serovar Infantis	aac(3)-IV=COMPLETE,aadA1=COMPLETE,aph(3')-Ia=COMPLETE,aph(4)-Ia=COMPLETE,blaCTX-M-65=COMPLETE,dfrA14=COMPLETE,gyrA_D87Y=POINT,mdsA=COMPLETE,mdsB=COMPLETE,sul1=COMPLETE,tet(A)=COMPLETE		aac(3)-IV=COMPLETE,aadA1=COMPLETE,aph(3')-Ia=COMPLETE,aph(4)-Ia=COMPLETE,blaCTX-M-65=COMPLETE,dfrA14=COMPLETE,gyrA_D87Y=POINT,sul1=COMPLETE,tet(A)=COMPLETE
SRR3931700	SAMN05417454	PRJNA186035	Salmonella enterica	CFSAN037690	"1.279-2014","CFSAN037690","SRS1571126"	Infantis	PDT000140623.2	2016-07-24T22:15:33Z	Peru		clinical	8	10	antigen_formula=7:r:1,5,serotype=Infantis	Salmonella enterica subsp. enterica serovar Infantis	aac(3)-IV=COMPLETE,aadA1=COMPLETE,aph(3')-Ia=COMPLETE,aph(4)-Ia=COMPLETE,blaCTX-M-65=COMPLETE,dfrA14=COMPLETE,floR=COMPLETE,gyrA_D87Y=POINT,mdsA=COMPLETE,mdsB=COMPLETE,sul1=COMPLETE,tet(A)=COMPLETE		aac(3)-IV=COMPLETE,aadA1=COMPLETE,aph(3')-Ia=COMPLETE,aph(4)-Ia=COMPLETE,blaCTX-M-65=COMPLETE,dfrA14=COMPLETE,floR=COMPLETE,gyrA_D87Y=POINT,sul1=COMPLETE,tet(A)=COMPLETE
SRR3931701	SAMN05417455	PRJNA186035	Salmonella enterica	CFSAN037691	"1.163-2014","CFSAN037691","SRS1571128"	Infantis	PDT000140624.2	2016-07-24T22:15:33Z	Peru		clinical	11	15	antigen_formula=7:r:1,5,serotype=Infantis	Salmonella enterica subsp. enterica serovar Infantis	aac(3)-IV=COMPLETE,aadA1=COMPLETE,aph(3')-Ia=COMPLETE,aph(4)-Ia=COMPLETE,blaCTX-M-65=COMPLETE,dfrA14=COMPLETE,floR=COMPLETE,gyrA_D87Y=POINT,mdsA=COMPLETE,mdsB=COMPLETE,sul1=COMPLETE,tet(A)=COMPLETE		aac(3)-IV=COMPLETE,aadA1=COMPLETE,aph(3')-Ia=COMPLETE,aph(4)-Ia=COMPLETE,blaCTX-M-65=COMPLETE,dfrA14=COMPLETE,floR=COMPLETE,gyrA_D87Y=POINT,sul1=COMPLETE,tet(A)=COMPLETE
SRR3931702	SAMN05417456	PRJNA186035	Salmonella enterica	CFSAN037692	"1.068-2014","CFSAN037692","SRS1571129"	Infantis	PDT000140625.2	2016-07-24T22:15:33Z	Peru		clinical	3	12	antigen_formula=7:r:1,5,serotype=Infantis	Salmonella enterica subsp. enterica serovar Infantis	aac(3)-IV=COMPLETE,aadA1=COMPLETE,aph(3')-Ia=COMPLETE,aph(4)-Ia=COMPLETE,blaCTX-M-65=COMPLETE,dfrA14=COMPLETE,floR=COMPLETE,gyrA_D87Y=POINT,mdsA=COMPLETE,mdsB=COMPLETE,sul1=COMPLETE,tet(A)=COMPLETE		aac(3)-IV=COMPLETE,aadA1=COMPLETE,aph(3')-Ia=COMPLETE,aph(4)-Ia=COMPLETE,blaCTX-M-65=COMPLETE,dfrA14=COMPLETE,floR=COMPLETE,gyrA_D87Y=POINT,sul1=COMPLETE,tet(A)=COMPLETE
SRR3931703	SAMN05417457	PRJNA186035	Salmonella enterica	CFSAN037693	"1.356-2010","CFSAN037693","SRS1571130"	Infantis	PDT000140626.2	2016-07-24T22:15:33Z	Peru		clinical	3	17	antigen_formula=7:r:1,5,serotype=Infantis	Salmonella enterica subsp. enterica serovar Infantis	aadA1=COMPLETE,aph(3')-Ia=COMPLETE,dfrA14=COMPLETE,gyrA_D87Y=POINT,mdsA=COMPLETE,mdsB=COMPLETE,sul1=COMPLETE,tet(A)=COMPLETE		aadA1=COMPLETE,aph(3')-Ia=COMPLETE,dfrA14=COMPLETE,gyrA_D87Y=POINT,sul1=COMPLETE,tet(A)=COMPLETE
SRR3931704	SAMN05417458	PRJNA186035	Salmonella enterica	CFSAN037694	"1.580-2010","CFSAN037694","SRS1571131"	Infantis	PDT000140627.2	2016-07-24T22:15:33Z	Peru		clinical	1	16	antigen_formula=7:r:1,5,serotype=Infantis	Salmonella enterica subsp. enterica serovar Infantis	aadA1=COMPLETE,aph(3')-Ia=COMPLETE,dfrA14=COMPLETE,gyrA_D87Y=POINT,mdsA=COMPLETE,mdsB=COMPLETE,sul1=COMPLETE,tet(A)=COMPLETE		aadA1=COMPLETE,aph(3')-Ia=COMPLETE,dfrA14=COMPLETE,gyrA_D87Y=POINT,sul1=COMPLETE,tet(A)=COMPLETE
SRR3931705	SAMN05417459	PRJNA186035	Salmonella enterica	CFSAN037695	"3.591-2010","CFSAN037695","SRS1571132"	Infantis	PDT000140628.2	2016-07-24T22:15:33Z	Peru	meat	environmental/other	2	10	antigen_formula=7:r:1,5,serotype=Infantis	Salmonella enterica subsp. enterica serovar Infantis	aadA1=COMPLETE,aph(3')-Ia=COMPLETE,gyrA_D87Y=POINT,mdsA=COMPLETE,mdsB=COMPLETE,sul1=COMPLETE,tet(A)=COMPLETE		aadA1=COMPLETE,aph(3')-Ia=COMPLETE,gyrA_D87Y=POINT,sul1=COMPLETE,tet(A)=COMPLETE
SRR3931706	SAMN05417415	PRJNA186035	Salmonella enterica	CFSAN037651	"3.560-2010","CFSAN037651","SRS1571133"	Infantis	PDT000140629.2	2016-07-24T22:15:33Z	Peru	meat	environmental/other	7	2	antigen_formula=7:r:1,5,serotype=Infantis	Salmonella enterica subsp. enterica serovar Infantis	aac(3)-IV=COMPLETE,aadA1=COMPLETE,aph(3')-Ia=COMPLETE,aph(4)-Ia=COMPLETE,blaCTX-M-65=COMPLETE,dfrA14=COMPLETE,floR=COMPLETE,fosA3=COMPLETE,gyrA_D87Y=POINT,mdsA=COMPLETE,mdsB=COMPLETE,sul1=COMPLETE,tet(A)=COMPLETE		aac(3)-IV=COMPLETE,aadA1=COMPLETE,aph(3')-Ia=COMPLETE,aph(4)-Ia=COMPLETE,blaCTX-M-65=COMPLETE,dfrA14=COMPLETE,floR=COMPLETE,fosA3=COMPLETE,gyrA_D87Y=POINT,sul1=COMPLETE,tet(A)=COMPLETE
SRR3931707	SAMN05417460	PRJNA186035	Salmonella enterica	CFSAN037696	"1.335-2011","CFSAN037696","SRS1571134"	Infantis	PDT000140630.2	2016-07-24T22:15:33Z	Peru		clinical	6	13	antigen_formula=7:r:1,5,serotype=Infantis	Salmonella enterica subsp. enterica serovar Infantis	aadA1=COMPLETE,aph(3')-Ia=COMPLETE,blaCTX-M-15=COMPLETE,dfrA14=COMPLETE,gyrA_D87Y=POINT,mdsA=COMPLETE,mdsB=COMPLETE,sul1=COMPLETE,tet(A)=COMPLETE		aadA1=COMPLETE,aph(3')-Ia=COMPLETE,blaCTX-M-15=COMPLETE,dfrA14=COMPLETE,gyrA_D87Y=POINT,sul1=COMPLETE,tet(A)=COMPLETE
SRR3931708	SAMN05417461	PRJNA186035	Salmonella enterica	CFSAN037697	"1.009-2011","CFSAN037697","SRS1571135"	Infantis	PDT000140631.2	2016-07-24T22:15:33Z	Peru		clinical	18	26	antigen_formula=7:r:1,5,serotype=Infantis	Salmonella enterica subsp. enterica serovar Infantis	aadA1=COMPLETE,dfrA14=COMPLETE,gyrA_D87Y=POINT,mdsA=COMPLETE,mdsB=COMPLETE,sul1=COMPLETE,tet(A)=COMPLETE		aadA1=COMPLETE,dfrA14=COMPLETE,gyrA_D87Y=POINT,sul1=COMPLETE,tet(A)=COMPLETE
SRR3931709	SAMN05417462	PRJNA186035	Salmonella enterica	CFSAN037698	"1.066-2011","CFSAN037698","SRS1571136"	Infantis	PDT000140632.2	2016-07-24T22:15:33Z	Peru		clinical	0	11	antigen_formula=7:r:1,5,serotype=Infantis	Salmonella enterica subsp. enterica serovar Infantis	aadA1=COMPLETE,aadA1=PARTIAL_END_OF_CONTIG,gyrA_D87Y=POINT,mdsA=COMPLETE,mdsB=COMPLETE,sul1=COMPLETE,sul1=PARTIAL,sul1=PARTIAL_END_OF_CONTIG,tet(A)=COMPLETE		aadA1=COMPLETE,aadA1=PARTIAL_END_OF_CONTIG,gyrA_D87Y=POINT,sul1=COMPLETE,sul1=PARTIAL,sul1=PARTIAL_END_OF_CONTIG,tet(A)=COMPLETE
SRR3931710	SAMN05417463	PRJNA186035	Salmonella enterica	CFSAN037699	"1.068-2011","CFSAN037699","SRS1571137"	Infantis	PDT000140633.2	2016-07-24T22:15:33Z	Peru		clinical	0	11	antigen_formula=7:r:1,5,serotype=Infantis	Salmonella enterica subsp. enterica serovar Infantis	aadA1=COMPLETE,gyrA_D87Y=POINT,mdsA=COMPLETE,mdsB=COMPLETE,sul1=COMPLETE,tet(A)=COMPLETE		aadA1=COMPLETE,gyrA_D87Y=POINT,sul1=COMPLETE,tet(A)=COMPLETE
SRR3931711	SAMN05417464	PRJNA186035	Salmonella enterica	CFSAN037700	"1.107-11","CFSAN037700","SRS1571138"	Infantis	PDT000140634.2	2016-07-24T22:15:33Z	Peru		clinical	0	11	antigen_formula=7:r:1,5,serotype=Infantis	Salmonella enterica subsp. enterica serovar Infantis	aadA1=COMPLETE,gyrA_D87Y=POINT,mdsA=COMPLETE,mdsB=COMPLETE,sul1=COMPLETE,tet(A)=COMPLETE		aadA1=COMPLETE,gyrA_D87Y=POINT,sul1=COMPLETE,tet(A)=COMPLETE
SRR3931712	SAMN05417465	PRJNA186035	Salmonella enterica	CFSAN037701	"1.183-2011","CFSAN037701","SRS1571139"	Infantis	PDT000140635.2	2016-07-24T22:15:33Z	Peru		clinical	0	11	antigen_formula=7:r:1,5,serotype=Infantis	Salmonella enterica subsp. enterica serovar Infantis	aadA1=COMPLETE,gyrA_D87Y=POINT,mdsA=COMPLETE,mdsB=COMPLETE,sul1=COMPLETE,tet(A)=COMPLETE		aadA1=COMPLETE,gyrA_D87Y=POINT,sul1=COMPLETE,tet(A)=COMPLETE
SRR3931713	SAMN05417466	PRJNA186035	Salmonella enterica	CFSAN037702	"1.201-2011","CFSAN037702","SRS1571140"	Infantis	PDT000140636.2	2016-07-24T22:15:33Z	Peru		clinical	28	28	antigen_formula=7:r:1,5,serotype=Infantis	Salmonella enterica subsp. enterica serovar Infantis	aadA1=COMPLETE,aadA1=MISTRANSLATION,aph(3')-Ia=COMPLETE,dfrA14=COMPLETE,gyrA_D87Y=POINT,mdsA=COMPLETE,mdsB=COMPLETE,sul1=COMPLETE,tet(A)=COMPLETE		aadA1=COMPLETE,aadA1=MISTRANSLATION,aph(3')-Ia=COMPLETE,dfrA14=COMPLETE,gyrA_D87Y=POINT,sul1=COMPLETE,tet(A)=COMPLETE
SRR3931714	SAMN05417467	PRJNA186035	Salmonella enterica	CFSAN037703	"1.366-2012","CFSAN037703","SRS1571141"	Infantis	PDT000140637.2	2016-07-24T22:15:33Z	Peru		clinical	0	13	antigen_formula=7:r:1,5,serotype=Infantis	Salmonella enterica subsp. enterica serovar Infantis	aadA1=COMPLETE,blaCTX-M-15=COMPLETE,gyrA_D87Y=POINT,mdsA=COMPLETE,mdsB=COMPLETE,sul1=COMPLETE,tet(A)=COMPLETE		aadA1=COMPLETE,blaCTX-M-15=COMPLETE,gyrA_D87Y=POINT,sul1=COMPLETE,tet(A)=COMPLETE
SRR3931715	SAMN05417468	PRJNA186035	Salmonella enterica	CFSAN037704	"1.540-2012","CFSAN037704","SRS1571142"	Infantis	PDT000140638.2	2016-07-24T22:15:33Z	Peru		clinical	7	11	antigen_formula=7:r:1,5,serotype=Infantis	Salmonella enterica subsp. enterica serovar Infantis	aac(3)-IV=COMPLETE,aadA1=COMPLETE,aph(3')-Ia=COMPLETE,aph(4)-Ia=COMPLETE,blaCTX-M-65=COMPLETE,dfrA14=COMPLETE,floR=COMPLETE,gyrA_D87Y=POINT,mdsA=COMPLETE,mdsB=COMPLETE,sul1=COMPLETE,tet(A)=COMPLETE		aac(3)-IV=COMPLETE,aadA1=COMPLETE,aph(3')-Ia=COMPLETE,aph(4)-Ia=COMPLETE,blaCTX-M-65=COMPLETE,dfrA14=COMPLETE,floR=COMPLETE,gyrA_D87Y=POINT,sul1=COMPLETE,tet(A)=COMPLETE
SRR3931716	SAMN05417469	PRJNA186035	Salmonella enterica	CFSAN037705	"1.572-2012","CFSAN037705","SRS1571143"	Infantis	PDT000140639.2	2016-07-24T22:15:33Z	Peru		clinical	3	6	antigen_formula=7:r:1,5,serotype=Infantis	Salmonella enterica subsp. enterica serovar Infantis	aac(3)-IV=COMPLETE,aadA1=COMPLETE,aph(3')-Ia=COMPLETE,aph(4)-Ia=COMPLETE,blaCTX-M-65=COMPLETE,blaCTX-M=PARTIAL,dfrA14=COMPLETE,floR=COMPLETE,fosA3=COMPLETE,gyrA_D87Y=POINT,mdsA=COMPLETE,mdsB=COMPLETE,sul1=COMPLETE,tet(A)=COMPLETE		aac(3)-IV=COMPLETE,aadA1=COMPLETE,aph(3')-Ia=COMPLETE,aph(4)-Ia=COMPLETE,blaCTX-M-65=COMPLETE,blaCTX-M=PARTIAL,dfrA14=COMPLETE,floR=COMPLETE,fosA3=COMPLETE,gyrA_D87Y=POINT,sul1=COMPLETE,tet(A)=COMPLETE
SRR3931717	SAMN05417416	PRJNA186035	Salmonella enterica	CFSAN037652	"3.561-2010","CFSAN037652","SRS1571144"	Infantis	PDT000140640.2	2016-07-24T22:15:33Z	Peru	animal feed	environmental/other	14	8	antigen_formula=7:r:1,5,serotype=Infantis	Salmonella enterica subsp. enterica serovar Infantis	aadA1=COMPLETE,aph(3')-Ia=COMPLETE,gyrA_D87Y=POINT,mdsA=COMPLETE,mdsB=COMPLETE,sul1=COMPLETE,tet(A)=COMPLETE		aadA1=COMPLETE,aph(3')-Ia=COMPLETE,gyrA_D87Y=POINT,sul1=COMPLETE,tet(A)=COMPLETE
SRR3931718	SAMN05417470	PRJNA186035	Salmonella enterica	CFSAN037706	"1.599-2012","CFSAN037706","SRS1571145"	Infantis	PDT000140641.2	2016-07-24T22:15:34Z	Peru		clinical	5	8	antigen_formula=7:r:1,5,serotype=Infantis	Salmonella enterica subsp. enterica serovar Infantis	aac(3)-IV=COMPLETE,aadA1=COMPLETE,aph(3')-Ia=COMPLETE,aph(4)-Ia=COMPLETE,blaCTX-M-65=COMPLETE,dfrA14=COMPLETE,fosA3=COMPLETE,gyrA_D87Y=POINT,mdsA=COMPLETE,mdsB=COMPLETE,sul1=COMPLETE,tet(A)=COMPLETE		aac(3)-IV=COMPLETE,aadA1=COMPLETE,aph(3')-Ia=COMPLETE,aph(4)-Ia=COMPLETE,blaCTX-M-65=COMPLETE,dfrA14=COMPLETE,fosA3=COMPLETE,gyrA_D87Y=POINT,sul1=COMPLETE,tet(A)=COMPLETE
SRR3931719	SAMN05417471	PRJNA186035	Salmonella enterica	CFSAN037707	"1.613-2012","CFSAN037707","SRS1571146"	Infantis	PDT000140642.2	2016-07-24T22:15:34Z	Peru		clinical	2	2	antigen_formula=7:r:1,5,serotype=Infantis	Salmonella enterica subsp. enterica serovar Infantis	aac(3)-IV=COMPLETE,aadA1=COMPLETE,aph(3')-Ia=COMPLETE,aph(4)-Ia=COMPLETE,blaCTX-M-65=COMPLETE,dfrA14=COMPLETE,floR=COMPLETE,fosA3=COMPLETE,gyrA_D87Y=POINT,mdsA=COMPLETE,mdsB=COMPLETE,sul1=COMPLETE,tet(A)=COMPLETE		aac(3)-IV=COMPLETE,aadA1=COMPLETE,aph(3')-Ia=COMPLETE,aph(4)-Ia=COMPLETE,blaCTX-M-65=COMPLETE,dfrA14=COMPLETE,floR=COMPLETE,fosA3=COMPLETE,gyrA_D87Y=POINT,sul1=COMPLETE,tet(A)=COMPLETE
SRR3931720	SAMN05417472	PRJNA186035	Salmonella enterica	CFSAN037708	"1.628-2012","CFSAN037708","SRS1571147"	Infantis	PDT000140643.2	2016-07-24T22:15:34Z	Peru		clinical	8	11	antigen_formula=7:r:1,5,serotype=Infantis	Salmonella enterica subsp. enterica serovar Infantis	aac(3)-IV=COMPLETE,aadA1=COMPLETE,aph(3')-Ia=COMPLETE,aph(4)-Ia=COMPLETE,blaCTX-M-65=COMPLETE,dfrA14=COMPLETE,floR=COMPLETE,fosA3=COMPLETE,gyrA_D87Y=POINT,mdsA=COMPLETE,mdsB=COMPLETE,sul1=COMPLETE,tet(A)=COMPLETE		aac(3)-IV=COMPLETE,aadA1=COMPLETE,aph(3')-Ia=COMPLETE,aph(4)-Ia=COMPLETE,blaCTX-M-65=COMPLETE,dfrA14=COMPLETE,floR=COMPLETE,fosA3=COMPLETE,gyrA_D87Y=POINT,sul1=COMPLETE,tet(A)=COMPLETE
SRR3931721	SAMN05417473	PRJNA186035	Salmonella enterica	CFSAN037709	"1.645-2012","CFSAN037709","SRS1571148"	Infantis	PDT000140644.2	2016-07-24T22:15:34Z	Peru		clinical	2	6	antigen_formula=7:r:1,5,serotype=Infantis	Salmonella enterica subsp. enterica serovar Infantis	aac(3)-IV=COMPLETE,aadA1=COMPLETE,aph(3')-Ia=COMPLETE,aph(4)-Ia=COMPLETE,blaCTX-M-65=COMPLETE,dfrA14=COMPLETE,floR=COMPLETE,fosA3=COMPLETE,gyrA_D87Y=POINT,mdsA=COMPLETE,mdsB=COMPLETE,sul1=COMPLETE,tet(A)=COMPLETE		aac(3)-IV=COMPLETE,aadA1=COMPLETE,aph(3')-Ia=COMPLETE,aph(4)-Ia=COMPLETE,blaCTX-M-65=COMPLETE,dfrA14=COMPLETE,floR=COMPLETE,fosA3=COMPLETE,gyrA_D87Y=POINT,sul1=COMPLETE,tet(A)=COMPLETE
SRR3931722	SAMN05417474	PRJNA186035	Salmonella enterica	CFSAN037710	"1.675-2012","CFSAN037710","SRS1571149"	Infantis	PDT000140645.2	2016-07-24T22:15:34Z	Peru		clinical	2	6	antigen_formula=7:r:1,5,serotype=Infantis	Salmonella enterica subsp. enterica serovar Infantis	aac(3)-IV=COMPLETE,aadA1=COMPLETE,aph(3')-Ia=COMPLETE,aph(4)-Ia=COMPLETE,blaCTX-M-65=COMPLETE,dfrA14=COMPLETE,floR=COMPLETE,fosA3=COMPLETE,gyrA_D87Y=POINT,mdsA=COMPLETE,mdsB=COMPLETE,sul1=COMPLETE,tet(A)=COMPLETE		aac(3)-IV=COMPLETE,aadA1=COMPLETE,aph(3')-Ia=COMPLETE,aph(4)-Ia=COMPLETE,blaCTX-M-65=COMPLETE,dfrA14=COMPLETE,floR=COMPLETE,fosA3=COMPLETE,gyrA_D87Y=POINT,sul1=COMPLETE,tet(A)=COMPLETE
SRR3931737	SAMN05417475	PRJNA186035	Salmonella enterica	CFSAN037711	"1.723-2012","CFSAN037711","SRS1571164"	Infantis	PDT000140646.2	2016-07-24T22:15:34Z	Peru		clinical	4	7	antigen_formula=7:r:1,5,serotype=Infantis	Salmonella enterica subsp. enterica serovar Infantis	aac(3)-IV=COMPLETE,aadA1=COMPLETE,aph(3')-Ia=COMPLETE,aph(4)-Ia=COMPLETE,blaCTX-M-65=COMPLETE,dfrA14=COMPLETE,floR=COMPLETE,fosA3=COMPLETE,gyrA_D87Y=POINT,mdsA=COMPLETE,mdsB=COMPLETE,sul1=COMPLETE,tet(A)=COMPLETE		aac(3)-IV=COMPLETE,aadA1=COMPLETE,aph(3')-Ia=COMPLETE,aph(4)-Ia=COMPLETE,blaCTX-M-65=COMPLETE,dfrA14=COMPLETE,floR=COMPLETE,fosA3=COMPLETE,gyrA_D87Y=POINT,sul1=COMPLETE,tet(A)=COMPLETE
SRR3931744	SAMN05417476	PRJNA186035	Salmonella enterica	CFSAN037712	"1.751-2012","CFSAN037712","SRS1571171"	Infantis	PDT000140647.2	2016-07-24T22:15:34Z	Peru		clinical	1	9	antigen_formula=7:r:1,5,serotype=Infantis	Salmonella enterica subsp. enterica serovar Infantis	aac(3)-IV=COMPLETE,aadA1=COMPLETE,aph(3')-Ia=COMPLETE,aph(4)-Ia=COMPLETE,blaCTX-M-65=COMPLETE,dfrA14=COMPLETE,floR=COMPLETE,fosA3=COMPLETE,gyrA_D87Y=POINT,mdsA=COMPLETE,mdsB=COMPLETE,sul1=COMPLETE,tet(A)=COMPLETE		aac(3)-IV=COMPLETE,aadA1=COMPLETE,aph(3')-Ia=COMPLETE,aph(4)-Ia=COMPLETE,blaCTX-M-65=COMPLETE,dfrA14=COMPLETE,floR=COMPLETE,fosA3=COMPLETE,gyrA_D87Y=POINT,sul1=COMPLETE,tet(A)=COMPLETE
SRR3931749	SAMN05417477	PRJNA186035	Salmonella enterica	CFSAN037713	"1.776-2012","CFSAN037713","SRS1571176"	Infantis	PDT000140648.2	2016-07-24T22:15:34Z	Peru		clinical	4	7	antigen_formula=7:r:1,5,serotype=Infantis	Salmonella enterica subsp. enterica serovar Infantis	aac(3)-IV=COMPLETE,aadA1=COMPLETE,aph(3')-Ia=COMPLETE,aph(4)-Ia=COMPLETE,blaCTX-M-65=COMPLETE,dfrA14=COMPLETE,floR=COMPLETE,fosA3=COMPLETE,gyrA_D87Y=POINT,mdsA=COMPLETE,mdsB=COMPLETE,sul1=COMPLETE,tet(A)=COMPLETE		aac(3)-IV=COMPLETE,aadA1=COMPLETE,aph(3')-Ia=COMPLETE,aph(4)-Ia=COMPLETE,blaCTX-M-65=COMPLETE,dfrA14=COMPLETE,floR=COMPLETE,fosA3=COMPLETE,gyrA_D87Y=POINT,sul1=COMPLETE,tet(A)=COMPLETE
SRR3931755	SAMN05417478	PRJNA186035	Salmonella enterica	CFSAN037714	"1.777-2012","CFSAN037714","SRS1571182"	Infantis	PDT000140649.2	2016-07-24T22:15:34Z	Peru		clinical	1	6	antigen_formula=7:r:1,5,serotype=Infantis	Salmonella enterica subsp. enterica serovar Infantis	aac(3)-IV=COMPLETE,aadA1=COMPLETE,aph(3')-Ia=COMPLETE,aph(4)-Ia=COMPLETE,blaCTX-M-65=COMPLETE,dfrA14=COMPLETE,floR=COMPLETE,fosA3=COMPLETE,gyrA_D87Y=POINT,mdsA=COMPLETE,mdsB=COMPLETE,sul1=COMPLETE,tet(A)=COMPLETE		aac(3)-IV=COMPLETE,aadA1=COMPLETE,aph(3')-Ia=COMPLETE,aph(4)-Ia=COMPLETE,blaCTX-M-65=COMPLETE,dfrA14=COMPLETE,floR=COMPLETE,fosA3=COMPLETE,gyrA_D87Y=POINT,sul1=COMPLETE,tet(A)=COMPLETE
SRR3931761	SAMN05417479	PRJNA186035	Salmonella enterica	CFSAN037715	"1.799-2012","CFSAN037715","SRS1571188"	Infantis	PDT000140650.2	2016-07-24T22:15:34Z	Peru		clinical	1	7	antigen_formula=7:r:1,5,serotype=Infantis	Salmonella enterica subsp. enterica serovar Infantis	aac(3)-IV=COMPLETE,aadA1=COMPLETE,aph(3')-Ia=COMPLETE,aph(4)-Ia=COMPLETE,blaCTX-M-65=COMPLETE,dfrA14=COMPLETE,floR=COMPLETE,fosA3=COMPLETE,gyrA_D87Y=POINT,mdsA=COMPLETE,mdsB=COMPLETE,sul1=COMPLETE,tet(A)=COMPLETE		aac(3)-IV=COMPLETE,aadA1=COMPLETE,aph(3')-Ia=COMPLETE,aph(4)-Ia=COMPLETE,blaCTX-M-65=COMPLETE,dfrA14=COMPLETE,floR=COMPLETE,fosA3=COMPLETE,gyrA_D87Y=POINT,sul1=COMPLETE,tet(A)=COMPLETE
SRR3931767	SAMN05417417	PRJNA186035	Salmonella enterica	CFSAN037653	"1.557-2010","CFSAN037653","SRS1571194"	Infantis	PDT000140651.2	2016-07-24T22:15:34Z	Peru		clinical	5	18	antigen_formula=7:r:1,5,serotype=Infantis	Salmonella enterica subsp. enterica serovar Infantis	aadA1=COMPLETE,gyrA_D87Y=POINT,mdsA=COMPLETE,mdsB=COMPLETE,sul1=COMPLETE,tet(A)=COMPLETE		aadA1=COMPLETE,gyrA_D87Y=POINT,sul1=COMPLETE,tet(A)=COMPLETE
SRR3931773	SAMN05417480	PRJNA186035	Salmonella enterica	CFSAN037716	"1.811-2012","CFSAN037716","SRS1571200"	Infantis	PDT000140652.2	2016-07-24T22:15:34Z	Peru		clinical	2	5	antigen_formula=7:r:1,5,serotype=Infantis	Salmonella enterica subsp. enterica serovar Infantis	aac(3)-IV=COMPLETE,aadA1=COMPLETE,aph(3')-Ia=COMPLETE,aph(4)-Ia=COMPLETE,blaCTX-M-65=COMPLETE,dfrA14=COMPLETE,floR=COMPLETE,fosA3=COMPLETE,gyrA_D87Y=POINT,mdsA=COMPLETE,mdsB=COMPLETE,sul1=COMPLETE,tet(A)=COMPLETE		aac(3)-IV=COMPLETE,aadA1=COMPLETE,aph(3')-Ia=COMPLETE,aph(4)-Ia=COMPLETE,blaCTX-M-65=COMPLETE,dfrA14=COMPLETE,floR=COMPLETE,fosA3=COMPLETE,gyrA_D87Y=POINT,sul1=COMPLETE,tet(A)=COMPLETE
SRR3931779	SAMN05417481	PRJNA186035	Salmonella enterica	CFSAN037717	"1.471-2013","CFSAN037717","SRS1571206"	Infantis	PDT000140653.2	2016-07-24T22:15:34Z	Peru		clinical	0	7	antigen_formula=7:r:1,5,serotype=Infantis	Salmonella enterica subsp. enterica serovar Infantis	aac(3)-IV=COMPLETE,aadA1=COMPLETE,aph(3')-Ia=COMPLETE,aph(4)-Ia=COMPLETE,blaCTX-M-65=COMPLETE,dfrA14=COMPLETE,floR=COMPLETE,fosA3=COMPLETE,gyrA_D87Y=POINT,mdsA=COMPLETE,mdsB=COMPLETE,sul1=COMPLETE,tet(A)=COMPLETE		aac(3)-IV=COMPLETE,aadA1=COMPLETE,aph(3')-Ia=COMPLETE,aph(4)-Ia=COMPLETE,blaCTX-M-65=COMPLETE,dfrA14=COMPLETE,floR=COMPLETE,fosA3=COMPLETE,gyrA_D87Y=POINT,sul1=COMPLETE,tet(A)=COMPLETE
SRR3931784	SAMN05417482	PRJNA186035	Salmonella enterica	CFSAN037718	"1.475-2013","CFSAN037718","SRS1571211"	Infantis	PDT000140654.2	2016-07-24T22:15:34Z	Peru		clinical	1	8	antigen_formula=7:r:1,5,serotype=Infantis	Salmonella enterica subsp. enterica serovar Infantis	aac(3)-IV=COMPLETE,aadA1=COMPLETE,aph(3')-Ia=COMPLETE,aph(4)-Ia=COMPLETE,blaCTX-M-65=COMPLETE,dfrA14=COMPLETE,floR=COMPLETE,gyrA_D87Y=POINT,mdsA=COMPLETE,mdsB=COMPLETE,sul1=COMPLETE,tet(A)=COMPLETE		aac(3)-IV=COMPLETE,aadA1=COMPLETE,aph(3')-Ia=COMPLETE,aph(4)-Ia=COMPLETE,blaCTX-M-65=COMPLETE,dfrA14=COMPLETE,floR=COMPLETE,gyrA_D87Y=POINT,sul1=COMPLETE,tet(A)=COMPLETE
SRR3931790	SAMN05417483	PRJNA186035	Salmonella enterica	CFSAN037719	"1.476-2013","CFSAN037719","SRS1571217"	Infantis	PDT000140655.2	2016-07-24T22:15:35Z	Peru		clinical	0	7	antigen_formula=7:r:1,5,serotype=Infantis	Salmonella enterica subsp. enterica serovar Infantis	aac(3)-IV=COMPLETE,aadA1=COMPLETE,aph(3')-Ia=COMPLETE,aph(4)-Ia=COMPLETE,blaCTX-M-65=COMPLETE,dfrA14=COMPLETE,floR=COMPLETE,gyrA_D87Y=POINT,mdsA=COMPLETE,mdsB=COMPLETE,sul1=COMPLETE,tet(A)=COMPLETE		aac(3)-IV=COMPLETE,aadA1=COMPLETE,aph(3')-Ia=COMPLETE,aph(4)-Ia=COMPLETE,blaCTX-M-65=COMPLETE,dfrA14=COMPLETE,floR=COMPLETE,gyrA_D87Y=POINT,sul1=COMPLETE,tet(A)=COMPLETE
SRR3931808	SAMN05417484	PRJNA186035	Salmonella enterica	CFSAN037720	"1.477-2013","CFSAN037720","SRS1571235"	Infantis	PDT000140656.2	2016-07-24T22:15:35Z	Peru		clinical	3	10	antigen_formula=7:r:1,5,serotype=Infantis	Salmonella enterica subsp. enterica serovar Infantis	aac(3)-IV=COMPLETE,aadA1=COMPLETE,aph(3')-Ia=COMPLETE,aph(4)-Ia=COMPLETE,blaCTX-M=PARTIAL_END_OF_CONTIG,dfrA14=COMPLETE,floR=COMPLETE,fosA=PARTIAL_END_OF_CONTIG,gyrA_D87Y=POINT,mdsA=COMPLETE,mdsB=COMPLETE,sul1=COMPLETE,tet(A)=COMPLETE,tet(A)=PARTIAL		aac(3)-IV=COMPLETE,aadA1=COMPLETE,aph(3')-Ia=COMPLETE,aph(4)-Ia=COMPLETE,blaCTX-M=PARTIAL_END_OF_CONTIG,dfrA14=COMPLETE,floR=COMPLETE,fosA=PARTIAL_END_OF_CONTIG,gyrA_D87Y=POINT,sul1=COMPLETE,tet(A)=COMPLETE,tet(A)=PARTIAL
SRR3931814	SAMN05417485	PRJNA186035	Salmonella enterica	CFSAN037721	"1.479-2013","CFSAN037721","SRS1571241"	Infantis	PDT000140657.2	2016-07-24T22:15:35Z	Peru		clinical	0	7	antigen_formula=7:r:1,5,serotype=Infantis	Salmonella enterica subsp. enterica serovar Infantis	aac(3)-IV=COMPLETE,aadA1=COMPLETE,aph(3')-Ia=COMPLETE,aph(4)-Ia=COMPLETE,blaCTX-M-65=COMPLETE,dfrA14=COMPLETE,floR=COMPLETE,gyrA_D87Y=POINT,mdsA=COMPLETE,mdsB=COMPLETE,sul1=COMPLETE,tet(A)=COMPLETE		aac(3)-IV=COMPLETE,aadA1=COMPLETE,aph(3')-Ia=COMPLETE,aph(4)-Ia=COMPLETE,blaCTX-M-65=COMPLETE,dfrA14=COMPLETE,floR=COMPLETE,gyrA_D87Y=POINT,sul1=COMPLETE,tet(A)=COMPLETE
SRR3931819	SAMN05417486	PRJNA186035	Salmonella enterica	CFSAN037722	"1.480-2013","CFSAN037722","SRS1571246"	Infantis	PDT000140658.2	2016-07-24T22:15:35Z	Peru		clinical	0	7	antigen_formula=7:r:1,5,serotype=Infantis	Salmonella enterica subsp. enterica serovar Infantis	aac(3)-IV=COMPLETE,aadA1=COMPLETE,aph(3')-Ia=COMPLETE,aph(4)-Ia=COMPLETE,blaCTX-M-65=COMPLETE,blaCTX-M=PARTIAL_END_OF_CONTIG,dfrA14=COMPLETE,floR=COMPLETE,fosA3=COMPLETE,gyrA_D87Y=POINT,mdsA=COMPLETE,mdsB=COMPLETE,sul1=COMPLETE,tet(A)=COMPLETE		aac(3)-IV=COMPLETE,aadA1=COMPLETE,aph(3')-Ia=COMPLETE,aph(4)-Ia=COMPLETE,blaCTX-M-65=COMPLETE,blaCTX-M=PARTIAL_END_OF_CONTIG,dfrA14=COMPLETE,floR=COMPLETE,fosA3=COMPLETE,gyrA_D87Y=POINT,sul1=COMPLETE,tet(A)=COMPLETE
SRR3931825	SAMN05417487	PRJNA186035	Salmonella enterica	CFSAN037723	"1.481-2013","CFSAN037723","SRS1571252"	Infantis	PDT000140659.2	2016-07-24T22:15:35Z	Peru		clinical	0	7	antigen_formula=7:r:1,5,serotype=Infantis	Salmonella enterica subsp. enterica serovar Infantis	aac(3)-IV=COMPLETE,aadA1=COMPLETE,aph(3')-Ia=COMPLETE,aph(4)-Ia=COMPLETE,blaCTX-M-65=COMPLETE,dfrA14=COMPLETE,floR=COMPLETE,fosA3=COMPLETE,gyrA_D87Y=POINT,mdsA=COMPLETE,mdsB=COMPLETE,sul1=COMPLETE,tet(A)=COMPLETE		aac(3)-IV=COMPLETE,aadA1=COMPLETE,aph(3')-Ia=COMPLETE,aph(4)-Ia=COMPLETE,blaCTX-M-65=COMPLETE,dfrA14=COMPLETE,floR=COMPLETE,fosA3=COMPLETE,gyrA_D87Y=POINT,sul1=COMPLETE,tet(A)=COMPLETE
SRR3931831	SAMN05417488	PRJNA186035	Salmonella enterica	CFSAN037724	"1.482-2013","CFSAN037724","SRS1571258"	Infantis	PDT000140660.2	2016-07-24T22:15:35Z	Peru		clinical	0	7	antigen_formula=7:r:1,5,serotype=Infantis	Salmonella enterica subsp. enterica serovar Infantis	aac(3)-IV=COMPLETE,aadA1=COMPLETE,aph(3')-Ia=COMPLETE,aph(4)-Ia=COMPLETE,blaCTX-M-65=COMPLETE,dfrA14=COMPLETE,floR=COMPLETE,gyrA_D87Y=POINT,mdsA=COMPLETE,mdsB=COMPLETE,sul1=COMPLETE,tet(A)=COMPLETE		aac(3)-IV=COMPLETE,aadA1=COMPLETE,aph(3')-Ia=COMPLETE,aph(4)-Ia=COMPLETE,blaCTX-M-65=COMPLETE,dfrA14=COMPLETE,floR=COMPLETE,gyrA_D87Y=POINT,sul1=COMPLETE,tet(A)=COMPLETE
SRR3931837	SAMN05417489	PRJNA186035	Salmonella enterica	CFSAN037725	"1.483-2013","CFSAN037725","SRS1571264"	Infantis	PDT000140661.2	2016-07-24T22:15:35Z	Peru		clinical	0	7	antigen_formula=7:r:1,5,serotype=Infantis	Salmonella enterica subsp. enterica serovar Infantis	aac(3)-IV=COMPLETE,aadA1=COMPLETE,aph(3')-Ia=COMPLETE,aph(4)-Ia=COMPLETE,blaCTX-M-65=COMPLETE,dfrA14=COMPLETE,floR=COMPLETE,fosA3=COMPLETE,gyrA_D87Y=POINT,mdsA=COMPLETE,mdsB=COMPLETE,sul1=COMPLETE,sul1=PARTIAL_END_OF_CONTIG,tet(A)=COMPLETE		aac(3)-IV=COMPLETE,aadA1=COMPLETE,aph(3')-Ia=COMPLETE,aph(4)-Ia=COMPLETE,blaCTX-M-65=COMPLETE,dfrA14=COMPLETE,floR=COMPLETE,fosA3=COMPLETE,gyrA_D87Y=POINT,sul1=COMPLETE,sul1=PARTIAL_END_OF_CONTIG,tet(A)=COMPLETE
SRR3931843	SAMN05417418	PRJNA186035	Salmonella enterica	CFSAN037654	"3.590-2010","CFSAN037654","SRS1571270"	Infantis	PDT000140662.2	2016-07-24T22:15:35Z	Peru	meat	environmental/other	0	10	antigen_formula=7:r:1,5,serotype=Infantis	Salmonella enterica subsp. enterica serovar Infantis	aadA1=COMPLETE,aph(3')-Ia=COMPLETE,gyrA_D87Y=POINT,mdsA=COMPLETE,mdsB=COMPLETE,sul1=COMPLETE,tet(A)=COMPLETE		aadA1=COMPLETE,aph(3')-Ia=COMPLETE,gyrA_D87Y=POINT,sul1=COMPLETE,tet(A)=COMPLETE
SRR3931848	SAMN05417490	PRJNA186035	Salmonella enterica	CFSAN037726	"1.484-2013","CFSAN037726","SRS1571275"	Infantis	PDT000140663.2	2016-07-24T22:15:35Z	Peru		clinical	0	7	antigen_formula=7:r:1,5,serotype=Infantis	Salmonella enterica subsp. enterica serovar Infantis	aac(3)-IV=COMPLETE,aadA1=COMPLETE,aph(3')-Ia=COMPLETE,aph(4)-Ia=COMPLETE,blaCTX-M-65=COMPLETE,dfrA14=COMPLETE,floR=COMPLETE,gyrA_D87Y=POINT,mdsA=COMPLETE,mdsB=COMPLETE,sul1=COMPLETE,tet(A)=COMPLETE		aac(3)-IV=COMPLETE,aadA1=COMPLETE,aph(3')-Ia=COMPLETE,aph(4)-Ia=COMPLETE,blaCTX-M-65=COMPLETE,dfrA14=COMPLETE,floR=COMPLETE,gyrA_D87Y=POINT,sul1=COMPLETE,tet(A)=COMPLETE
SRR3931854	SAMN05417491	PRJNA186035	Salmonella enterica	CFSAN037727	"1.485-2013","CFSAN037727","SRS1571281"	Infantis	PDT000140664.2	2016-07-24T22:15:35Z	Peru		clinical	1	8	antigen_formula=7:r:1,5,serotype=Infantis	Salmonella enterica subsp. enterica serovar Infantis	aac(3)-IV=COMPLETE,aadA1=COMPLETE,aph(3')-Ia=COMPLETE,aph(4)-Ia=COMPLETE,blaCTX-M-65=COMPLETE,dfrA14=COMPLETE,floR=COMPLETE,gyrA_D87Y=POINT,mdsA=COMPLETE,mdsB=COMPLETE,sul1=COMPLETE,tet(A)=COMPLETE		aac(3)-IV=COMPLETE,aadA1=COMPLETE,aph(3')-Ia=COMPLETE,aph(4)-Ia=COMPLETE,blaCTX-M-65=COMPLETE,dfrA14=COMPLETE,floR=COMPLETE,gyrA_D87Y=POINT,sul1=COMPLETE,tet(A)=COMPLETE
SRR3931858	SAMN05417492	PRJNA186035	Salmonella enterica	CFSAN037728	"1.008-2013","CFSAN037728","SRS1571285"	Infantis	PDT000140665.2	2016-07-24T22:15:35Z	Peru		clinical	7	17	antigen_formula=7:r:1,5,serotype=Infantis	Salmonella enterica subsp. enterica serovar Infantis	aadA1=COMPLETE,aph(3')-Ia=COMPLETE,dfrA14=COMPLETE,gyrA_D87Y=POINT,mdsA=COMPLETE,mdsB=COMPLETE,sul1=COMPLETE,tet(A)=COMPLETE		aadA1=COMPLETE,aph(3')-Ia=COMPLETE,dfrA14=COMPLETE,gyrA_D87Y=POINT,sul1=COMPLETE,tet(A)=COMPLETE
SRR3931873	SAMN05417493	PRJNA186035	Salmonella enterica	CFSAN037729	"1.018-2013","CFSAN037729","SRS1571299"	Infantis	PDT000140666.2	2016-07-24T22:15:35Z	Peru		clinical	6	9	antigen_formula=7:r:1,5,serotype=Infantis	Salmonella enterica subsp. enterica serovar Infantis	aac(3)-IV=COMPLETE,aadA1=COMPLETE,aph(3')-Ia=COMPLETE,aph(4)-Ia=COMPLETE,blaCTX-M-65=COMPLETE,blaCTX-M=COMPLETE,dfrA14=COMPLETE,floR=COMPLETE,fosA3=COMPLETE,gyrA_D87Y=POINT,mdsA=COMPLETE,mdsB=COMPLETE,sul1=COMPLETE,tet(A)=COMPLETE		aac(3)-IV=COMPLETE,aadA1=COMPLETE,aph(3')-Ia=COMPLETE,aph(4)-Ia=COMPLETE,blaCTX-M-65=COMPLETE,blaCTX-M=COMPLETE,dfrA14=COMPLETE,floR=COMPLETE,fosA3=COMPLETE,gyrA_D87Y=POINT,sul1=COMPLETE,tet(A)=COMPLETE
SRR3931885	SAMN05417419	PRJNA186035	Salmonella enterica	CFSAN037655	"3.396-2010","CFSAN037655","SRS1571311"	Infantis	PDT000140671.2	2016-07-24T22:15:36Z	Peru	meat	environmental/other	0	10	antigen_formula=7:r:1,5,serotype=Infantis	Salmonella enterica subsp. enterica serovar Infantis	aadA1=COMPLETE,aph(3')-Ia=COMPLETE,gyrA_D87Y=POINT,mdsA=COMPLETE,mdsB=COMPLETE,sul1=COMPLETE,tet(A)=COMPLETE		aadA1=COMPLETE,aph(3')-Ia=COMPLETE,gyrA_D87Y=POINT,sul1=COMPLETE,tet(A)=COMPLETE
SRR3953323	SAMN05440603	PRJNA242847	Salmonella enterica	FSIS1606940	"FSIS1606940","SRS1585173"	Infantis	PDT000141048.2	2016-07-26T17:17:55Z	USA:CA	comminuted chicken	environmental/other	3	5	antigen_formula=7:r:1,5,serotype=Infantis	Salmonella enterica subsp. enterica serovar Infantis	aac(3)-IV=COMPLETE,aadA1=COMPLETE,aph(3')-Ia=COMPLETE,aph(4)-Ia=COMPLETE,blaCTX-M-65=COMPLETE,dfrA14=COMPLETE,floR=COMPLETE,fosA3=COMPLETE,gyrA_D87Y=POINT,mdsA=COMPLETE,mdsB=COMPLETE,sul1=COMPLETE,tet(A)=COMPLETE	amoxicillin-clavulanic acid=S,ampicillin=R,azithromycin=S,cefoxitin=S,ceftriaxone=R,chloramphenicol=R,ciprofloxacin=I,gentamicin=S,meropenem=S,nalidixic acid=R,streptomycin=S,sulfisoxazole=R,tetracycline=R,trimethoprim-sulfamethoxazole=R	aac(3)-IV=COMPLETE,aadA1=COMPLETE,aph(3')-Ia=COMPLETE,aph(4)-Ia=COMPLETE,blaCTX-M-65=COMPLETE,dfrA14=COMPLETE,floR=COMPLETE,fosA3=COMPLETE,gyrA_D87Y=POINT,sul1=COMPLETE,tet(A)=COMPLETE
SRR3978415	SAMN05440810	PRJNA230403	Salmonella enterica	PNUSAS002984	"PNUSAS002984","SRS1590474"	Infantis	PDT000141518.2	2016-07-28T20:25:20Z	USA	stool	clinical	5	4	antigen_formula=7:r:1,5,serotype=Infantis	Salmonella enterica subsp. enterica serovar Infantis	aac(3)-IV=COMPLETE,aadA1=COMPLETE,aph(3')-Ia=COMPLETE,aph(4)-Ia=COMPLETE,blaCTX-M-65=COMPLETE,dfrA14=COMPLETE,floR=COMPLETE,fosA3=COMPLETE,gyrA_D87Y=POINT,mdsA=COMPLETE,mdsB=COMPLETE,sul1=COMPLETE,tet(A)=COMPLETE		aac(3)-IV=COMPLETE,aadA1=COMPLETE,aph(3')-Ia=COMPLETE,aph(4)-Ia=COMPLETE,blaCTX-M-65=COMPLETE,dfrA14=COMPLETE,floR=COMPLETE,fosA3=COMPLETE,gyrA_D87Y=POINT,sul1=COMPLETE,tet(A)=COMPLETE
SRR3978443	SAMN05440815	PRJNA230403	Salmonella enterica	PNUSAS002989	"PNUSAS002989","SRS1590477"	Infantis	PDT000141520.2	2016-07-28T20:25:20Z	USA	stool	clinical	6	6	antigen_formula=7:r:1,5,serotype=Infantis	Salmonella enterica subsp. enterica serovar Infantis	aac(3)-IV=COMPLETE,aadA1=COMPLETE,aph(3')-Ia=COMPLETE,aph(4)-Ia=COMPLETE,blaCTX-M-65=COMPLETE,dfrA14=COMPLETE,floR=COMPLETE,fosA3=COMPLETE,gyrA_D87Y=POINT,mdsA=COMPLETE,mdsB=COMPLETE,sul1=COMPLETE,tet(A)=COMPLETE		aac(3)-IV=COMPLETE,aadA1=COMPLETE,aph(3')-Ia=COMPLETE,aph(4)-Ia=COMPLETE,blaCTX-M-65=COMPLETE,dfrA14=COMPLETE,floR=COMPLETE,fosA3=COMPLETE,gyrA_D87Y=POINT,sul1=COMPLETE,tet(A)=COMPLETE
SRR3995466	SAMN05505556	PRJNA242847	Salmonella enterica	FSIS1607114	"FSIS1607114","SRS1597976"	Infantis	PDT000142876.2	2016-08-03T03:14:50Z	USA:MA	comminuted chicken	environmental/other	4	4	antigen_formula=7:r:1,5,serotype=Infantis	Salmonella enterica subsp. enterica serovar Infantis	aac(3)-IV=COMPLETE,aadA1=COMPLETE,aph(3')-Ia=COMPLETE,aph(4)-Ia=COMPLETE,blaCTX-M-65=COMPLETE,dfrA14=COMPLETE,dfrA14=PARTIAL_END_OF_CONTIG,floR=COMPLETE,gyrA_D87Y=POINT,mdsA=COMPLETE,mdsB=COMPLETE,sul1=COMPLETE,tet(A)=COMPLETE	amoxicillin-clavulanic acid=S,ampicillin=R,azithromycin=S,cefoxitin=S,ceftriaxone=R,chloramphenicol=R,ciprofloxacin=I,gentamicin=I,meropenem=S,nalidixic acid=R,streptomycin=S,sulfisoxazole=R,tetracycline=R,trimethoprim-sulfamethoxazole=R	aac(3)-IV=COMPLETE,aadA1=COMPLETE,aph(3')-Ia=COMPLETE,aph(4)-Ia=COMPLETE,blaCTX-M-65=COMPLETE,dfrA14=COMPLETE,dfrA14=PARTIAL_END_OF_CONTIG,floR=COMPLETE,gyrA_D87Y=POINT,sul1=COMPLETE,tet(A)=COMPLETE
SRR3999886	SAMN05449210	PRJNA230403	Salmonella enterica	PNUSAS002990	"PNUSAS002990","SRS1600958"	Infantis	PDT000143287.2	2016-08-04T15:19:29Z	USA	stool	clinical	16	15	antigen_formula=7:r:1,5,serotype=Infantis	Salmonella enterica subsp. enterica serovar Infantis	aac(3)-IV=COMPLETE,aadA1=COMPLETE,aph(3')-Ia=COMPLETE,aph(4)-Ia=COMPLETE,blaCTX-M-65=COMPLETE,dfrA14=COMPLETE,floR=COMPLETE,gyrA_D87Y=POINT,mdsA=COMPLETE,mdsB=COMPLETE,sul1=COMPLETE,tet(A)=COMPLETE		aac(3)-IV=COMPLETE,aadA1=COMPLETE,aph(3')-Ia=COMPLETE,aph(4)-Ia=COMPLETE,blaCTX-M-65=COMPLETE,dfrA14=COMPLETE,floR=COMPLETE,gyrA_D87Y=POINT,sul1=COMPLETE,tet(A)=COMPLETE
SRR4018355	SAMN05558657	PRJNA242847	Salmonella enterica	FSIS1607353	"FSIS1607353","SRS1609356"	Infantis	PDT000144074.2	2016-08-10T23:16:35Z	USA:NY	comminuted chicken	environmental/other	1	4	antigen_formula=7:r:1,5,serotype=Infantis	Salmonella enterica subsp. enterica serovar Infantis	aac(3)-IV=COMPLETE,aadA1=COMPLETE,aph(3')-Ia=COMPLETE,aph(4)-Ia=COMPLETE,blaCTX-M-65=COMPLETE,dfrA14=COMPLETE,floR=COMPLETE,fosA3=COMPLETE,gyrA_D87Y=POINT,mdsA=COMPLETE,mdsB=COMPLETE,sul1=COMPLETE,tet(A)=COMPLETE		aac(3)-IV=COMPLETE,aadA1=COMPLETE,aph(3')-Ia=COMPLETE,aph(4)-Ia=COMPLETE,blaCTX-M-65=COMPLETE,dfrA14=COMPLETE,floR=COMPLETE,fosA3=COMPLETE,gyrA_D87Y=POINT,sul1=COMPLETE,tet(A)=COMPLETE
SRR4018360	SAMN05558656	PRJNA242847	Salmonella enterica	FSIS1607352	"FSIS1607352","SRS1609361"	Infantis	PDT000144078.2	2016-08-10T23:16:35Z	USA:NY	comminuted chicken	environmental/other	7	7	antigen_formula=7:r:1,5,serotype=Infantis	Salmonella enterica subsp. enterica serovar Infantis	aac(3)-IV=COMPLETE,aadA1=COMPLETE,aph(3')-Ia=COMPLETE,aph(4)-Ia=COMPLETE,blaCTX-M-65=COMPLETE,fosA3=COMPLETE,gyrA_D87Y=POINT,mdsA=COMPLETE,mdsB=COMPLETE,sul1=COMPLETE,tet(A)=COMPLETE		aac(3)-IV=COMPLETE,aadA1=COMPLETE,aph(3')-Ia=COMPLETE,aph(4)-Ia=COMPLETE,blaCTX-M-65=COMPLETE,fosA3=COMPLETE,gyrA_D87Y=POINT,sul1=COMPLETE,tet(A)=COMPLETE
SRR4019587	SAMN05560372	PRJNA230403	Salmonella enterica	2015K-1183	"2015K-1183","SRS1610233"		PDT000144179.2	2016-08-11T16:17:27Z	USA		clinical	21	24	antigen_formula=7:r:1,5,serotype=Infantis	Salmonella enterica	aac(3)-IV=COMPLETE,aadA1=COMPLETE,aph(3')-Ia=COMPLETE,aph(4)-Ia=COMPLETE,blaCTX-M-65=COMPLETE,floR=COMPLETE,gyrA_D87Y=POINT,mdsA=COMPLETE,mdsB=COMPLETE,sul1=COMPLETE,tet(A)=COMPLETE		aac(3)-IV=COMPLETE,aadA1=COMPLETE,aph(3')-Ia=COMPLETE,aph(4)-Ia=COMPLETE,blaCTX-M-65=COMPLETE,floR=COMPLETE,gyrA_D87Y=POINT,sul1=COMPLETE,tet(A)=COMPLETE
SRR4019588	SAMN05560371	PRJNA230403	Salmonella enterica	2015K-1182	"2015K-1182","SRS1610234"		PDT000144180.2	2016-08-11T16:17:27Z	USA		clinical	2	26	antigen_formula=7:r:1,5,serotype=Infantis	Salmonella enterica	aac(3)-IV=COMPLETE,aadA1=COMPLETE,aph(3')-Ia=COMPLETE,aph(4)-Ia=COMPLETE,blaCTX-M-65=COMPLETE,dfrA14=COMPLETE,floR=COMPLETE,fosA3=COMPLETE,gyrA_D87Y=POINT,mdsA=COMPLETE,mdsB=COMPLETE,sul1=COMPLETE,tet(A)=COMPLETE		aac(3)-IV=COMPLETE,aadA1=COMPLETE,aph(3')-Ia=COMPLETE,aph(4)-Ia=COMPLETE,blaCTX-M-65=COMPLETE,dfrA14=COMPLETE,floR=COMPLETE,fosA3=COMPLETE,gyrA_D87Y=POINT,sul1=COMPLETE,tet(A)=COMPLETE
SRR4019589	SAMN05560370	PRJNA230403	Salmonella enterica	2015K-1184	"2015K-1184","SRS1610235"		PDT000144181.2	2016-08-11T16:17:27Z	USA		clinical	6	3	antigen_formula=7:r:1,5,serotype=Infantis	Salmonella enterica	aac(3)-IV=COMPLETE,aadA1=COMPLETE,aph(3')-Ia=COMPLETE,aph(4)-Ia=COMPLETE,blaCTX-M-65=COMPLETE,dfrA14=COMPLETE,floR=COMPLETE,fosA3=COMPLETE,gyrA_D87Y=POINT,mdsA=COMPLETE,mdsB=COMPLETE,sul1=COMPLETE,tet(A)=COMPLETE		aac(3)-IV=COMPLETE,aadA1=COMPLETE,aph(3')-Ia=COMPLETE,aph(4)-Ia=COMPLETE,blaCTX-M-65=COMPLETE,dfrA14=COMPLETE,floR=COMPLETE,fosA3=COMPLETE,gyrA_D87Y=POINT,sul1=COMPLETE,tet(A)=COMPLETE
SRR4019590	SAMN05560369	PRJNA230403	Salmonella enterica	2015K-1266	"2015K-1266","SRS1610236"		PDT000144182.2	2016-08-11T16:17:27Z	USA		clinical	11	9	antigen_formula=7:r:1,5,serotype=Infantis	Salmonella enterica	aac(3)-IV=COMPLETE,aadA1=COMPLETE,aph(3')-Ia=COMPLETE,aph(4)-Ia=COMPLETE,blaCTX-M-65=COMPLETE,dfrA14=COMPLETE,floR=COMPLETE,fosA3=COMPLETE,gyrA_D87Y=POINT,mdsA=COMPLETE,mdsB=COMPLETE,sul1=COMPLETE,tet(A)=COMPLETE		aac(3)-IV=COMPLETE,aadA1=COMPLETE,aph(3')-Ia=COMPLETE,aph(4)-Ia=COMPLETE,blaCTX-M-65=COMPLETE,dfrA14=COMPLETE,floR=COMPLETE,fosA3=COMPLETE,gyrA_D87Y=POINT,sul1=COMPLETE,tet(A)=COMPLETE
SRR4019591	SAMN05560368	PRJNA230403	Salmonella enterica	2015K-1265	"2015K-1265","SRS1610237"		PDT000144183.2	2016-08-11T16:17:27Z	USA		clinical	3	3	antigen_formula=7:r:1,5,serotype=Infantis	Salmonella enterica	aac(3)-IV=COMPLETE,aadA1=COMPLETE,aph(3')-Ia=COMPLETE,aph(4)-Ia=COMPLETE,blaCTX-M-65=COMPLETE,dfrA14=COMPLETE,floR=COMPLETE,gyrA_D87Y=POINT,mdsA=COMPLETE,mdsB=COMPLETE,sul1=COMPLETE,tet(A)=COMPLETE		aac(3)-IV=COMPLETE,aadA1=COMPLETE,aph(3')-Ia=COMPLETE,aph(4)-Ia=COMPLETE,blaCTX-M-65=COMPLETE,dfrA14=COMPLETE,floR=COMPLETE,gyrA_D87Y=POINT,sul1=COMPLETE,tet(A)=COMPLETE
SRR4019592	SAMN05560367	PRJNA230403	Salmonella enterica	2015K-1328	"2015K-1328","SRS1610238"		PDT000144184.2	2016-08-11T16:17:28Z	USA		clinical	6	9	antigen_formula=7:r:1,5,serotype=Infantis	Salmonella enterica	aac(3)-IV=COMPLETE,aadA1=COMPLETE,aadA1=PARTIAL_END_OF_CONTIG,aph(3')-Ia=COMPLETE,aph(4)-Ia=COMPLETE,blaCTX-M-65=COMPLETE,dfrA14=COMPLETE,floR=COMPLETE,gyrA_D87Y=POINT,mdsA=COMPLETE,mdsB=COMPLETE,sul1=COMPLETE,tet(A)=COMPLETE		aac(3)-IV=COMPLETE,aadA1=COMPLETE,aadA1=PARTIAL_END_OF_CONTIG,aph(3')-Ia=COMPLETE,aph(4)-Ia=COMPLETE,blaCTX-M-65=COMPLETE,dfrA14=COMPLETE,floR=COMPLETE,gyrA_D87Y=POINT,sul1=COMPLETE,tet(A)=COMPLETE
SRR4019593	SAMN05560366	PRJNA230403	Salmonella enterica	2015K-1327	"2015K-1327","SRS1610239"		PDT000144185.2	2016-08-11T16:17:28Z	USA		clinical	3	6	antigen_formula=7:r:1,5,serotype=Infantis	Salmonella enterica	aac(3)-IV=COMPLETE,aadA1=COMPLETE,aph(3')-Ia=COMPLETE,aph(4)-Ia=COMPLETE,blaCTX-M-65=COMPLETE,dfrA14=COMPLETE,fosA3=COMPLETE,gyrA_D87Y=POINT,mdsA=COMPLETE,mdsB=COMPLETE,sul1=COMPLETE,tet(A)=COMPLETE		aac(3)-IV=COMPLETE,aadA1=COMPLETE,aph(3')-Ia=COMPLETE,aph(4)-Ia=COMPLETE,blaCTX-M-65=COMPLETE,dfrA14=COMPLETE,fosA3=COMPLETE,gyrA_D87Y=POINT,sul1=COMPLETE,tet(A)=COMPLETE
SRR4019594	SAMN05560365	PRJNA230403	Salmonella enterica	2015K-1330	"2015K-1330","SRS1610240"		PDT000144186.2	2016-08-11T16:17:28Z	USA		clinical	11	17	antigen_formula=7:r:1,5,serotype=Infantis	Salmonella enterica	aac(3)-IV=COMPLETE,aadA1=COMPLETE,aph(3')-Ia=COMPLETE,aph(4)-Ia=COMPLETE,blaCTX-M-65=COMPLETE,dfrA14=COMPLETE,floR=COMPLETE,fosA3=COMPLETE,gyrA_D87Y=POINT,mdsA=COMPLETE,mdsB=COMPLETE,sul1=COMPLETE,tet(A)=COMPLETE		aac(3)-IV=COMPLETE,aadA1=COMPLETE,aph(3')-Ia=COMPLETE,aph(4)-Ia=COMPLETE,blaCTX-M-65=COMPLETE,dfrA14=COMPLETE,floR=COMPLETE,fosA3=COMPLETE,gyrA_D87Y=POINT,sul1=COMPLETE,tet(A)=COMPLETE
SRR4019595	SAMN05560382	PRJNA230403	Salmonella enterica	2015K-1307	"2015K-1307","SRS1610244"		PDT000144187.2	2016-08-11T16:17:28Z	USA		clinical	11	14	antigen_formula=7:r:1,5,serotype=Infantis	Salmonella enterica	aac(3)-IV=COMPLETE,aadA1=COMPLETE,aph(4)-Ia=COMPLETE,blaCTX-M-65=COMPLETE,dfrA14=COMPLETE,floR=COMPLETE,fosA3=COMPLETE,gyrA_D87Y=POINT,mdsA=COMPLETE,mdsB=COMPLETE,sul1=COMPLETE,tet(A)=COMPLETE,tet(A)=PARTIAL		aac(3)-IV=COMPLETE,aadA1=COMPLETE,aph(4)-Ia=COMPLETE,blaCTX-M-65=COMPLETE,dfrA14=COMPLETE,floR=COMPLETE,fosA3=COMPLETE,gyrA_D87Y=POINT,sul1=COMPLETE,tet(A)=COMPLETE,tet(A)=PARTIAL
SRR4019596	SAMN05560381	PRJNA230403	Salmonella enterica	2015K-1308	"2015K-1308","SRS1610241"		PDT000144188.2	2016-08-11T16:17:28Z	USA		clinical	7	10	antigen_formula=7:r:1,5,serotype=Infantis	Salmonella enterica	aadA1=COMPLETE,dfrA14=COMPLETE,floR=COMPLETE,gyrA_D87Y=POINT,mdsA=COMPLETE,mdsB=COMPLETE,sul1=COMPLETE,tet(A)=COMPLETE		aadA1=COMPLETE,dfrA14=COMPLETE,floR=COMPLETE,gyrA_D87Y=POINT,sul1=COMPLETE,tet(A)=COMPLETE
SRR4019600	SAMN05560377	PRJNA230403	Salmonella enterica	2015K-1192	"2015K-1192","SRS1610246"		PDT000144192.2	2016-08-11T16:17:28Z	USA		clinical	10	14	antigen_formula=7:r:1,5,serotype=Infantis	Salmonella enterica	aac(3)-IV=COMPLETE,aadA1=COMPLETE,aph(3')-Ia=COMPLETE,aph(4)-Ia=COMPLETE,blaCTX-M-65=COMPLETE,dfrA14=COMPLETE,floR=COMPLETE,gyrA_D87Y=POINT,mdsA=COMPLETE,mdsB=COMPLETE,sul1=COMPLETE,tet(A)=COMPLETE		aac(3)-IV=COMPLETE,aadA1=COMPLETE,aph(3')-Ia=COMPLETE,aph(4)-Ia=COMPLETE,blaCTX-M-65=COMPLETE,dfrA14=COMPLETE,floR=COMPLETE,gyrA_D87Y=POINT,sul1=COMPLETE,tet(A)=COMPLETE
SRR4019601	SAMN05560376	PRJNA230403	Salmonella enterica	2015K-1333	"2015K-1333","SRS1610250"		PDT000144193.2	2016-08-11T17:17:02Z	USA		clinical	10	9	antigen_formula=7:r:1,5,serotype=Infantis	Salmonella enterica	aac(3)-IV=COMPLETE,aadA1=COMPLETE,aph(3')-Ia=COMPLETE,aph(4)-Ia=COMPLETE,blaCTX-M-65=COMPLETE,dfrA14=COMPLETE,fosA3=COMPLETE,gyrA_D87Y=POINT,mdsA=COMPLETE,mdsB=COMPLETE,sul1=COMPLETE,tet(A)=COMPLETE		aac(3)-IV=COMPLETE,aadA1=COMPLETE,aph(3')-Ia=COMPLETE,aph(4)-Ia=COMPLETE,blaCTX-M-65=COMPLETE,dfrA14=COMPLETE,fosA3=COMPLETE,gyrA_D87Y=POINT,sul1=COMPLETE,tet(A)=COMPLETE
SRR4019602	SAMN05560375	PRJNA230403	Salmonella enterica	2015K-1334	"2015K-1334","SRS1610248"		PDT000144194.2	2016-08-11T17:17:03Z	USA		clinical	33	31	antigen_formula=7:r:1,5,serotype=Infantis	Salmonella enterica	aac(3)-IV=COMPLETE,aadA1=COMPLETE,aph(3')-Ia=COMPLETE,aph(4)-Ia=COMPLETE,blaCTX-M-65=COMPLETE,dfrA14=COMPLETE,floR=COMPLETE,gyrA_D87Y=POINT,mdsA=COMPLETE,mdsB=COMPLETE,sul1=COMPLETE,tet(A)=COMPLETE		aac(3)-IV=COMPLETE,aadA1=COMPLETE,aph(3')-Ia=COMPLETE,aph(4)-Ia=COMPLETE,blaCTX-M-65=COMPLETE,dfrA14=COMPLETE,floR=COMPLETE,gyrA_D87Y=POINT,sul1=COMPLETE,tet(A)=COMPLETE
SRR4019603	SAMN05560374	PRJNA230403	Salmonella enterica	2015K-1193	"2015K-1193","SRS1610247"		PDT000144195.2	2016-08-11T17:17:03Z	USA		clinical	14	17	antigen_formula=7:r:1,5,serotype=Infantis	Salmonella enterica	aac(3)-IV=COMPLETE,aadA1=COMPLETE,aph(3')-Ia=COMPLETE,aph(4)-Ia=COMPLETE,blaCTX-M-65=COMPLETE,dfrA14=COMPLETE,floR=COMPLETE,fosA3=COMPLETE,gyrA_D87Y=POINT,mdsA=COMPLETE,mdsB=COMPLETE,sul1=COMPLETE,tet(A)=COMPLETE		aac(3)-IV=COMPLETE,aadA1=COMPLETE,aph(3')-Ia=COMPLETE,aph(4)-Ia=COMPLETE,blaCTX-M-65=COMPLETE,dfrA14=COMPLETE,floR=COMPLETE,fosA3=COMPLETE,gyrA_D87Y=POINT,sul1=COMPLETE,tet(A)=COMPLETE
SRR4025935	SAMN05570538	PRJNA230403	Salmonella enterica	2013AM-0055	"2013AM-0055","SRS1613946"		PDT000144309.2	2016-08-12T20:16:49Z	USA		clinical	5	6	antigen_formula=7:r:1,5,serotype=Infantis	Salmonella enterica	aac(3)-IV=COMPLETE,aadA1=COMPLETE,aph(4)-Ia=COMPLETE,blaCTX-M-65=COMPLETE,dfrA14=COMPLETE,floR=COMPLETE,fosA3=COMPLETE,gyrA_D87Y=POINT,mdsA=COMPLETE,mdsB=COMPLETE,sul1=COMPLETE,tet(A)=COMPLETE		aac(3)-IV=COMPLETE,aadA1=COMPLETE,aph(4)-Ia=COMPLETE,blaCTX-M-65=COMPLETE,dfrA14=COMPLETE,floR=COMPLETE,fosA3=COMPLETE,gyrA_D87Y=POINT,sul1=COMPLETE,tet(A)=COMPLETE
SRR4025936	SAMN05570537	PRJNA230403	Salmonella enterica	2013AM-1918	"2013AM-1918","SRS1613945"		PDT000144310.2	2016-08-12T20:16:49Z	USA		clinical	7	10	antigen_formula=7:r:1,5,serotype=Infantis	Salmonella enterica	aac(3)-IV=COMPLETE,aadA1=COMPLETE,aph(3')-Ia=COMPLETE,aph(4)-Ia=COMPLETE,blaCTX-M-65=COMPLETE,dfrA14=COMPLETE,floR=COMPLETE,gyrA_D87Y=POINT,mdsA=COMPLETE,mdsB=COMPLETE,sul1=COMPLETE,tet(A)=COMPLETE		aac(3)-IV=COMPLETE,aadA1=COMPLETE,aph(3')-Ia=COMPLETE,aph(4)-Ia=COMPLETE,blaCTX-M-65=COMPLETE,dfrA14=COMPLETE,floR=COMPLETE,gyrA_D87Y=POINT,sul1=COMPLETE,tet(A)=COMPLETE
SRR4025938	SAMN05570536	PRJNA230403	Salmonella enterica	2014AM-3028	"2014AM-3028","SRS1613947"		PDT000144311.2	2016-08-12T20:16:49Z	USA		clinical	0	15	antigen_formula=7:r:1,5,serotype=Infantis	Salmonella enterica	aac(3)-IV=COMPLETE,aadA1=COMPLETE,aph(4)-Ia=COMPLETE,blaCTX-M-65=COMPLETE,dfrA14=COMPLETE,floR=COMPLETE,gyrA_D87Y=POINT,mdsA=COMPLETE,mdsB=COMPLETE,sul1=COMPLETE,tet(A)=COMPLETE	amoxicillin-clavulanic acid=S,ampicillin=R,azithromycin=S,cefoxitin=S,ceftiofur=R,ceftriaxone=R,chloramphenicol=R,ciprofloxacin=I,gentamicin=I,nalidixic acid=R,streptomycin=S,sulfisoxazole=R,tetracycline=R,trimethoprim-sulfamethoxazole=R	aac(3)-IV=COMPLETE,aadA1=COMPLETE,aph(4)-Ia=COMPLETE,blaCTX-M-65=COMPLETE,dfrA14=COMPLETE,floR=COMPLETE,gyrA_D87Y=POINT,sul1=COMPLETE,tet(A)=COMPLETE
SRR4025941	SAMN05570535	PRJNA230403	Salmonella enterica	2012AM-1914	"2012AM-1914","SRS1613950"		PDT000144312.2	2016-08-12T20:16:49Z	USA		clinical	0	16	antigen_formula=7:r:1,5,serotype=Infantis	Salmonella enterica	aac(3)-IV=COMPLETE,aadA1=COMPLETE,aph(3')-Ia=COMPLETE,aph(4)-Ia=COMPLETE,dfrA14=COMPLETE,floR=COMPLETE,gyrA_D87Y=POINT,mdsA=COMPLETE,mdsB=COMPLETE,sul1=COMPLETE,tet(A)=COMPLETE		aac(3)-IV=COMPLETE,aadA1=COMPLETE,aph(3')-Ia=COMPLETE,aph(4)-Ia=COMPLETE,dfrA14=COMPLETE,floR=COMPLETE,gyrA_D87Y=POINT,sul1=COMPLETE,tet(A)=COMPLETE
SRR4040109	SAMN05560556	PRJNA230403	Salmonella enterica	PNUSAS003294	"PNUSAS003294","SRS1625278"	Infantis	PDT000144638.2	2016-08-18T19:19:50Z	USA	stool	clinical	5	5	antigen_formula=7:r:1,5,serotype=Infantis	Salmonella enterica subsp. enterica serovar Infantis	aac(3)-IV=COMPLETE,aph(3')-Ia=COMPLETE,aph(4)-Ia=COMPLETE,blaCTX-M-65=COMPLETE,dfrA14=COMPLETE,floR=COMPLETE,gyrA_D87Y=POINT,mdsA=COMPLETE,mdsB=COMPLETE		aac(3)-IV=COMPLETE,aph(3')-Ia=COMPLETE,aph(4)-Ia=COMPLETE,blaCTX-M-65=COMPLETE,dfrA14=COMPLETE,floR=COMPLETE,gyrA_D87Y=POINT
SRR4040236	SAMN05544920	PRJNA230403	Salmonella enterica	PNUSAS003292	"PNUSAS003292","SRS1625404"	Infantis	PDT000144652.2	2016-08-18T19:19:50Z	USA	chicken	clinical	9	0	antigen_formula=7:r:1,5,serotype=Infantis	Salmonella enterica subsp. enterica serovar Infantis	aac(3)-IV=COMPLETE,aadA1=COMPLETE,aph(3')-Ia=COMPLETE,aph(4)-Ia=COMPLETE,dfrA14=COMPLETE,floR=COMPLETE,gyrA_D87Y=POINT,mdsA=COMPLETE,mdsB=COMPLETE,sul1=COMPLETE,tet(A)=COMPLETE		aac(3)-IV=COMPLETE,aadA1=COMPLETE,aph(3')-Ia=COMPLETE,aph(4)-Ia=COMPLETE,dfrA14=COMPLETE,floR=COMPLETE,gyrA_D87Y=POINT,sul1=COMPLETE,tet(A)=COMPLETE
SRR4048257	SAMN05606861	PRJNA242847	Salmonella enterica	FSIS1607383	"FSIS1607383","SRS1632669"	Infantis	PDT000145256.2	2016-08-24T00:23:06Z	USA:GA	comminuted chicken	environmental/other	3	4	antigen_formula=7:r:1,5,serotype=Infantis	Salmonella enterica subsp. enterica serovar Infantis	aac(3)-IV=COMPLETE,aadA1=COMPLETE,aph(3')-Ia=COMPLETE,aph(4)-Ia=COMPLETE,blaCTX-M-65=COMPLETE,dfrA14=COMPLETE,floR=COMPLETE,fosA3=COMPLETE,gyrA_D87Y=POINT,mdsA=COMPLETE,mdsB=COMPLETE,sul1=COMPLETE,tet(A)=COMPLETE		aac(3)-IV=COMPLETE,aadA1=COMPLETE,aph(3')-Ia=COMPLETE,aph(4)-Ia=COMPLETE,blaCTX-M-65=COMPLETE,dfrA14=COMPLETE,floR=COMPLETE,fosA3=COMPLETE,gyrA_D87Y=POINT,sul1=COMPLETE,tet(A)=COMPLETE
SRR4048286	SAMN05606864	PRJNA242847	Salmonella enterica	FSIS1607410	"FSIS1607410","SRS1632687"	Infantis	PDT000145271.2	2016-08-24T00:23:07Z	USA:NJ	raw intact chicken	environmental/other	8	9	antigen_formula=7:r:1,5,serotype=Infantis	Salmonella enterica subsp. enterica serovar Infantis	aac(3)-IV=COMPLETE,aadA1=COMPLETE,aph(3')-Ia=COMPLETE,aph(4)-Ia=COMPLETE,dfrA14=COMPLETE,floR=COMPLETE,gyrA_D87Y=POINT,mdsA=COMPLETE,mdsB=COMPLETE,sul1=COMPLETE,tet(A)=COMPLETE		aac(3)-IV=COMPLETE,aadA1=COMPLETE,aph(3')-Ia=COMPLETE,aph(4)-Ia=COMPLETE,dfrA14=COMPLETE,floR=COMPLETE,gyrA_D87Y=POINT,sul1=COMPLETE,tet(A)=COMPLETE
SRR4064305	SAMN05659950	PRJNA230403	Salmonella enterica	2016K-0700	"2016K-0700","SRS1645405"	Infantis	PDT000145784.2	2016-08-28T00:17:17Z	USA	stool	clinical	1	10	antigen_formula=7:r:1,5,serotype=Infantis	Salmonella enterica subsp. enterica serovar Infantis	aph(3')-Ia=COMPLETE,dfrA14=COMPLETE,gyrA_D87Y=POINT,mdsA=COMPLETE,mdsB=COMPLETE		aph(3')-Ia=COMPLETE,dfrA14=COMPLETE,gyrA_D87Y=POINT
SRR4095249	SAMN05526598	PRJNA277983	Salmonella enterica	CDPHFDLB-F1607003-061PA1	"CA2__F1607003-061PA1","CDPHFDLB-F1607003-061PA1","CFSAN053432","SRS1656449"	Infantis	PDT000146116.2	2016-08-29T23:19:29Z	USA:CA	beef chicken soy composite	environmental/other	0	3	antigen_formula=7:r:1,5,serotype=Infantis	Salmonella enterica subsp. enterica serovar Infantis	aadA1=COMPLETE,gyrA_D87Y=POINT,mdsA=COMPLETE,mdsB=COMPLETE,sul1=COMPLETE,tet(A)=COMPLETE		aadA1=COMPLETE,gyrA_D87Y=POINT,sul1=COMPLETE,tet(A)=COMPLETE
SRR4374781	SAMN05526628	PRJNA277983	Salmonella enterica	CDPHFDLB-F1607003-061PA2	"CA2__F1607003-061PA2","CDPHFDLB-F1607003-061PA2","CFSAN053433","SRS1656450"	Infantis	PDT000146117.5	2018-06-26T23:05:05Z	USA:CA	beef chicken soy composite	environmental/other	0	3	antigen_formula=7:r:1,5,serotype=Infantis	Salmonella enterica subsp. enterica serovar Infantis	aadA1=COMPLETE,gyrA_D87Y=POINT,mdsA=COMPLETE,mdsB=COMPLETE,sul1=COMPLETE,tet(A)=COMPLETE		aadA1=COMPLETE,gyrA_D87Y=POINT,sul1=COMPLETE,tet(A)=COMPLETE
SRR4095251	SAMN05526627	PRJNA277983	Salmonella enterica	CDPHFDLB-F1607003-063PC1	"CA2__F1607003-063PC1","CDPHFDLB-F1607003-063PC1","CFSAN053434","SRS1656451"	Infantis	PDT000146118.2	2016-08-29T23:19:30Z	USA:CA	beef chicken soy composite	environmental/other	1	2	antigen_formula=7:r:1,5,serotype=Infantis	Salmonella enterica subsp. enterica serovar Infantis	aac(3)-IV=COMPLETE,aadA1=COMPLETE,aph(3')-Ia=COMPLETE,aph(4)-Ia=COMPLETE,blaCTX-M-65=COMPLETE,dfrA14=COMPLETE,floR=COMPLETE,fosA3=COMPLETE,gyrA_D87Y=POINT,mdsA=COMPLETE,mdsB=COMPLETE,sul1=COMPLETE,tet(A)=COMPLETE		aac(3)-IV=COMPLETE,aadA1=COMPLETE,aph(3')-Ia=COMPLETE,aph(4)-Ia=COMPLETE,blaCTX-M-65=COMPLETE,dfrA14=COMPLETE,floR=COMPLETE,fosA3=COMPLETE,gyrA_D87Y=POINT,sul1=COMPLETE,tet(A)=COMPLETE
SRR4095252	SAMN05526626	PRJNA277983	Salmonella enterica	CDPHFDLB-F1607003-063PC2	"CA2__F1607003-063PC2","CDPHFDLB-F1607003-063PC2","CFSAN053435","SRS1656452"	Infantis	PDT000146119.2	2016-08-29T23:19:30Z	USA:CA	beef chicken soy composite	environmental/other	1	3	antigen_formula=7:r:1,5,serotype=Infantis	Salmonella enterica subsp. enterica serovar Infantis	aadA1=COMPLETE,gyrA_D87Y=POINT,mdsA=COMPLETE,mdsB=COMPLETE,sul1=COMPLETE,tet(A)=COMPLETE		aadA1=COMPLETE,gyrA_D87Y=POINT,sul1=COMPLETE,tet(A)=COMPLETE
SRR4095253	SAMN05526625	PRJNA277983	Salmonella enterica	CDPHFDLB-F1607003-064PD1	"CA2__F1607003-064PD1","CDPHFDLB-F1607003-064PD1","CFSAN053436","SRS1656453"	Infantis	PDT000146120.2	2016-08-29T23:19:30Z	USA:CA	beef chicken soy composite	environmental/other	1	4	antigen_formula=7:r:1,5,serotype=Infantis	Salmonella enterica subsp. enterica serovar Infantis	aac(3)-IV=COMPLETE,aadA1=COMPLETE,aph(3')-Ia=COMPLETE,aph(4)-Ia=COMPLETE,blaCTX-M-65=COMPLETE,dfrA14=COMPLETE,floR=COMPLETE,fosA3=COMPLETE,gyrA_D87Y=POINT,mdsA=COMPLETE,mdsB=COMPLETE,sul1=COMPLETE,tet(A)=COMPLETE		aac(3)-IV=COMPLETE,aadA1=COMPLETE,aph(3')-Ia=COMPLETE,aph(4)-Ia=COMPLETE,blaCTX-M-65=COMPLETE,dfrA14=COMPLETE,floR=COMPLETE,fosA3=COMPLETE,gyrA_D87Y=POINT,sul1=COMPLETE,tet(A)=COMPLETE
SRR4095254	SAMN05526624	PRJNA277983	Salmonella enterica	CDPHFDLB-F1607003-064PD2	"CDPHFDLB-F1607003-064PD2","CFSAN053437","SRS1656454"	Infantis	PDT000146121.2	2016-08-29T23:19:30Z	USA:CA	beef chicken soy composite	environmental/other	1	3	antigen_formula=7:r:1,5,serotype=Infantis	Salmonella enterica subsp. enterica serovar Infantis	aac(3)-IV=COMPLETE,aadA1=COMPLETE,aph(3')-Ia=COMPLETE,aph(4)-Ia=COMPLETE,blaCTX-M-65=COMPLETE,dfrA14=COMPLETE,floR=COMPLETE,fosA3=COMPLETE,gyrA_D87Y=POINT,mdsA=COMPLETE,mdsB=COMPLETE,sul1=COMPLETE,tet(A)=COMPLETE		aac(3)-IV=COMPLETE,aadA1=COMPLETE,aph(3')-Ia=COMPLETE,aph(4)-Ia=COMPLETE,blaCTX-M-65=COMPLETE,dfrA14=COMPLETE,floR=COMPLETE,fosA3=COMPLETE,gyrA_D87Y=POINT,sul1=COMPLETE,tet(A)=COMPLETE
SRR4095255	SAMN05526623	PRJNA277983	Salmonella enterica	CDPHFDLB-F1607004-017P7B	"CA2__F1607004-017P7B","CDPHFDLB-F1607004-017P7B","CFSAN053438","SRS1656455"	Infantis	PDT000146122.2	2016-08-29T23:19:30Z	USA:CA	beef chicken soy composite	environmental/other	1	3	antigen_formula=7:r:1,5,serotype=Infantis	Salmonella enterica subsp. enterica serovar Infantis	aac(3)-IV=COMPLETE,aadA1=COMPLETE,aph(3')-Ia=COMPLETE,aph(4)-Ia=COMPLETE,blaCTX-M-65=COMPLETE,dfrA14=COMPLETE,floR=COMPLETE,fosA3=COMPLETE,gyrA_D87Y=POINT,mdsA=COMPLETE,mdsB=COMPLETE,sul1=COMPLETE,tet(A)=COMPLETE		aac(3)-IV=COMPLETE,aadA1=COMPLETE,aph(3')-Ia=COMPLETE,aph(4)-Ia=COMPLETE,blaCTX-M-65=COMPLETE,dfrA14=COMPLETE,floR=COMPLETE,fosA3=COMPLETE,gyrA_D87Y=POINT,sul1=COMPLETE,tet(A)=COMPLETE
SRR4195700	SAMN05750478	PRJNA242847	Salmonella enterica	FSIS1607566	"FSIS1607566","SRS1678338"	Infantis	PDT000148212.2	2016-09-09T00:24:50Z	USA:DE	raw intact chicken	environmental/other	6	6	antigen_formula=7:r:1,5,serotype=Infantis	Salmonella enterica subsp. enterica serovar Infantis	aadA1=COMPLETE,aph(3')-Ia=COMPLETE,blaCTX-M-65=COMPLETE,dfrA14=COMPLETE,fosA3=COMPLETE,gyrA_D87Y=POINT,mdsA=COMPLETE,mdsB=COMPLETE,sul1=COMPLETE,tet(A)=COMPLETE		aadA1=COMPLETE,aph(3')-Ia=COMPLETE,blaCTX-M-65=COMPLETE,dfrA14=COMPLETE,fosA3=COMPLETE,gyrA_D87Y=POINT,sul1=COMPLETE,tet(A)=COMPLETE
SRR4195709	SAMN05750479	PRJNA242847	Salmonella enterica	FSIS1607595	"FSIS1607595","SRS1678347"	Infantis	PDT000148220.2	2016-09-09T00:24:51Z	USA:DE	raw intact chicken	environmental/other	1	4	antigen_formula=7:r:1,5,serotype=Infantis	Salmonella enterica subsp. enterica serovar Infantis	aac(3)-IV=COMPLETE,aadA1=COMPLETE,aph(4)-Ia=COMPLETE,blaCTX-M-65=COMPLETE,floR=COMPLETE,gyrA_D87Y=POINT,mdsA=COMPLETE,mdsB=COMPLETE,sul1=COMPLETE,tet(A)=COMPLETE		aac(3)-IV=COMPLETE,aadA1=COMPLETE,aph(4)-Ia=COMPLETE,blaCTX-M-65=COMPLETE,floR=COMPLETE,gyrA_D87Y=POINT,sul1=COMPLETE,tet(A)=COMPLETE
SRR4239757	SAMN05763244	PRJNA242847	Salmonella enterica	FSIS1607665	"FSIS1607665","SRS1689484"	Infantis	PDT000148675.2	2016-09-12T22:18:08Z	USA:MO	comminuted chicken	environmental/other	2	3	antigen_formula=7:r:1,5,serotype=Infantis	Salmonella enterica subsp. enterica serovar Infantis	aac(3)-IV=COMPLETE,aadA1=COMPLETE,aph(3')-Ia=COMPLETE,aph(4)-Ia=COMPLETE,blaCTX-M-65=COMPLETE,dfrA14=COMPLETE,floR=COMPLETE,fosA3=COMPLETE,gyrA_D87Y=POINT,mdsA=COMPLETE,mdsB=COMPLETE,sul1=COMPLETE,tet(A)=COMPLETE		aac(3)-IV=COMPLETE,aadA1=COMPLETE,aph(3')-Ia=COMPLETE,aph(4)-Ia=COMPLETE,blaCTX-M-65=COMPLETE,dfrA14=COMPLETE,floR=COMPLETE,fosA3=COMPLETE,gyrA_D87Y=POINT,sul1=COMPLETE,tet(A)=COMPLETE
SRR4288704	SAMN05800180	PRJNA242847	Salmonella enterica	FSIS1607594	"FSIS1607594","SRS1707942"	Infantis	PDT000149786.2	2016-09-21T21:17:30Z	USA:NC	Comminuted Turkey	environmental/other	1	3	antigen_formula=7:r:1,5,serotype=Infantis	Salmonella enterica subsp. enterica serovar Infantis	aac(3)-IV=COMPLETE,aadA1=COMPLETE,aph(4)-Ia=COMPLETE,blaCTX-M-65=COMPLETE,floR=COMPLETE,fosA3=COMPLETE,gyrA_D87Y=POINT,mdsA=COMPLETE,mdsB=COMPLETE,sul1=COMPLETE,tet(A)=COMPLETE		aac(3)-IV=COMPLETE,aadA1=COMPLETE,aph(4)-Ia=COMPLETE,blaCTX-M-65=COMPLETE,floR=COMPLETE,fosA3=COMPLETE,gyrA_D87Y=POINT,sul1=COMPLETE,tet(A)=COMPLETE
SRR4288733	SAMN05800188	PRJNA242847	Salmonella enterica	FSIS1607667	"FSIS1607667","SRS1707972"	Infantis	PDT000149788.2	2016-09-21T21:17:30Z	USA:CA	Product-RTE-Fully Cooked, Meat/Nonmeat Combination-Combination species	environmental/other	0	3	antigen_formula=7:r:1,5,serotype=Infantis	Salmonella enterica subsp. enterica serovar Infantis	aadA1=COMPLETE,gyrA_D87Y=POINT,mdsA=COMPLETE,mdsB=COMPLETE,sul1=COMPLETE,tet(A)=COMPLETE		aadA1=COMPLETE,gyrA_D87Y=POINT,sul1=COMPLETE,tet(A)=COMPLETE
SRR4291648	SAMN05772737	PRJNA230403	Salmonella enterica	PNUSAS003660	"PNUSAS003660","SRS1709980"	Serotype pending	PDT000149854.2	2016-09-22T22:18:11Z	USA	urine	clinical	7	6	antigen_formula=7:r:1,5,serotype=Infantis	Salmonella enterica	aac(3)-IV=COMPLETE,aadA1=COMPLETE,aph(3')-Ia=COMPLETE,aph(4)-Ia=COMPLETE,blaCTX-M-65=COMPLETE,dfrA14=COMPLETE,floR=COMPLETE,fosA3=COMPLETE,gyrA_D87Y=POINT,mdsA=COMPLETE,mdsB=COMPLETE,sul1=COMPLETE,tet(A)=COMPLETE		aac(3)-IV=COMPLETE,aadA1=COMPLETE,aph(3')-Ia=COMPLETE,aph(4)-Ia=COMPLETE,blaCTX-M-65=COMPLETE,dfrA14=COMPLETE,floR=COMPLETE,fosA3=COMPLETE,gyrA_D87Y=POINT,sul1=COMPLETE,tet(A)=COMPLETE
SRR4291655	SAMN05767999	PRJNA230403	Salmonella enterica	PNUSAS003956	"PNUSAS003956","SRS1709987"	Serotype pending	PDT000149861.2	2016-09-22T22:18:11Z	USA	stool	clinical	9	9	antigen_formula=7:r:1,5,serotype=Infantis	Salmonella enterica	aac(3)-IV=COMPLETE,aadA1=COMPLETE,aph(3')-Ia=COMPLETE,aph(4)-Ia=COMPLETE,blaCTX-M-65=COMPLETE,dfrA14=COMPLETE,floR=COMPLETE,fosA3=COMPLETE,gyrA_D87Y=POINT,mdsA=COMPLETE,mdsB=COMPLETE,sul1=COMPLETE,tet(A)=COMPLETE		aac(3)-IV=COMPLETE,aadA1=COMPLETE,aph(3')-Ia=COMPLETE,aph(4)-Ia=COMPLETE,blaCTX-M-65=COMPLETE,dfrA14=COMPLETE,floR=COMPLETE,fosA3=COMPLETE,gyrA_D87Y=POINT,sul1=COMPLETE,tet(A)=COMPLETE
SRR4293047	SAMN05821161	PRJNA242847	Salmonella enterica	FSIS1607730	"FSIS1607730","SRS1711296"	Infantis	PDT000150113.2	2016-09-23T21:17:43Z	USA:NC	raw intact chicken	environmental/other	6	3	antigen_formula=7:r:1,5,serotype=Infantis	Salmonella enterica subsp. enterica serovar Infantis	aac(3)-IV=COMPLETE,aadA1=COMPLETE,aph(3')-Ia=COMPLETE,aph(4)-Ia=COMPLETE,dfrA14=COMPLETE,floR=COMPLETE,fosA3=COMPLETE,gyrA_D87Y=POINT,mdsA=COMPLETE,mdsB=COMPLETE,sul1=COMPLETE,tet(A)=COMPLETE		aac(3)-IV=COMPLETE,aadA1=COMPLETE,aph(3')-Ia=COMPLETE,aph(4)-Ia=COMPLETE,dfrA14=COMPLETE,floR=COMPLETE,fosA3=COMPLETE,gyrA_D87Y=POINT,sul1=COMPLETE,tet(A)=COMPLETE
SRR4293042	SAMN05821155	PRJNA242847	Salmonella enterica	FSIS1607724	"FSIS1607724","SRS1711291"	Infantis	PDT000150115.2	2016-09-23T21:17:43Z	USA:VA	raw intact chicken	environmental/other	6	6	antigen_formula=7:r:1,5,serotype=Infantis	Salmonella enterica subsp. enterica serovar Infantis	aadA1=COMPLETE,blaCTX-M-65=COMPLETE,fosA3=COMPLETE,gyrA_D87Y=POINT,mdsA=COMPLETE,mdsB=COMPLETE,sul1=COMPLETE,tet(A)=COMPLETE		aadA1=COMPLETE,blaCTX-M-65=COMPLETE,fosA3=COMPLETE,gyrA_D87Y=POINT,sul1=COMPLETE,tet(A)=COMPLETE
SRR4295119	SAMN05826150	PRJNA230403	Salmonella enterica	2016K-0699	"2016K-0699","SRS1713128"	Infantis	PDT000150430.2	2016-09-26T18:17:22Z	USA	stool	clinical	1	10	antigen_formula=7:r:1,5,serotype=Infantis	Salmonella enterica subsp. enterica serovar Infantis	aph(3')-Ia=COMPLETE,dfrA14=COMPLETE,gyrA_D87Y=POINT,mdsA=COMPLETE,mdsB=COMPLETE		aph(3')-Ia=COMPLETE,dfrA14=COMPLETE,gyrA_D87Y=POINT
SRR4101364	SAMN05603501	PRJNA230403	Salmonella enterica	PNUSAS003520	"PNUSAS003520","SRS1714308"		PDT000150465.2	2016-09-27T14:19:45Z	USA	stool	clinical	9	7	antigen_formula=7:r:1,5,serotype=Infantis	Salmonella enterica	aac(3)-IV=COMPLETE,aadA1=COMPLETE,aph(3')-Ia=COMPLETE,aph(4)-Ia=COMPLETE,blaCTX-M-65=COMPLETE,dfrA14=COMPLETE,floR=COMPLETE,fosA3=COMPLETE,gyrA_D87Y=POINT,mdsA=COMPLETE,mdsB=COMPLETE,sul1=COMPLETE,tet(A)=COMPLETE		aac(3)-IV=COMPLETE,aadA1=COMPLETE,aph(3')-Ia=COMPLETE,aph(4)-Ia=COMPLETE,blaCTX-M-65=COMPLETE,dfrA14=COMPLETE,floR=COMPLETE,fosA3=COMPLETE,gyrA_D87Y=POINT,sul1=COMPLETE,tet(A)=COMPLETE
SRR4300986	SAMN05833037	PRJNA242847	Salmonella enterica	FSIS1607768	"FSIS1607768","SRS1717457"	Infantis	PDT000150586.2	2016-09-28T18:18:00Z	USA:VA	comminuted chicken	environmental/other	3	1	antigen_formula=7:r:1,5,serotype=Infantis	Salmonella enterica subsp. enterica serovar Infantis	aac(3)-IV=COMPLETE,aadA1=COMPLETE,aph(3')-Ia=COMPLETE,aph(4)-Ia=COMPLETE,blaCTX-M-65=COMPLETE,dfrA14=COMPLETE,floR=COMPLETE,fosA3=COMPLETE,gyrA_D87Y=POINT,mdsA=COMPLETE,mdsB=COMPLETE,sul1=COMPLETE,tet(A)=COMPLETE		aac(3)-IV=COMPLETE,aadA1=COMPLETE,aph(3')-Ia=COMPLETE,aph(4)-Ia=COMPLETE,blaCTX-M-65=COMPLETE,dfrA14=COMPLETE,floR=COMPLETE,fosA3=COMPLETE,gyrA_D87Y=POINT,sul1=COMPLETE,tet(A)=COMPLETE
SRR4418306	SAMN05900952	PRJNA242847	Salmonella enterica	FSIS1607858	"FSIS1607858","SRS1742322"	Infantis	PDT000152153.2	2016-10-12T20:23:19Z	USA:AR	comminuted chicken	environmental/other	11	11	antigen_formula=7:r:1,5,serotype=Infantis	Salmonella enterica subsp. enterica serovar Infantis	aac(3)-IV=COMPLETE,aadA1=COMPLETE,aph(3')-Ia=COMPLETE,aph(4)-Ia=COMPLETE,blaCTX-M-65=COMPLETE,dfrA14=COMPLETE,floR=COMPLETE,floR=PARTIAL_END_OF_CONTIG,gyrA_D87Y=POINT,mdsA=COMPLETE,mdsB=COMPLETE,sul1=COMPLETE,tet(A)=COMPLETE,tet(A)=PARTIAL_END_OF_CONTIG		aac(3)-IV=COMPLETE,aadA1=COMPLETE,aph(3')-Ia=COMPLETE,aph(4)-Ia=COMPLETE,blaCTX-M-65=COMPLETE,dfrA14=COMPLETE,floR=COMPLETE,floR=PARTIAL_END_OF_CONTIG,gyrA_D87Y=POINT,sul1=COMPLETE,tet(A)=COMPLETE,tet(A)=PARTIAL_END_OF_CONTIG
SRR4418315	SAMN05900953	PRJNA242847	Salmonella enterica	FSIS1607859	"FSIS1607859","SRS1742331"	Infantis	PDT000152162.2	2016-10-12T20:23:20Z	USA:NC	chicken carcass	environmental/other	10	11	antigen_formula=7:r:1,5,serotype=Infantis	Salmonella enterica subsp. enterica serovar Infantis	aac(3)-IV=COMPLETE,aadA1=COMPLETE,aph(4)-Ia=COMPLETE,blaCTX-M-65=COMPLETE,floR=COMPLETE,gyrA_D87Y=POINT,mdsA=COMPLETE,mdsB=COMPLETE,sul1=COMPLETE,tet(A)=COMPLETE		aac(3)-IV=COMPLETE,aadA1=COMPLETE,aph(4)-Ia=COMPLETE,blaCTX-M-65=COMPLETE,floR=COMPLETE,gyrA_D87Y=POINT,sul1=COMPLETE,tet(A)=COMPLETE
SRR4418318	SAMN05900954	PRJNA242847	Salmonella enterica	FSIS1607860	"FSIS1607860","SRS1742334"	Infantis	PDT000152165.2	2016-10-12T20:23:20Z	USA:GA	raw intact chicken	environmental/other	8	3	antigen_formula=7:r:1,5,serotype=Infantis	Salmonella enterica subsp. enterica serovar Infantis	aac(3)-IV=COMPLETE,aadA1=COMPLETE,aph(3')-Ia=COMPLETE,aph(4)-Ia=PARTIAL_END_OF_CONTIG,blaCTX-M-65=COMPLETE,dfrA14=COMPLETE,gyrA_D87Y=POINT,mdsA=COMPLETE,mdsB=COMPLETE,sul1=COMPLETE,tet(A)=COMPLETE		aac(3)-IV=COMPLETE,aadA1=COMPLETE,aph(3')-Ia=COMPLETE,aph(4)-Ia=PARTIAL_END_OF_CONTIG,blaCTX-M-65=COMPLETE,dfrA14=COMPLETE,gyrA_D87Y=POINT,sul1=COMPLETE,tet(A)=COMPLETE
SRR4420991	SAMN05879149	PRJNA230403	Salmonella enterica	PNUSAS004456	"PNUSAS004456","SRS1744323"	6,7:-:1,5	PDT000152369.2	2016-10-13T19:17:40Z	USA	stool	clinical	9	13	antigen_formula=7:r:1,5,serotype=Infantis	Salmonella enterica subsp. enterica serovar 6,7:-:1,5	aac(3)-IV=COMPLETE,aadA1=COMPLETE,aph(3')-Ia=COMPLETE,aph(4)-Ia=COMPLETE,blaCTX-M-65=COMPLETE,dfrA14=COMPLETE,floR=COMPLETE,gyrA_D87Y=POINT,mdsA=COMPLETE,mdsB=COMPLETE,sul1=COMPLETE,tet(A)=COMPLETE		aac(3)-IV=COMPLETE,aadA1=COMPLETE,aph(3')-Ia=COMPLETE,aph(4)-Ia=COMPLETE,blaCTX-M-65=COMPLETE,dfrA14=COMPLETE,floR=COMPLETE,gyrA_D87Y=POINT,sul1=COMPLETE,tet(A)=COMPLETE
SRR4432523	SAMN05924796	PRJNA230403	Salmonella enterica	2016K-0872	"2016K-0872","SRS1751941"	Infantis	PDT000153063.2	2016-10-19T18:18:34Z	USA	stool	clinical	1	9	antigen_formula=7:r:1,5,serotype=Infantis	Salmonella enterica subsp. enterica serovar Infantis	aph(3')-Ia=COMPLETE,dfrA14=COMPLETE,gyrA_D87Y=POINT,mdsA=COMPLETE,mdsB=COMPLETE		aph(3')-Ia=COMPLETE,dfrA14=COMPLETE,gyrA_D87Y=POINT
SRR4434285	SAMN05928256	PRJNA242847	Salmonella enterica	FSIS1607987	"FSIS1607987","SRS1753244"	Infantis	PDT000153168.2	2016-10-20T03:16:57Z	USA:NC	raw intact chicken	environmental/other	1	3	antigen_formula=7:r:1,5,serotype=Infantis	Salmonella enterica subsp. enterica serovar Infantis	aac(3)-IV=COMPLETE,aadA1=COMPLETE,aph(3')-Ia=COMPLETE,aph(4)-Ia=COMPLETE,blaCTX-M-65=COMPLETE,dfrA14=COMPLETE,floR=COMPLETE,fosA3=COMPLETE,gyrA_D87Y=POINT,mdsA=COMPLETE,mdsB=COMPLETE,sul1=COMPLETE,tet(A)=COMPLETE		aac(3)-IV=COMPLETE,aadA1=COMPLETE,aph(3')-Ia=COMPLETE,aph(4)-Ia=COMPLETE,blaCTX-M-65=COMPLETE,dfrA14=COMPLETE,floR=COMPLETE,fosA3=COMPLETE,gyrA_D87Y=POINT,sul1=COMPLETE,tet(A)=COMPLETE
SRR4450017	SAMN05936398	PRJNA230403	Salmonella enterica	PNUSAS004829	"PNUSAS004829","SRS1759364"	Infantis	PDT000154035.2	2016-10-25T18:20:21Z	USA	stool	clinical	20	23	antigen_formula=7:r:1,5,serotype=Infantis	Salmonella enterica subsp. enterica serovar Infantis	aac(3)-IV=COMPLETE,aadA1=COMPLETE,aph(3')-Ia=COMPLETE,aph(4)-Ia=COMPLETE,blaCTX-M-65=COMPLETE,dfrA14=COMPLETE,floR=COMPLETE,fosA3=COMPLETE,gyrA_D87Y=POINT,mdsA=COMPLETE,mdsB=COMPLETE,sul1=COMPLETE,tet(A)=COMPLETE		aac(3)-IV=COMPLETE,aadA1=COMPLETE,aph(3')-Ia=COMPLETE,aph(4)-Ia=COMPLETE,blaCTX-M-65=COMPLETE,dfrA14=COMPLETE,floR=COMPLETE,fosA3=COMPLETE,gyrA_D87Y=POINT,sul1=COMPLETE,tet(A)=COMPLETE
SRR4450038	SAMN05931177	PRJNA230403	Salmonella enterica	PNUSAS004527	"PNUSAS004527","SRS1759388"	Infantis	PDT000154055.2	2016-10-25T18:20:22Z	USA	stool	clinical	28	28	antigen_formula=7:r:1,5,serotype=Infantis	Salmonella enterica subsp. enterica serovar Infantis	aac(3)-IV=COMPLETE,aadA1=COMPLETE,aph(3')-Ia=COMPLETE,aph(4)-Ia=COMPLETE,blaCTX-M-65=COMPLETE,floR=COMPLETE,fosA3=COMPLETE,gyrA_D87Y=POINT,mdsA=COMPLETE,mdsB=COMPLETE,sul1=COMPLETE,tet(A)=COMPLETE		aac(3)-IV=COMPLETE,aadA1=COMPLETE,aph(3')-Ia=COMPLETE,aph(4)-Ia=COMPLETE,blaCTX-M-65=COMPLETE,floR=COMPLETE,fosA3=COMPLETE,gyrA_D87Y=POINT,sul1=COMPLETE,tet(A)=COMPLETE
SRR4842196	SAMN05965009	PRJNA292666	Salmonella enterica	FSIS1607981	"FSIS1607981","SRS1778582"	Infantis	PDT000156353.2	2016-11-04T21:20:27Z	USA:NC	animal-chicken-young chicken	environmental/other	5	7	antigen_formula=7:r:1,5,serotype=Infantis	Salmonella enterica subsp. enterica serovar Infantis	aadA1=COMPLETE,blaCTX-M-65=COMPLETE,fosA3=COMPLETE,gyrA_D87Y=POINT,mdsA=COMPLETE,mdsB=COMPLETE,sul1=COMPLETE,tet(A)=COMPLETE		aadA1=COMPLETE,blaCTX-M-65=COMPLETE,fosA3=COMPLETE,gyrA_D87Y=POINT,sul1=COMPLETE,tet(A)=COMPLETE
SRR4893113	SAMN05977912	PRJNA242847	Salmonella enterica	FSIS1608035	"FSIS1608035","SRS1780591"	Infantis	PDT000156458.2	2016-11-04T23:19:01Z	USA:CO	comminuted chicken	environmental/other	2	7	antigen_formula=7:r:1,5,serotype=Infantis	Salmonella enterica subsp. enterica serovar Infantis	aac(3)-IV=COMPLETE,aadA1=COMPLETE,aph(3')-Ia=COMPLETE,aph(4)-Ia=COMPLETE,blaCTX-M-65=COMPLETE,dfrA14=COMPLETE,floR=COMPLETE,gyrA_D87Y=POINT,mdsA=COMPLETE,mdsB=COMPLETE,sul1=COMPLETE,tet(A)=COMPLETE		aac(3)-IV=COMPLETE,aadA1=COMPLETE,aph(3')-Ia=COMPLETE,aph(4)-Ia=COMPLETE,blaCTX-M-65=COMPLETE,dfrA14=COMPLETE,floR=COMPLETE,gyrA_D87Y=POINT,sul1=COMPLETE,tet(A)=COMPLETE
SRR4896309	SAMN05977913	PRJNA242847	Salmonella enterica	FSIS1608036	"FSIS1608036","SRS1781457"	Infantis	PDT000156498.2	2016-11-04T23:19:08Z	USA:NY	raw intact chicken	environmental/other	5	4	antigen_formula=7:r:1,5,serotype=Infantis	Salmonella enterica subsp. enterica serovar Infantis	aac(3)-IV=COMPLETE,aadA1=COMPLETE,aph(3')-Ia=COMPLETE,aph(4)-Ia=COMPLETE,blaCTX-M-65=COMPLETE,dfrA14=COMPLETE,fosA3=COMPLETE,gyrA_D87Y=POINT,mdsA=COMPLETE,mdsB=COMPLETE,sul1=COMPLETE,tet(A)=COMPLETE		aac(3)-IV=COMPLETE,aadA1=COMPLETE,aph(3')-Ia=COMPLETE,aph(4)-Ia=COMPLETE,blaCTX-M-65=COMPLETE,dfrA14=COMPLETE,fosA3=COMPLETE,gyrA_D87Y=POINT,sul1=COMPLETE,tet(A)=COMPLETE
SRR4896913	SAMN05980082	PRJNA242847	Salmonella enterica	FSIS1608090	"FSIS1608090","SRS1781629"	Infantis	PDT000156700.2	2016-11-05T00:19:18Z	USA:ME	comminuted chicken	environmental/other	3	3	antigen_formula=7:r:1,5,serotype=Infantis	Salmonella enterica subsp. enterica serovar Infantis	aac(3)-IV=COMPLETE,aadA1=COMPLETE,aph(3')-Ia=COMPLETE,aph(4)-Ia=COMPLETE,blaCTX-M-65=COMPLETE,dfrA14=COMPLETE,floR=COMPLETE,fosA3=COMPLETE,gyrA_D87Y=POINT,mdsA=COMPLETE,mdsB=COMPLETE,sul1=COMPLETE,tet(A)=COMPLETE		aac(3)-IV=COMPLETE,aadA1=COMPLETE,aph(3')-Ia=COMPLETE,aph(4)-Ia=COMPLETE,blaCTX-M-65=COMPLETE,dfrA14=COMPLETE,floR=COMPLETE,fosA3=COMPLETE,gyrA_D87Y=POINT,sul1=COMPLETE,tet(A)=COMPLETE
SRR4896915	SAMN05980080	PRJNA242847	Salmonella enterica	FSIS1608088	"FSIS1608088","SRS1781631"	Infantis	PDT000156702.2	2016-11-05T00:19:18Z	USA:DE	raw intact chicken	environmental/other	8	8	antigen_formula=7:r:1,5,serotype=Infantis	Salmonella enterica subsp. enterica serovar Infantis	aadA1=COMPLETE,aph(3')-Ia=COMPLETE,gyrA_D87Y=POINT,mdsA=COMPLETE,mdsB=COMPLETE,sul1=COMPLETE,tet(A)=COMPLETE		aadA1=COMPLETE,aph(3')-Ia=COMPLETE,gyrA_D87Y=POINT,sul1=COMPLETE,tet(A)=COMPLETE
SRR5000754	SAMN05991251	PRJNA242847	Salmonella enterica	FSIS1608259	"FSIS1608259","SRS1787123"	Infantis	PDT000157456.2	2016-11-07T19:17:08Z	USA:DE	chicken carcass	environmental/other	6	10	antigen_formula=7:r:1,5,serotype=Infantis	Salmonella enterica subsp. enterica serovar Infantis	aac(3)-IV=COMPLETE,aadA1=COMPLETE,aph(3')-Ia=COMPLETE,aph(4)-Ia=COMPLETE,blaCTX-M-65=COMPLETE,dfrA14=COMPLETE,floR=COMPLETE,fosA3=COMPLETE,gyrA_D87Y=POINT,mdsA=COMPLETE,mdsB=COMPLETE,sul1=COMPLETE,tet(A)=COMPLETE		aac(3)-IV=COMPLETE,aadA1=COMPLETE,aph(3')-Ia=COMPLETE,aph(4)-Ia=COMPLETE,blaCTX-M-65=COMPLETE,dfrA14=COMPLETE,floR=COMPLETE,fosA3=COMPLETE,gyrA_D87Y=POINT,sul1=COMPLETE,tet(A)=COMPLETE
SRR5002299	SAMN05991435	PRJNA242847	Salmonella enterica	FSIS1608265	"FSIS1608265","SRS1788318"	Infantis	PDT000157478.2	2016-11-07T22:18:43Z	USA:TX	raw intact chicken	environmental/other	3	3	antigen_formula=7:r:1,5,serotype=Infantis	Salmonella enterica subsp. enterica serovar Infantis	aac(3)-IV=COMPLETE,aadA1=COMPLETE,aph(3')-Ia=COMPLETE,aph(4)-Ia=COMPLETE,blaCTX-M-65=COMPLETE,dfrA14=COMPLETE,floR=COMPLETE,fosA3=COMPLETE,gyrA_D87Y=POINT,mdsA=COMPLETE,mdsB=COMPLETE,sul1=COMPLETE,tet(A)=COMPLETE		aac(3)-IV=COMPLETE,aadA1=COMPLETE,aph(3')-Ia=COMPLETE,aph(4)-Ia=COMPLETE,blaCTX-M-65=COMPLETE,dfrA14=COMPLETE,floR=COMPLETE,fosA3=COMPLETE,gyrA_D87Y=POINT,sul1=COMPLETE,tet(A)=COMPLETE
SRR5002305	SAMN05991430	PRJNA242847	Salmonella enterica	FSIS1608260	"FSIS1608260","SRS1788324"	Infantis	PDT000157484.2	2016-11-07T22:18:44Z	USA:PA	comminuted chicken	environmental/other	9	12	antigen_formula=7:r:1,5,serotype=Infantis	Salmonella enterica subsp. enterica serovar Infantis	aadA1=COMPLETE,fosA3=COMPLETE,gyrA_D87Y=POINT,mdsA=COMPLETE,mdsB=COMPLETE,sul1=COMPLETE,tet(A)=COMPLETE		aadA1=COMPLETE,fosA3=COMPLETE,gyrA_D87Y=POINT,sul1=COMPLETE,tet(A)=COMPLETE
SRR5006477	SAMN06006151	PRJNA242847	Salmonella enterica	FSIS1608235	"FSIS1608235","SRS1791314"	Infantis	PDT000157649.2	2016-11-08T23:18:29Z	USA:NJ	raw intact chicken	environmental/other	5	4	antigen_formula=7:r:1,5,serotype=Infantis	Salmonella enterica subsp. enterica serovar Infantis	aac(3)-IV=COMPLETE,aadA1=COMPLETE,aph(3')-Ia=COMPLETE,aph(4)-Ia=COMPLETE,blaCTX-M-65=COMPLETE,dfrA14=COMPLETE,floR=COMPLETE,gyrA_D87Y=POINT,mdsA=COMPLETE,mdsB=COMPLETE,sul1=COMPLETE,tet(A)=COMPLETE		aac(3)-IV=COMPLETE,aadA1=COMPLETE,aph(3')-Ia=COMPLETE,aph(4)-Ia=COMPLETE,blaCTX-M-65=COMPLETE,dfrA14=COMPLETE,floR=COMPLETE,gyrA_D87Y=POINT,sul1=COMPLETE,tet(A)=COMPLETE
SRR5006482	SAMN06006093	PRJNA242847	Salmonella enterica	FSIS1608284	"FSIS1608284","SRS1791319"	Infantis	PDT000157654.2	2016-11-08T23:18:29Z	USA:NC	chicken carcass	environmental/other	10	10	antigen_formula=7:r:1,5,serotype=Infantis	Salmonella enterica subsp. enterica serovar Infantis	aadA1=COMPLETE,gyrA_D87Y=POINT,mdsA=COMPLETE,mdsB=COMPLETE,sul1=COMPLETE,tet(A)=COMPLETE		aadA1=COMPLETE,gyrA_D87Y=POINT,sul1=COMPLETE,tet(A)=COMPLETE
SRR5019466	SAMN06015777	PRJNA292666	Salmonella enterica	FSIS1608229	"FSIS1608229","SRS1797811"	Infantis	PDT000158977.2	2016-11-15T06:19:00Z	USA:DE	animal-chicken-young chicken	environmental/other	6	6	antigen_formula=7:r:1,5,serotype=Infantis	Salmonella enterica subsp. enterica serovar Infantis	aac(3)-IV=COMPLETE,aadA1=COMPLETE,aph(3')-Ia=COMPLETE,aph(4)-Ia=COMPLETE,blaCTX-M-65=COMPLETE,dfrA14=COMPLETE,floR=COMPLETE,fosA3=COMPLETE,gyrA_D87Y=POINT,mdsA=COMPLETE,mdsB=COMPLETE,sul1=COMPLETE,tet(A)=COMPLETE		aac(3)-IV=COMPLETE,aadA1=COMPLETE,aph(3')-Ia=COMPLETE,aph(4)-Ia=COMPLETE,blaCTX-M-65=COMPLETE,dfrA14=COMPLETE,floR=COMPLETE,fosA3=COMPLETE,gyrA_D87Y=POINT,sul1=COMPLETE,tet(A)=COMPLETE
SRR5019846	SAMN06015798	PRJNA242847	Salmonella enterica	FSIS1608440	"FSIS1608440","SRS1797947"	Infantis	PDT000159052.2	2016-11-15T13:14:58Z	USA:VA	comminuted chicken	environmental/other	5	4	antigen_formula=7:r:1,5,serotype=Infantis	Salmonella enterica subsp. enterica serovar Infantis	aac(3)-IV=COMPLETE,aadA1=COMPLETE,aph(3')-Ia=COMPLETE,aph(4)-Ia=COMPLETE,blaCTX-M-65=COMPLETE,dfrA14=COMPLETE,floR=COMPLETE,fosA3=COMPLETE,gyrA_D87Y=POINT,mdsA=COMPLETE,mdsB=COMPLETE,sul1=COMPLETE,tet(A)=COMPLETE		aac(3)-IV=COMPLETE,aadA1=COMPLETE,aph(3')-Ia=COMPLETE,aph(4)-Ia=COMPLETE,blaCTX-M-65=COMPLETE,dfrA14=COMPLETE,floR=COMPLETE,fosA3=COMPLETE,gyrA_D87Y=POINT,sul1=COMPLETE,tet(A)=COMPLETE
SRR5031888	SAMN06016053	PRJNA242847	Salmonella enterica	FSIS1608332	"FSIS1608332","SRS1805798"	Infantis	PDT000161462.2	2016-11-17T22:19:09Z	USA:NC	raw intact chicken	environmental/other	8	10	antigen_formula=7:r:1,5,serotype=Infantis	Salmonella enterica subsp. enterica serovar Infantis	aac(3)-IV=COMPLETE,aadA1=COMPLETE,aph(3')-Ia=COMPLETE,aph(4)-Ia=COMPLETE,dfrA14=COMPLETE,gyrA_D87Y=POINT,mdsA=COMPLETE,mdsB=COMPLETE,sul1=COMPLETE,tet(A)=COMPLETE		aac(3)-IV=COMPLETE,aadA1=COMPLETE,aph(3')-Ia=COMPLETE,aph(4)-Ia=COMPLETE,dfrA14=COMPLETE,gyrA_D87Y=POINT,sul1=COMPLETE,tet(A)=COMPLETE
SRR5031924	SAMN06016056	PRJNA242847	Salmonella enterica	FSIS1608335	"FSIS1608335","SRS1805822"	Infantis	PDT000161471.2	2016-11-17T23:18:18Z	USA:NJ	comminuted chicken	environmental/other	5	4	antigen_formula=7:r:1,5,serotype=Infantis	Salmonella enterica subsp. enterica serovar Infantis	aac(3)-IV=COMPLETE,aadA1=COMPLETE,aph(3')-Ia=COMPLETE,aph(4)-Ia=COMPLETE,blaCTX-M-65=COMPLETE,dfrA14=COMPLETE,floR=COMPLETE,gyrA_D87Y=POINT,mdsA=COMPLETE,mdsB=COMPLETE,sul1=COMPLETE,tet(A)=COMPLETE		aac(3)-IV=COMPLETE,aadA1=COMPLETE,aph(3')-Ia=COMPLETE,aph(4)-Ia=COMPLETE,blaCTX-M-65=COMPLETE,dfrA14=COMPLETE,floR=COMPLETE,gyrA_D87Y=POINT,sul1=COMPLETE,tet(A)=COMPLETE
SRR5043115	SAMN06045926	PRJNA242847	Salmonella enterica	FSIS1608427	"FSIS1608427","SRS1812446"	Infantis	PDT000162331.2	2016-11-21T22:19:19Z	USA:VA	comminuted chicken	environmental/other	5	8	antigen_formula=7:r:1,5,serotype=Infantis	Salmonella enterica subsp. enterica serovar Infantis	aac(3)-IV=COMPLETE,aadA1=COMPLETE,aph(3')-Ia=COMPLETE,aph(4)-Ia=COMPLETE,blaCTX-M-65=COMPLETE,dfrA14=COMPLETE,floR=COMPLETE,fosA3=COMPLETE,gyrA_D87Y=POINT,mdsA=COMPLETE,mdsB=COMPLETE,sul1=COMPLETE,tet(A)=COMPLETE,tet(A)=PARTIAL_END_OF_CONTIG		aac(3)-IV=COMPLETE,aadA1=COMPLETE,aph(3')-Ia=COMPLETE,aph(4)-Ia=COMPLETE,blaCTX-M-65=COMPLETE,dfrA14=COMPLETE,floR=COMPLETE,fosA3=COMPLETE,gyrA_D87Y=POINT,sul1=COMPLETE,tet(A)=COMPLETE,tet(A)=PARTIAL_END_OF_CONTIG
SRR5043119	SAMN06045931	PRJNA242847	Salmonella enterica	FSIS1608434	"FSIS1608434","SRS1812450"	Infantis	PDT000162335.2	2016-11-21T22:19:20Z	USA:IL	raw intact chicken	environmental/other	10	6	antigen_formula=7:r:1,5,serotype=Infantis	Salmonella enterica subsp. enterica serovar Infantis	aac(3)-IV=COMPLETE,aadA1=COMPLETE,aph(3')-Ia=COMPLETE,aph(4)-Ia=COMPLETE,blaCTX-M-65=COMPLETE,dfrA14=COMPLETE,floR=COMPLETE,gyrA_D87Y=POINT,mdsA=COMPLETE,mdsB=COMPLETE,sul1=COMPLETE,tet(A)=COMPLETE		aac(3)-IV=COMPLETE,aadA1=COMPLETE,aph(3')-Ia=COMPLETE,aph(4)-Ia=COMPLETE,blaCTX-M-65=COMPLETE,dfrA14=COMPLETE,floR=COMPLETE,gyrA_D87Y=POINT,sul1=COMPLETE,tet(A)=COMPLETE
SRR5043207	SAMN06046042	PRJNA242847	Salmonella enterica	FSIS1608504	"FSIS1608504","SRS1812504"	Infantis	PDT000162378.2	2016-11-22T00:19:35Z	USA:DE	chicken carcass	environmental/other	8	9	antigen_formula=7:r:1,5,serotype=Infantis	Salmonella enterica subsp. enterica serovar Infantis	aac(3)-IV=COMPLETE,aadA1=COMPLETE,aph(3')-Ia=COMPLETE,aph(4)-Ia=COMPLETE,blaCTX-M-65=COMPLETE,dfrA14=COMPLETE,fosA3=COMPLETE,gyrA_D87Y=POINT,mdsA=COMPLETE,mdsB=COMPLETE,sul1=COMPLETE,sul1=PARTIAL_END_OF_CONTIG,tet(A)=COMPLETE		aac(3)-IV=COMPLETE,aadA1=COMPLETE,aph(3')-Ia=COMPLETE,aph(4)-Ia=COMPLETE,blaCTX-M-65=COMPLETE,dfrA14=COMPLETE,fosA3=COMPLETE,gyrA_D87Y=POINT,sul1=COMPLETE,sul1=PARTIAL_END_OF_CONTIG,tet(A)=COMPLETE
SRR5043998	SAMN06046145	PRJNA242847	Salmonella enterica	FSIS1608632	"FSIS1608632","SRS1813120"	Infantis	PDT000162567.2	2016-11-22T15:17:16Z	USA:GA	raw intact chicken	environmental/other	4	5	antigen_formula=7:r:1,5,serotype=Infantis	Salmonella enterica subsp. enterica serovar Infantis	aadA1=COMPLETE,aph(3')-Ia=COMPLETE,dfrA14=COMPLETE,gyrA_D87Y=POINT,mdsA=COMPLETE,mdsB=COMPLETE,sul1=COMPLETE,tet(A)=COMPLETE		aadA1=COMPLETE,aph(3')-Ia=COMPLETE,dfrA14=COMPLETE,gyrA_D87Y=POINT,sul1=COMPLETE,tet(A)=COMPLETE
SRR5045026	SAMN06048864	PRJNA242847	Salmonella enterica	FSIS1608661	"FSIS1608661","SRS1814123"	Infantis	PDT000162691.2	2016-11-22T19:19:15Z	USA:NC	chicken carcass	environmental/other	8	8	antigen_formula=7:r:1,5,serotype=Infantis	Salmonella enterica subsp. enterica serovar Infantis	aac(3)-IV=COMPLETE,aadA1=COMPLETE,aph(3')-Ia=COMPLETE,aph(4)-Ia=COMPLETE,blaCTX-M-65=COMPLETE,dfrA14=COMPLETE,fosA3=COMPLETE,gyrA_D87Y=POINT,mdsA=COMPLETE,mdsB=COMPLETE,sul1=COMPLETE,tet(A)=COMPLETE		aac(3)-IV=COMPLETE,aadA1=COMPLETE,aph(3')-Ia=COMPLETE,aph(4)-Ia=COMPLETE,blaCTX-M-65=COMPLETE,dfrA14=COMPLETE,fosA3=COMPLETE,gyrA_D87Y=POINT,sul1=COMPLETE,tet(A)=COMPLETE
SRR5060582	SAMN06067949	PRJNA230403	Salmonella enterica	PNUSAS005734	"PNUSAS005734","SRS1823578"	Infantis	PDT000163433.2	2016-11-29T19:32:41Z	USA	stool	clinical	7	7	antigen_formula=7:r:1,5,serotype=Infantis	Salmonella enterica subsp. enterica serovar Infantis	aac(3)-IV=COMPLETE,aadA1=COMPLETE,aph(3')-Ia=COMPLETE,aph(4)-Ia=COMPLETE,blaCTX-M-65=COMPLETE,dfrA14=COMPLETE,floR=COMPLETE,gyrA_D87Y=POINT,mdsA=COMPLETE,mdsB=COMPLETE,sul1=COMPLETE,tet(A)=COMPLETE		aac(3)-IV=COMPLETE,aadA1=COMPLETE,aph(3')-Ia=COMPLETE,aph(4)-Ia=COMPLETE,blaCTX-M-65=COMPLETE,dfrA14=COMPLETE,floR=COMPLETE,gyrA_D87Y=POINT,sul1=COMPLETE,tet(A)=COMPLETE
SRR5075627	SAMN06103550	PRJNA242847	Salmonella enterica	FSIS1608688	"FSIS1608688","SRS1835928"	Infantis	PDT000167486.2	2016-12-05T02:30:54Z	USA:OR	comminuted chicken	environmental/other	3	3	antigen_formula=7:r:1,5,serotype=Infantis	Salmonella enterica subsp. enterica serovar Infantis	aac(3)-IV=COMPLETE,aadA1=COMPLETE,aph(3')-Ia=COMPLETE,aph(4)-Ia=COMPLETE,blaCTX-M-65=COMPLETE,dfrA14=COMPLETE,floR=COMPLETE,gyrA_D87Y=POINT,mdsA=COMPLETE,mdsB=COMPLETE,sul1=COMPLETE,tet(A)=COMPLETE		aac(3)-IV=COMPLETE,aadA1=COMPLETE,aph(3')-Ia=COMPLETE,aph(4)-Ia=COMPLETE,blaCTX-M-65=COMPLETE,dfrA14=COMPLETE,floR=COMPLETE,gyrA_D87Y=POINT,sul1=COMPLETE,tet(A)=COMPLETE
SRR5075650	SAMN06103568	PRJNA242847	Salmonella enterica	FSIS1608687	"FSIS1608687","SRS1835946"	Infantis	PDT000167489.2	2016-12-05T05:31:44Z	USA:DE	chicken carcass	environmental/other	6	8	antigen_formula=7:r:1,5,serotype=Infantis	Salmonella enterica subsp. enterica serovar Infantis	aac(3)-IV=COMPLETE,aadA1=COMPLETE,aph(3')-Ia=COMPLETE,aph(4)-Ia=COMPLETE,blaCTX-M-65=COMPLETE,dfrA14=COMPLETE,floR=COMPLETE,fosA3=COMPLETE,gyrA_D87Y=POINT,mdsA=COMPLETE,mdsB=COMPLETE,sul1=COMPLETE,tet(A)=COMPLETE		aac(3)-IV=COMPLETE,aadA1=COMPLETE,aph(3')-Ia=COMPLETE,aph(4)-Ia=COMPLETE,blaCTX-M-65=COMPLETE,dfrA14=COMPLETE,floR=COMPLETE,fosA3=COMPLETE,gyrA_D87Y=POINT,sul1=COMPLETE,tet(A)=COMPLETE
SRR5077942	SAMN06111681	PRJNA242847	Salmonella enterica	FSIS1608796	"FSIS1608796","SRS1837731"	Infantis	PDT000167728.2	2016-12-05T23:31:35Z	USA:MI	comminuted chicken	environmental/other	10	15	antigen_formula=7:r:1,5,serotype=Infantis	Salmonella enterica subsp. enterica serovar Infantis	aac(3)-IV=COMPLETE,aadA1=COMPLETE,aph(3')-Ia=COMPLETE,aph(4)-Ia=COMPLETE,blaCTX-M-65=COMPLETE,dfrA14=COMPLETE,floR=COMPLETE,fosA3=COMPLETE,gyrA_D87Y=POINT,mdsA=COMPLETE,mdsB=COMPLETE,sul1=COMPLETE,tet(A)=COMPLETE		aac(3)-IV=COMPLETE,aadA1=COMPLETE,aph(3')-Ia=COMPLETE,aph(4)-Ia=COMPLETE,blaCTX-M-65=COMPLETE,dfrA14=COMPLETE,floR=COMPLETE,fosA3=COMPLETE,gyrA_D87Y=POINT,sul1=COMPLETE,tet(A)=COMPLETE
SRR5077954	SAMN06111695	PRJNA242847	Salmonella enterica	FSIS1608823	"FSIS1608823","SRS1837745"	Infantis	PDT000167733.2	2016-12-05T23:31:35Z	USA:TN	comminuted chicken	environmental/other	6	6	antigen_formula=7:r:1,5,serotype=Infantis	Salmonella enterica subsp. enterica serovar Infantis	aac(3)-IV=COMPLETE,aadA1=COMPLETE,aph(3')-Ia=COMPLETE,aph(4)-Ia=COMPLETE,blaCTX-M-65=COMPLETE,dfrA14=COMPLETE,floR=COMPLETE,fosA3=COMPLETE,gyrA_D87Y=POINT,mdsA=COMPLETE,mdsB=COMPLETE,sul1=COMPLETE,tet(A)=COMPLETE		aac(3)-IV=COMPLETE,aadA1=COMPLETE,aph(3')-Ia=COMPLETE,aph(4)-Ia=COMPLETE,blaCTX-M-65=COMPLETE,dfrA14=COMPLETE,floR=COMPLETE,fosA3=COMPLETE,gyrA_D87Y=POINT,sul1=COMPLETE,tet(A)=COMPLETE
SRR5077958	SAMN06111697	PRJNA242847	Salmonella enterica	FSIS1608825	"FSIS1608825","SRS1837747"	Infantis	PDT000167737.2	2016-12-06T00:30:10Z	USA:OR	comminuted chicken	environmental/other	4	4	antigen_formula=7:r:1,5,serotype=Infantis	Salmonella enterica subsp. enterica serovar Infantis	aac(3)-IV=COMPLETE,aadA1=COMPLETE,aph(3')-Ia=COMPLETE,aph(4)-Ia=COMPLETE,blaCTX-M-65=COMPLETE,dfrA14=COMPLETE,floR=COMPLETE,fosA3=COMPLETE,gyrA_D87Y=POINT,mdsA=COMPLETE,mdsB=COMPLETE,sul1=COMPLETE,tet(A)=COMPLETE		aac(3)-IV=COMPLETE,aadA1=COMPLETE,aph(3')-Ia=COMPLETE,aph(4)-Ia=COMPLETE,blaCTX-M-65=COMPLETE,dfrA14=COMPLETE,floR=COMPLETE,fosA3=COMPLETE,gyrA_D87Y=POINT,sul1=COMPLETE,tet(A)=COMPLETE
SRR5084477	SAMN06116058	PRJNA242847	Salmonella enterica	FSIS1608956	"FSIS1608956","SRS1842034"	Infantis	PDT000168023.2	2016-12-07T18:32:44Z	USA:AR	raw intact chicken	environmental/other	1	6	antigen_formula=7:r:1,5,serotype=Infantis	Salmonella enterica subsp. enterica serovar Infantis	aac(3)-IV=COMPLETE,aadA1=COMPLETE,aph(3')-Ia=COMPLETE,aph(4)-Ia=COMPLETE,blaCTX-M-65=COMPLETE,dfrA14=COMPLETE,floR=COMPLETE,gyrA_D87Y=POINT,mdsA=COMPLETE,mdsB=COMPLETE,sul1=COMPLETE,tet(A)=COMPLETE		aac(3)-IV=COMPLETE,aadA1=COMPLETE,aph(3')-Ia=COMPLETE,aph(4)-Ia=COMPLETE,blaCTX-M-65=COMPLETE,dfrA14=COMPLETE,floR=COMPLETE,gyrA_D87Y=POINT,sul1=COMPLETE,tet(A)=COMPLETE
SRR5091724	SAMN06127059	PRJNA242847	Salmonella enterica	FSIS1608944	"FSIS1608944","SRS1847015"	Infantis	PDT000168378.2	2016-12-09T04:33:10Z	USA:PA	comminuted chicken	environmental/other	10	8	antigen_formula=7:r:1,5,serotype=Infantis	Salmonella enterica subsp. enterica serovar Infantis	aac(3)-IV=COMPLETE,aph(3')-Ia=COMPLETE,aph(4)-Ia=COMPLETE,blaCTX-M-65=COMPLETE,dfrA14=COMPLETE,floR=COMPLETE,fosA3=COMPLETE,gyrA_D87Y=POINT,mdsA=COMPLETE,mdsB=COMPLETE		aac(3)-IV=COMPLETE,aph(3')-Ia=COMPLETE,aph(4)-Ia=COMPLETE,blaCTX-M-65=COMPLETE,dfrA14=COMPLETE,floR=COMPLETE,fosA3=COMPLETE,gyrA_D87Y=POINT
SRR5093478	SAMN06128389	PRJNA230403	Salmonella enterica	PNUSAS005939	"PNUSAS005939","SRS1848508"		PDT000168644.2	2016-12-09T20:32:17Z	USA		clinical	12	15	antigen_formula=7:r:1,5,serotype=Infantis	Salmonella enterica	aac(3)-IV=COMPLETE,aadA1=COMPLETE,aph(4)-Ia=COMPLETE,blaCTX-M-65=COMPLETE,floR=COMPLETE,fosA3=COMPLETE,gyrA_D87Y=POINT,mdsA=COMPLETE,mdsB=COMPLETE,sul1=COMPLETE,tet(A)=COMPLETE		aac(3)-IV=COMPLETE,aadA1=COMPLETE,aph(4)-Ia=COMPLETE,blaCTX-M-65=COMPLETE,floR=COMPLETE,fosA3=COMPLETE,gyrA_D87Y=POINT,sul1=COMPLETE,tet(A)=COMPLETE
SRR5099200	SAMN06128990	PRJNA242847	Salmonella enterica	FSIS1609074	"FSIS1609074","SRS1853548"	Infantis	PDT000171473.2	2016-12-12T17:32:33Z	USA:NJ	comminuted chicken	environmental/other	6	6	antigen_formula=7:r:1,5,serotype=Infantis	Salmonella enterica subsp. enterica serovar Infantis	aac(3)-IV=COMPLETE,aadA1=COMPLETE,aph(3')-Ia=COMPLETE,aph(4)-Ia=COMPLETE,blaCTX-M-65=COMPLETE,dfrA14=COMPLETE,floR=COMPLETE,fosA3=COMPLETE,gyrA_D87Y=POINT,mdsA=COMPLETE,mdsB=COMPLETE,sul1=COMPLETE,tet(A)=COMPLETE		aac(3)-IV=COMPLETE,aadA1=COMPLETE,aph(3')-Ia=COMPLETE,aph(4)-Ia=COMPLETE,blaCTX-M-65=COMPLETE,dfrA14=COMPLETE,floR=COMPLETE,fosA3=COMPLETE,gyrA_D87Y=POINT,sul1=COMPLETE,tet(A)=COMPLETE
SRR5106082	SAMN06140410	PRJNA242847	Salmonella enterica	FSIS1608836	"FSIS1608836","SRS1858535"	Infantis	PDT000171767.2	2016-12-14T00:30:32Z	USA:WA	comminuted chicken	environmental/other	3	5	antigen_formula=7:r:1,5,serotype=Infantis	Salmonella enterica subsp. enterica serovar Infantis	aac(3)-IV=COMPLETE,aph(3')-Ia=COMPLETE,aph(4)-Ia=COMPLETE,blaCTX-M-65=COMPLETE,dfrA14=COMPLETE,floR=COMPLETE,gyrA_D87Y=POINT,mdsA=COMPLETE,mdsB=COMPLETE		aac(3)-IV=COMPLETE,aph(3')-Ia=COMPLETE,aph(4)-Ia=COMPLETE,blaCTX-M-65=COMPLETE,dfrA14=COMPLETE,floR=COMPLETE,gyrA_D87Y=POINT
SRR5110649	SAMN06131901	PRJNA230403	Salmonella enterica	PNUSAS005951	"PNUSAS005951","SRS1860102"	Infantis	PDT000171973.2	2016-12-14T20:32:49Z	USA	stool	clinical	6	6	antigen_formula=7:r:1,5,serotype=Infantis	Salmonella enterica subsp. enterica serovar Infantis	aac(3)-IV=COMPLETE,aph(3')-Ia=COMPLETE,aph(4)-Ia=COMPLETE,blaCTX-M-65=COMPLETE,dfrA14=COMPLETE,floR=COMPLETE,fosA3=COMPLETE,gyrA_D87Y=POINT,mdsA=COMPLETE,mdsB=COMPLETE		aac(3)-IV=COMPLETE,aph(3')-Ia=COMPLETE,aph(4)-Ia=COMPLETE,blaCTX-M-65=COMPLETE,dfrA14=COMPLETE,floR=COMPLETE,fosA3=COMPLETE,gyrA_D87Y=POINT
SRR5116931	SAMN06140354	PRJNA230403	Salmonella enterica	PNUSAS005880	"PNUSAS005880","SRS1867931"		PDT000172307.2	2016-12-16T21:31:26Z	USA	stool	clinical	2	9	antigen_formula=7:r:1,5,serotype=Infantis	Salmonella enterica	aac(3)-IV=COMPLETE,aadA1=COMPLETE,aph(3')-Ia=COMPLETE,aph(4)-Ia=COMPLETE,blaCTX-M-65=COMPLETE,dfrA14=COMPLETE,fosA3=COMPLETE,gyrA_D87Y=POINT,mdsA=COMPLETE,mdsB=COMPLETE,sul1=COMPLETE,tet(A)=COMPLETE		aac(3)-IV=COMPLETE,aadA1=COMPLETE,aph(3')-Ia=COMPLETE,aph(4)-Ia=COMPLETE,blaCTX-M-65=COMPLETE,dfrA14=COMPLETE,fosA3=COMPLETE,gyrA_D87Y=POINT,sul1=COMPLETE,tet(A)=COMPLETE
SRR5116954	SAMN06135397	PRJNA230403	Salmonella enterica	PNUSAS005770	"PNUSAS005770","SRS1867962"	Infantis	PDT000172331.2	2016-12-16T21:31:30Z	USA	urine	clinical	6	6	antigen_formula=7:r:1,5,serotype=Infantis	Salmonella enterica subsp. enterica serovar Infantis	aac(3)-IV=COMPLETE,aadA1=COMPLETE,aph(3')-Ia=COMPLETE,aph(4)-Ia=COMPLETE,blaCTX-M-65=COMPLETE,dfrA14=COMPLETE,floR=COMPLETE,gyrA_D87Y=POINT,mdsA=COMPLETE,mdsB=COMPLETE,sul1=COMPLETE,tet(A)=COMPLETE		aac(3)-IV=COMPLETE,aadA1=COMPLETE,aph(3')-Ia=COMPLETE,aph(4)-Ia=COMPLETE,blaCTX-M-65=COMPLETE,dfrA14=COMPLETE,floR=COMPLETE,gyrA_D87Y=POINT,sul1=COMPLETE,tet(A)=COMPLETE
SRR5120706	SAMN06163778	PRJNA242847	Salmonella enterica	FSIS1608674	"FSIS1608674","SRS1870927"	Infantis	PDT000173423.2	2016-12-19T19:30:13Z	USA:NC	raw intact chicken	environmental/other	16	18	antigen_formula=7:r:1,5,serotype=Infantis	Salmonella enterica subsp. enterica serovar Infantis	aac(3)-IV=COMPLETE,aadA1=COMPLETE,aph(4)-Ia=COMPLETE,blaCTX-M-65=COMPLETE,dfrA14=COMPLETE,floR=COMPLETE,gyrA_D87Y=POINT,mdsA=COMPLETE,mdsB=COMPLETE,sul1=COMPLETE,tet(A)=COMPLETE		aac(3)-IV=COMPLETE,aadA1=COMPLETE,aph(4)-Ia=COMPLETE,blaCTX-M-65=COMPLETE,dfrA14=COMPLETE,floR=COMPLETE,gyrA_D87Y=POINT,sul1=COMPLETE,tet(A)=COMPLETE
SRR5125693	SAMN06174650	PRJNA242847	Salmonella enterica	FSIS1609309	"FSIS1609309","SRS1874729"	Infantis	PDT000174020.2	2016-12-22T18:25:48Z	USA:CA	comminuted chicken	environmental/other	3	5	antigen_formula=7:r:1,5,serotype=Infantis	Salmonella enterica subsp. enterica serovar Infantis	aac(3)-IV=COMPLETE,aadA1=COMPLETE,aph(3')-Ia=COMPLETE,aph(4)-Ia=COMPLETE,blaCTX-M-65=COMPLETE,dfrA14=COMPLETE,floR=COMPLETE,fosA3=COMPLETE,gyrA_D87Y=POINT,mdsA=COMPLETE,mdsB=COMPLETE,sul1=COMPLETE,tet(A)=COMPLETE		aac(3)-IV=COMPLETE,aadA1=COMPLETE,aph(3')-Ia=COMPLETE,aph(4)-Ia=COMPLETE,blaCTX-M-65=COMPLETE,dfrA14=COMPLETE,floR=COMPLETE,fosA3=COMPLETE,gyrA_D87Y=POINT,sul1=COMPLETE,tet(A)=COMPLETE
SRR5125986	SAMN06164382	PRJNA230403	Salmonella enterica	PNUSAS006365	"PNUSAS006365","SRS1874928"	Infantis	PDT000174071.2	2016-12-22T19:27:26Z	USA	stool	clinical	7	5	antigen_formula=7:r:1,5,serotype=Infantis	Salmonella enterica subsp. enterica serovar Infantis	aac(3)-IV=COMPLETE,aadA1=COMPLETE,aph(3')-Ia=COMPLETE,aph(4)-Ia=COMPLETE,blaCTX-M-65=COMPLETE,dfrA14=COMPLETE,floR=COMPLETE,fosA3=COMPLETE,gyrA_D87Y=POINT,mdsA=COMPLETE,mdsB=COMPLETE,sul1=COMPLETE,tet(A)=COMPLETE		aac(3)-IV=COMPLETE,aadA1=COMPLETE,aph(3')-Ia=COMPLETE,aph(4)-Ia=COMPLETE,blaCTX-M-65=COMPLETE,dfrA14=COMPLETE,floR=COMPLETE,fosA3=COMPLETE,gyrA_D87Y=POINT,sul1=COMPLETE,tet(A)=COMPLETE
SRR5127025	SAMN06175395	PRJNA242847	Salmonella enterica	FSIS1609259	"FSIS1609259","SRS1875893"	Infantis	PDT000174257.2	2016-12-22T23:27:50Z	USA:FL	comminuted chicken	environmental/other	2	4	antigen_formula=7:r:1,5,serotype=Infantis	Salmonella enterica subsp. enterica serovar Infantis	aac(3)-IV=COMPLETE,aadA1=COMPLETE,aph(3')-Ia=COMPLETE,aph(4)-Ia=COMPLETE,blaCTX-M-65=COMPLETE,dfrA14=COMPLETE,floR=COMPLETE,gyrA_D87Y=POINT,mdsA=COMPLETE,mdsB=COMPLETE,sul1=COMPLETE,tet(A)=COMPLETE		aac(3)-IV=COMPLETE,aadA1=COMPLETE,aph(3')-Ia=COMPLETE,aph(4)-Ia=COMPLETE,blaCTX-M-65=COMPLETE,dfrA14=COMPLETE,floR=COMPLETE,gyrA_D87Y=POINT,sul1=COMPLETE,tet(A)=COMPLETE
SRR5127032	SAMN06175404	PRJNA242847	Salmonella enterica	FSIS1609181	"FSIS1609181","SRS1875900"	Infantis	PDT000174264.2	2016-12-23T00:27:08Z	USA:ME	comminuted chicken	environmental/other	2	0	antigen_formula=7:r:1,5,serotype=Infantis	Salmonella enterica subsp. enterica serovar Infantis	aac(3)-IV=COMPLETE,aadA1=COMPLETE,aph(4)-Ia=COMPLETE,blaCTX-M-65=COMPLETE,floR=COMPLETE,fosA3=COMPLETE,gyrA_D87Y=POINT,mdsA=COMPLETE,mdsB=COMPLETE,sul1=COMPLETE,tet(A)=COMPLETE		aac(3)-IV=COMPLETE,aadA1=COMPLETE,aph(4)-Ia=COMPLETE,blaCTX-M-65=COMPLETE,floR=COMPLETE,fosA3=COMPLETE,gyrA_D87Y=POINT,sul1=COMPLETE,tet(A)=COMPLETE
SRR5127057	SAMN06175405	PRJNA242847	Salmonella enterica	FSIS1609182	"FSIS1609182","SRS1876007"	Infantis	PDT000174265.2	2016-12-23T00:27:08Z	USA:AR	raw intact chicken	environmental/other	2	3	antigen_formula=7:r:1,5,serotype=Infantis	Salmonella enterica subsp. enterica serovar Infantis	aac(3)-IV=COMPLETE,aadA1=COMPLETE,aph(3')-Ia=COMPLETE,aph(4)-Ia=COMPLETE,blaCTX-M-65=COMPLETE,dfrA14=COMPLETE,floR=COMPLETE,fosA3=COMPLETE,gyrA_D87Y=POINT,mdsA=COMPLETE,mdsB=COMPLETE,sul1=COMPLETE,tet(A)=COMPLETE		aac(3)-IV=COMPLETE,aadA1=COMPLETE,aph(3')-Ia=COMPLETE,aph(4)-Ia=COMPLETE,blaCTX-M-65=COMPLETE,dfrA14=COMPLETE,floR=COMPLETE,fosA3=COMPLETE,gyrA_D87Y=POINT,sul1=COMPLETE,tet(A)=COMPLETE
SRR5129725	SAMN06183454	PRJNA242847	Salmonella enterica	FSIS1608961	"FSIS1608961","SRS1878020"	Infantis	PDT000174434.2	2016-12-23T19:32:18Z	USA:NC	chicken carcass	environmental/other	6	7	antigen_formula=7:r:1,5,serotype=Infantis	Salmonella enterica subsp. enterica serovar Infantis	aac(3)-IV=COMPLETE,aadA1=COMPLETE,aph(3')-Ia=COMPLETE,aph(4)-Ia=COMPLETE,blaCTX-M-65=COMPLETE,dfrA14=COMPLETE,floR=COMPLETE,fosA3=COMPLETE,gyrA_D87Y=POINT,mdsA=COMPLETE,mdsB=COMPLETE,sul1=COMPLETE,tet(A)=COMPLETE		aac(3)-IV=COMPLETE,aadA1=COMPLETE,aph(3')-Ia=COMPLETE,aph(4)-Ia=COMPLETE,blaCTX-M-65=COMPLETE,dfrA14=COMPLETE,floR=COMPLETE,fosA3=COMPLETE,gyrA_D87Y=POINT,sul1=COMPLETE,tet(A)=COMPLETE
SRR5129991	SAMN06172379	PRJNA230403	Salmonella enterica	PNUSAS006441	"PNUSAS006441","SRS1891526"	6,7:-:1,5	PDT000174474.3	2016-12-23T19:32:24Z	USA	stool	clinical	2	9	antigen_formula=7:r:1,5,serotype=Infantis	Salmonella enterica subsp. enterica serovar 6,7:-:1,5	aac(3)-IVa=COMPLETE,aadA1=COMPLETE,aph(3')-Ia=COMPLETE,aph(4)-Ia=COMPLETE,blaCTX-M-65=COMPLETE,dfrA14=COMPLETE,fosA3=COMPLETE,gyrA_D87Y=POINT,mdsA=COMPLETE,mdsB=COMPLETE,sul1=COMPLETE,tet(A)=COMPLETE		aac(3)-IVa=COMPLETE,aadA1=COMPLETE,aph(3')-Ia=COMPLETE,aph(4)-Ia=COMPLETE,blaCTX-M-65=COMPLETE,dfrA14=COMPLETE,fosA3=COMPLETE,gyrA_D87Y=POINT,sul1=COMPLETE,tet(A)=COMPLETE
SRR5130029	SAMN06179725	PRJNA242847	Salmonella enterica	FSIS1609323	"FSIS1609323","SRS1878133"	Infantis	PDT000174515.2	2016-12-23T20:32:33Z	USA:PR	comminuted chicken	environmental/other	2	4	antigen_formula=7:r:1,5,serotype=Infantis	Salmonella enterica subsp. enterica serovar Infantis	aac(3)-IV=COMPLETE,aadA1=COMPLETE,aph(3')-Ia=COMPLETE,aph(4)-Ia=COMPLETE,blaCTX-M-65=COMPLETE,dfrA14=COMPLETE,floR=COMPLETE,fosA3=COMPLETE,gyrA_D87Y=POINT,mdsA=COMPLETE,mdsB=COMPLETE,sul1=COMPLETE,tet(A)=COMPLETE		aac(3)-IV=COMPLETE,aadA1=COMPLETE,aph(3')-Ia=COMPLETE,aph(4)-Ia=COMPLETE,blaCTX-M-65=COMPLETE,dfrA14=COMPLETE,floR=COMPLETE,fosA3=COMPLETE,gyrA_D87Y=POINT,sul1=COMPLETE,tet(A)=COMPLETE
SRR5176604	SAMN06229951	PRJNA242847	Salmonella enterica	FSIS1609697	"FSIS1609697","SRS1922373"	Infantis	PDT000177777.2	2017-01-13T20:28:19Z	USA:AR	raw intact chicken	environmental/other	8	10	antigen_formula=7:r:1,5,serotype=Infantis	Salmonella enterica subsp. enterica serovar Infantis	aac(3)-IV=COMPLETE,aadA1=COMPLETE,aph(3')-Ia=COMPLETE,aph(4)-Ia=COMPLETE,blaCTX-M-65=COMPLETE,dfrA14=COMPLETE,floR=COMPLETE,fosA3=COMPLETE,gyrA_D87Y=POINT,mdsA=COMPLETE,mdsB=COMPLETE,sul1=COMPLETE,tet(A)=COMPLETE		aac(3)-IV=COMPLETE,aadA1=COMPLETE,aph(3')-Ia=COMPLETE,aph(4)-Ia=COMPLETE,blaCTX-M-65=COMPLETE,dfrA14=COMPLETE,floR=COMPLETE,fosA3=COMPLETE,gyrA_D87Y=POINT,sul1=COMPLETE,tet(A)=COMPLETE
SRR5193958	SAMN06248021	PRJNA248792	Salmonella enterica	287724	"287724","287724.biosample","SRS1933615"	Infantis	PDT000180279.2	2017-01-22T05:37:41Z	United Kingdom: United Kingdom	human	clinical	12	18	antigen_formula=7:r:1,5,serotype=Infantis	Salmonella enterica subsp. enterica serovar Infantis	aac(3)-IV=COMPLETE,aadA1=COMPLETE,aph(3')-Ia=COMPLETE,aph(4)-Ia=COMPLETE,blaCTX-M-65=COMPLETE,dfrA14=COMPLETE,floR=COMPLETE,fosA3=COMPLETE,gyrA_D87Y=POINT,mdsA=COMPLETE,mdsB=COMPLETE,sul1=COMPLETE,tet(A)=COMPLETE		aac(3)-IV=COMPLETE,aadA1=COMPLETE,aph(3')-Ia=COMPLETE,aph(4)-Ia=COMPLETE,blaCTX-M-65=COMPLETE,dfrA14=COMPLETE,floR=COMPLETE,fosA3=COMPLETE,gyrA_D87Y=POINT,sul1=COMPLETE,tet(A)=COMPLETE
SRR5195309	SAMN06244430	PRJNA230403	Salmonella enterica	PNUSAS006539	"PNUSAS006539","SRS1934800"	Infantis	PDT000180950.2	2017-01-23T17:30:28Z	USA	stool	clinical	3	3	antigen_formula=7:r:1,5,serotype=Infantis	Salmonella enterica subsp. enterica serovar Infantis	aac(3)-IV=COMPLETE,aadA1=COMPLETE,aph(3')-Ia=COMPLETE,aph(4)-Ia=COMPLETE,blaCTX-M-65=COMPLETE,dfrA14=COMPLETE,floR=COMPLETE,gyrA_D87Y=POINT,mdsA=COMPLETE,mdsB=COMPLETE,sul1=COMPLETE,tet(A)=COMPLETE		aac(3)-IV=COMPLETE,aadA1=COMPLETE,aph(3')-Ia=COMPLETE,aph(4)-Ia=COMPLETE,blaCTX-M-65=COMPLETE,dfrA14=COMPLETE,floR=COMPLETE,gyrA_D87Y=POINT,sul1=COMPLETE,tet(A)=COMPLETE
SRR5195861	SAMN06250896	PRJNA242847	Salmonella enterica	FSIS1709805	"FSIS1709805","SRS1935304"	Infantis	PDT000181053.2	2017-01-23T21:32:16Z	USA:DE	chicken carcass	environmental/other	6	8	antigen_formula=7:r:1,5,serotype=Infantis	Salmonella enterica subsp. enterica serovar Infantis	aac(3)-IV=COMPLETE,aadA1=COMPLETE,aph(3')-Ia=COMPLETE,aph(4)-Ia=COMPLETE,blaCTX-M-65=COMPLETE,dfrA14=COMPLETE,floR=COMPLETE,gyrA_D87Y=POINT,mdsA=COMPLETE,mdsB=COMPLETE,sul1=COMPLETE,tet(A)=COMPLETE		aac(3)-IV=COMPLETE,aadA1=COMPLETE,aph(3')-Ia=COMPLETE,aph(4)-Ia=COMPLETE,blaCTX-M-65=COMPLETE,dfrA14=COMPLETE,floR=COMPLETE,gyrA_D87Y=POINT,sul1=COMPLETE,tet(A)=COMPLETE
SRR5195891	SAMN06250890	PRJNA242847	Salmonella enterica	FSIS1609765	"FSIS1609765","SRS1935334"	Infantis	PDT000181066.2	2017-01-23T21:32:18Z	USA:DE	raw intact chicken	environmental/other	4	6	antigen_formula=7:r:1,5,serotype=Infantis	Salmonella enterica subsp. enterica serovar Infantis	aac(3)-IV=COMPLETE,aadA1=COMPLETE,aph(3')-Ia=COMPLETE,aph(4)-Ia=COMPLETE,blaCTX-M-65=COMPLETE,dfrA14=COMPLETE,floR=COMPLETE,fosA3=COMPLETE,gyrA_D87Y=POINT,mdsA=COMPLETE,mdsB=COMPLETE,sul1=COMPLETE,tet(A)=COMPLETE		aac(3)-IV=COMPLETE,aadA1=COMPLETE,aph(3')-Ia=COMPLETE,aph(4)-Ia=COMPLETE,blaCTX-M-65=COMPLETE,dfrA14=COMPLETE,floR=COMPLETE,fosA3=COMPLETE,gyrA_D87Y=POINT,sul1=COMPLETE,tet(A)=COMPLETE
SRR5196063	SAMN06250983	PRJNA242847	Salmonella enterica	FSIS1709814	"FSIS1709814","SRS1935427"	Infantis	PDT000181096.2	2017-01-23T22:30:21Z	USA:GA	comminuted chicken	environmental/other	0	10	antigen_formula=7:r:1,5,serotype=Infantis	Salmonella enterica subsp. enterica serovar Infantis	aac(3)-IV=COMPLETE,aadA1=COMPLETE,aph(3')-Ia=COMPLETE,aph(4)-Ia=COMPLETE,blaCTX-M-65=COMPLETE,dfrA14=COMPLETE,floR=COMPLETE,gyrA_D87Y=POINT,mdsA=COMPLETE,mdsB=COMPLETE,sul1=COMPLETE,tet(A)=COMPLETE		aac(3)-IV=COMPLETE,aadA1=COMPLETE,aph(3')-Ia=COMPLETE,aph(4)-Ia=COMPLETE,blaCTX-M-65=COMPLETE,dfrA14=COMPLETE,floR=COMPLETE,gyrA_D87Y=POINT,sul1=COMPLETE,tet(A)=COMPLETE
SRR5200980	SAMN06256262	PRJNA242847	Salmonella enterica	FSIS1609747	"FSIS1609747","SRS1938338"	Infantis	PDT000181161.2	2017-01-25T16:33:02Z	USA:NC	raw intact chicken	environmental/other	3	8	antigen_formula=7:r:1,5,serotype=Infantis	Salmonella enterica subsp. enterica serovar Infantis	aac(3)-IV=COMPLETE,aadA1=COMPLETE,aph(3')-Ia=COMPLETE,aph(4)-Ia=COMPLETE,blaCTX-M-65=COMPLETE,dfrA14=COMPLETE,floR=COMPLETE,gyrA_D87Y=POINT,mdsA=COMPLETE,mdsB=COMPLETE,sul1=COMPLETE,tet(A)=COMPLETE		aac(3)-IV=COMPLETE,aadA1=COMPLETE,aph(3')-Ia=COMPLETE,aph(4)-Ia=COMPLETE,blaCTX-M-65=COMPLETE,dfrA14=COMPLETE,floR=COMPLETE,gyrA_D87Y=POINT,sul1=COMPLETE,tet(A)=COMPLETE
SRR5201002	SAMN06256260	PRJNA242847	Salmonella enterica	FSIS1609745	"FSIS1609745","SRS1938360"	Infantis	PDT000181168.2	2017-01-25T16:33:03Z	USA:DE	chicken carcass	environmental/other	7	5	antigen_formula=7:r:1,5,serotype=Infantis	Salmonella enterica subsp. enterica serovar Infantis	aac(3)-IV=COMPLETE,aadA1=COMPLETE,aph(3')-Ia=COMPLETE,aph(4)-Ia=COMPLETE,dfrA14=COMPLETE,floR=COMPLETE,gyrA_D87Y=POINT,mdsA=COMPLETE,mdsB=COMPLETE,sul1=COMPLETE,tet(A)=COMPLETE		aac(3)-IV=COMPLETE,aadA1=COMPLETE,aph(3')-Ia=COMPLETE,aph(4)-Ia=COMPLETE,dfrA14=COMPLETE,floR=COMPLETE,gyrA_D87Y=POINT,sul1=COMPLETE,tet(A)=COMPLETE
SRR5201025	SAMN06256232	PRJNA242847	Salmonella enterica	FSIS1609705	"FSIS1609705","SRS1938381"	Infantis	PDT000181172.2	2017-01-25T17:30:56Z	USA:MA	raw intact chicken	environmental/other	1	2	antigen_formula=7:r:1,5,serotype=Infantis	Salmonella enterica subsp. enterica serovar Infantis	aac(3)-IV=COMPLETE,aadA1=COMPLETE,aph(3')-Ia=COMPLETE,aph(4)-Ia=COMPLETE,blaCTX-M-65=COMPLETE,dfrA14=COMPLETE,floR=COMPLETE,fosA3=COMPLETE,gyrA_D87Y=POINT,mdsA=COMPLETE,mdsB=COMPLETE,sul1=COMPLETE,tet(A)=COMPLETE		aac(3)-IV=COMPLETE,aadA1=COMPLETE,aph(3')-Ia=COMPLETE,aph(4)-Ia=COMPLETE,blaCTX-M-65=COMPLETE,dfrA14=COMPLETE,floR=COMPLETE,fosA3=COMPLETE,gyrA_D87Y=POINT,sul1=COMPLETE,tet(A)=COMPLETE
SRR5204772	SAMN06271587	PRJNA292666	Salmonella enterica	FSIS1709858	"FSIS1709858","SRS1941312"	Infantis	PDT000181416.2	2017-01-26T17:33:17Z	USA:NC	animal-chicken-young chicken	environmental/other	10	10	antigen_formula=7:r:1,5,serotype=Infantis	Salmonella enterica subsp. enterica serovar Infantis	aac(3)-IV=COMPLETE,aadA1=COMPLETE,aph(3')-Ia=COMPLETE,aph(4)-Ia=COMPLETE,blaCTX-M-65=COMPLETE,dfrA14=COMPLETE,floR=COMPLETE,fosA3=COMPLETE,gyrA_D87Y=POINT,mdsA=COMPLETE,mdsB=COMPLETE,sul1=COMPLETE,tet(A)=COMPLETE		aac(3)-IV=COMPLETE,aadA1=COMPLETE,aph(3')-Ia=COMPLETE,aph(4)-Ia=COMPLETE,blaCTX-M-65=COMPLETE,dfrA14=COMPLETE,floR=COMPLETE,fosA3=COMPLETE,gyrA_D87Y=POINT,sul1=COMPLETE,tet(A)=COMPLETE
SRR5221860	SAMN06285999	PRJNA292666	Salmonella enterica	FSIS1710098	"FSIS1710098","SRS1952467"	Infantis	PDT000184329.2	2017-02-01T16:32:16Z	USA:DE	animal-chicken-young chicken	environmental/other	6	10	antigen_formula=7:r:1,5,serotype=Infantis	Salmonella enterica subsp. enterica serovar Infantis	aac(3)-IV=COMPLETE,aadA1=COMPLETE,aph(3')-Ia=COMPLETE,aph(4)-Ia=COMPLETE,blaCTX-M-65=COMPLETE,dfrA14=COMPLETE,floR=COMPLETE,fosA3=COMPLETE,gyrA_D87Y=POINT,mdsA=COMPLETE,mdsB=COMPLETE,sul1=COMPLETE,tet(A)=COMPLETE		aac(3)-IV=COMPLETE,aadA1=COMPLETE,aph(3')-Ia=COMPLETE,aph(4)-Ia=COMPLETE,blaCTX-M-65=COMPLETE,dfrA14=COMPLETE,floR=COMPLETE,fosA3=COMPLETE,gyrA_D87Y=POINT,sul1=COMPLETE,tet(A)=COMPLETE
SRR5223585	SAMN06289206	PRJNA242847	Salmonella enterica	FSIS1709870	"FSIS1709870","SRS1953455"	Infantis	PDT000184539.2	2017-02-02T05:09:45Z	USA:NC	raw intact chicken	environmental/other	19	19	antigen_formula=7:r:1,5,serotype=Infantis	Salmonella enterica subsp. enterica serovar Infantis	aadA1=COMPLETE,aph(3')-Ia=COMPLETE,dfrA14=COMPLETE,fosA3=COMPLETE,gyrA_D87Y=POINT,mdsA=COMPLETE,mdsB=COMPLETE,sul1=COMPLETE,tet(A)=COMPLETE		aadA1=COMPLETE,aph(3')-Ia=COMPLETE,dfrA14=COMPLETE,fosA3=COMPLETE,gyrA_D87Y=POINT,sul1=COMPLETE,tet(A)=COMPLETE
SRR5224188	SAMN06289218	PRJNA242847	Salmonella enterica	FSIS1710070	"FSIS1710070","SRS1954028"	Infantis	PDT000184601.2	2017-02-02T17:32:31Z	USA:MD	raw intact chicken	environmental/other	4	6	antigen_formula=7:r:1,5,serotype=Infantis	Salmonella enterica subsp. enterica serovar Infantis	aac(3)-IV=COMPLETE,aadA1=COMPLETE,aph(3')-Ia=COMPLETE,aph(4)-Ia=COMPLETE,dfrA14=COMPLETE,floR=COMPLETE,gyrA_D87Y=POINT,mdsA=COMPLETE,mdsB=COMPLETE,sul1=COMPLETE,tet(A)=COMPLETE		aac(3)-IV=COMPLETE,aadA1=COMPLETE,aph(3')-Ia=COMPLETE,aph(4)-Ia=COMPLETE,dfrA14=COMPLETE,floR=COMPLETE,gyrA_D87Y=POINT,sul1=COMPLETE,tet(A)=COMPLETE
SRR5224182	SAMN06289250	PRJNA242847	Salmonella enterica	FSIS1709878	"FSIS1709878","SRS1954022"	Infantis	PDT000184605.2	2017-02-02T19:34:03Z	USA:DE	chicken carcass	environmental/other	2	5	antigen_formula=7:r:1,5,serotype=Infantis	Salmonella enterica subsp. enterica serovar Infantis	aadA1=COMPLETE,gyrA_D87Y=POINT,mdsA=COMPLETE,mdsB=COMPLETE,sul1=COMPLETE,tet(A)=COMPLETE,tet(A)=PARTIAL_END_OF_CONTIG		aadA1=COMPLETE,gyrA_D87Y=POINT,sul1=COMPLETE,tet(A)=COMPLETE,tet(A)=PARTIAL_END_OF_CONTIG
SRR5224186	SAMN06289242	PRJNA242847	Salmonella enterica	FSIS1710127	"FSIS1710127","SRS1954026"	Infantis	PDT000184609.2	2017-02-02T19:34:04Z	USA:MA	raw intact chicken	environmental/other	7	8	antigen_formula=7:r:1,5,serotype=Infantis	Salmonella enterica subsp. enterica serovar Infantis	aac(3)-IV=COMPLETE,aadA1=COMPLETE,aph(3')-Ia=COMPLETE,aph(4)-Ia=COMPLETE,blaCTX-M-65=COMPLETE,dfrA14=COMPLETE,floR=COMPLETE,gyrA_D87Y=POINT,mdsA=COMPLETE,mdsB=COMPLETE,sul1=COMPLETE,tet(A)=COMPLETE		aac(3)-IV=COMPLETE,aadA1=COMPLETE,aph(3')-Ia=COMPLETE,aph(4)-Ia=COMPLETE,blaCTX-M-65=COMPLETE,dfrA14=COMPLETE,floR=COMPLETE,gyrA_D87Y=POINT,sul1=COMPLETE,tet(A)=COMPLETE
SRR5229484	SAMN06291476	PRJNA242847	Salmonella enterica	FSIS1710139	"FSIS1710139","SRS1957914"	Infantis	PDT000184925.2	2017-02-04T23:32:31Z	USA:MN	comminuted chicken	environmental/other	6	1	antigen_formula=7:r:1,5,serotype=Infantis	Salmonella enterica subsp. enterica serovar Infantis	aac(3)-IV=COMPLETE,aph(3')-Ia=COMPLETE,aph(4)-Ia=COMPLETE,dfrA14=COMPLETE,floR=COMPLETE,fosA3=COMPLETE,gyrA_D87Y=POINT,mdsA=COMPLETE,mdsB=COMPLETE		aac(3)-IV=COMPLETE,aph(3')-Ia=COMPLETE,aph(4)-Ia=COMPLETE,dfrA14=COMPLETE,floR=COMPLETE,fosA3=COMPLETE,gyrA_D87Y=POINT
SRR5229514	SAMN06291494	PRJNA242847	Salmonella enterica	FSIS1709924	"FSIS1709924","SRS1957944"	Infantis	PDT000184951.2	2017-02-04T23:32:38Z	USA:GA	comminuted chicken	environmental/other	2	5	antigen_formula=7:r:1,5,serotype=Infantis	Salmonella enterica subsp. enterica serovar Infantis	aac(3)-IV=COMPLETE,aph(4)-Ia=COMPLETE,blaCTX-M-65=COMPLETE,floR=COMPLETE,gyrA_D87Y=POINT,mdsA=COMPLETE,mdsB=COMPLETE		aac(3)-IV=COMPLETE,aph(4)-Ia=COMPLETE,blaCTX-M-65=COMPLETE,floR=COMPLETE,gyrA_D87Y=POINT
SRR5235546	SAMN06307776	PRJNA242847	Salmonella enterica	FSIS1710303	"FSIS1710303","SRS1961747"	Infantis	PDT000185768.2	2017-02-07T20:36:38Z	USA:CA	raw intact chicken	environmental/other	4	5	antigen_formula=7:r:1,5,serotype=Infantis	Salmonella enterica subsp. enterica serovar Infantis	aadA1=COMPLETE,gyrA_D87Y=POINT,mdsA=COMPLETE,mdsB=COMPLETE,sul1=COMPLETE,tet(A)=COMPLETE		aadA1=COMPLETE,gyrA_D87Y=POINT,sul1=COMPLETE,tet(A)=COMPLETE
SRR5251060	SAMN06328339	PRJNA242847	Salmonella enterica	FSIS1710204	"FSIS1710204","SRS1974190"	Infantis	PDT000187574.2	2017-02-14T17:40:41Z	USA:MA	raw intact chicken	environmental/other	1	7	antigen_formula=7:r:1,5,serotype=Infantis	Salmonella enterica subsp. enterica serovar Infantis	aac(3)-IV=COMPLETE,aadA1=COMPLETE,aph(4)-Ia=COMPLETE,gyrA_D87Y=POINT,mdsA=COMPLETE,mdsB=COMPLETE,sul1=COMPLETE,tet(A)=COMPLETE		aac(3)-IV=COMPLETE,aadA1=COMPLETE,aph(4)-Ia=COMPLETE,gyrA_D87Y=POINT,sul1=COMPLETE,tet(A)=COMPLETE
SRR5251157	SAMN06328243	PRJNA242847	Salmonella enterica	FSIS1710378	"FSIS1710378","SRS1974277"	Infantis	PDT000187607.2	2017-02-14T17:40:46Z	USA:MD	raw intact chicken	environmental/other	6	8	antigen_formula=7:r:1,5,serotype=Infantis	Salmonella enterica subsp. enterica serovar Infantis	aac(3)-IV=COMPLETE,aadA1=COMPLETE,aph(3')-Ia=COMPLETE,aph(4)-Ia=COMPLETE,blaCTX-M-65=COMPLETE,dfrA14=COMPLETE,floR=COMPLETE,fosA3=COMPLETE,gyrA_D87Y=POINT,mdsA=COMPLETE,mdsB=COMPLETE,sul1=COMPLETE,tet(A)=COMPLETE		aac(3)-IV=COMPLETE,aadA1=COMPLETE,aph(3')-Ia=COMPLETE,aph(4)-Ia=COMPLETE,blaCTX-M-65=COMPLETE,dfrA14=COMPLETE,floR=COMPLETE,fosA3=COMPLETE,gyrA_D87Y=POINT,sul1=COMPLETE,tet(A)=COMPLETE
SRR5251570	SAMN06328252	PRJNA242847	Salmonella enterica	FSIS1710387	"FSIS1710387","SRS1974680"	Infantis	PDT000187674.2	2017-02-14T17:40:57Z	USA:PR	comminuted chicken	environmental/other	5	7	antigen_formula=7:r:1,5,serotype=Infantis	Salmonella enterica subsp. enterica serovar Infantis	aac(3)-IV=COMPLETE,aadA1=COMPLETE,aph(3')-Ia=COMPLETE,aph(4)-Ia=COMPLETE,blaCTX-M-65=COMPLETE,dfrA14=COMPLETE,floR=COMPLETE,fosA3=COMPLETE,gyrA_D87Y=POINT,mdsA=COMPLETE,mdsB=COMPLETE,sul1=COMPLETE,tet(A)=COMPLETE		aac(3)-IV=COMPLETE,aadA1=COMPLETE,aph(3')-Ia=COMPLETE,aph(4)-Ia=COMPLETE,blaCTX-M-65=COMPLETE,dfrA14=COMPLETE,floR=COMPLETE,fosA3=COMPLETE,gyrA_D87Y=POINT,sul1=COMPLETE,tet(A)=COMPLETE
SRR5252261	SAMN06328380	PRJNA242847	Salmonella enterica	FSIS1710171	"FSIS1710171","SRS1975363"	Infantis	PDT000187723.2	2017-02-14T17:41:05Z	USA:PR	comminuted chicken	environmental/other	1	3	antigen_formula=7:r:1,5,serotype=Infantis	Salmonella enterica subsp. enterica serovar Infantis	aac(3)-IV=COMPLETE,aadA1=COMPLETE,aph(4)-Ia=COMPLETE,blaCTX-M-65=COMPLETE,dfrA14=COMPLETE,floR=COMPLETE,fosA3=COMPLETE,gyrA_D87Y=POINT,mdsA=COMPLETE,mdsB=COMPLETE,sul1=COMPLETE,tet(A)=COMPLETE		aac(3)-IV=COMPLETE,aadA1=COMPLETE,aph(4)-Ia=COMPLETE,blaCTX-M-65=COMPLETE,dfrA14=COMPLETE,floR=COMPLETE,fosA3=COMPLETE,gyrA_D87Y=POINT,sul1=COMPLETE,tet(A)=COMPLETE
SRR5270121	SAMN06320629	PRJNA230403	Salmonella enterica	PNUSAS008547	"PNUSAS008547","SRS1989705"		PDT000188278.2	2017-02-17T17:41:28Z	USA		clinical	8	4	antigen_formula=7:r:1,5,serotype=Infantis	Salmonella enterica	aac(3)-IV=COMPLETE,aadA1=COMPLETE,aph(3')-Ia=COMPLETE,aph(4)-Ia=COMPLETE,dfrA14=COMPLETE,floR=COMPLETE,gyrA_D87Y=POINT,mdsA=COMPLETE,mdsB=COMPLETE,sul1=COMPLETE,sul1=PARTIAL_END_OF_CONTIG,tet(A)=COMPLETE		aac(3)-IV=COMPLETE,aadA1=COMPLETE,aph(3')-Ia=COMPLETE,aph(4)-Ia=COMPLETE,dfrA14=COMPLETE,floR=COMPLETE,gyrA_D87Y=POINT,sul1=COMPLETE,sul1=PARTIAL_END_OF_CONTIG,tet(A)=COMPLETE
SRR5271483	SAMN06346634	PRJNA292666	Salmonella enterica	FSIS1710365	"FSIS1710365","SRS1991272"	Infantis	PDT000188427.2	2017-02-18T17:38:00Z	USA:NC	animal-chicken-young chicken	environmental/other	5	5	antigen_formula=7:r:1,5,serotype=Infantis	Salmonella enterica subsp. enterica serovar Infantis	aac(3)-IV=COMPLETE,aadA1=PARTIAL_END_OF_CONTIG,aph(3')-Ia=COMPLETE,aph(4)-Ia=COMPLETE,blaCTX-M-65=COMPLETE,dfrA14=COMPLETE,gyrA_D87Y=POINT,mdsA=COMPLETE,mdsB=COMPLETE,sul1=COMPLETE,sul1=PARTIAL_END_OF_CONTIG,tet(A)=COMPLETE		aac(3)-IV=COMPLETE,aadA1=PARTIAL_END_OF_CONTIG,aph(3')-Ia=COMPLETE,aph(4)-Ia=COMPLETE,blaCTX-M-65=COMPLETE,dfrA14=COMPLETE,gyrA_D87Y=POINT,sul1=COMPLETE,sul1=PARTIAL_END_OF_CONTIG,tet(A)=COMPLETE
SRR5271472	SAMN06346597	PRJNA242847	Salmonella enterica	FSIS1710302	"FSIS1710302","SRS1991261"	Infantis	PDT000188441.2	2017-02-18T18:38:20Z	USA:NY	comminuted chicken	environmental/other	4	4	antigen_formula=7:r:1,5,serotype=Infantis	Salmonella enterica subsp. enterica serovar Infantis	aac(3)-IV=COMPLETE,aadA1=COMPLETE,aph(4)-Ia=COMPLETE,blaCTX-M-65=COMPLETE,floR=COMPLETE,gyrA_D87Y=POINT,mdsA=COMPLETE,mdsB=COMPLETE,sul1=COMPLETE,tet(A)=COMPLETE		aac(3)-IV=COMPLETE,aadA1=COMPLETE,aph(4)-Ia=COMPLETE,blaCTX-M-65=COMPLETE,floR=COMPLETE,gyrA_D87Y=POINT,sul1=COMPLETE,tet(A)=COMPLETE
SRR5271490	SAMN06346595	PRJNA242847	Salmonella enterica	FSIS1710299	"FSIS1710299","SRS1991279"	Infantis	PDT000188447.2	2017-02-18T18:38:21Z	USA:MD	raw intact chicken	environmental/other	1	8	antigen_formula=7:r:1,5,serotype=Infantis	Salmonella enterica subsp. enterica serovar Infantis	aac(3)-IV=COMPLETE,aadA1=COMPLETE,aph(4)-Ia=COMPLETE,gyrA_D87Y=POINT,mdsA=COMPLETE,mdsB=COMPLETE,sul1=COMPLETE,tet(A)=COMPLETE		aac(3)-IV=COMPLETE,aadA1=COMPLETE,aph(4)-Ia=COMPLETE,gyrA_D87Y=POINT,sul1=COMPLETE,tet(A)=COMPLETE
SRR5297353	SAMN06459282	PRJNA292666	Salmonella enterica	FSIS1710552	"FSIS1710552","SRS2006319"	Infantis	PDT000190601.2	2017-02-28T22:28:31Z	USA:NC	animal-chicken-young chicken	environmental/other	6	6	antigen_formula=7:r:1,5,serotype=Infantis	Salmonella enterica subsp. enterica serovar Infantis	aac(3)-IV=COMPLETE,aadA1=COMPLETE,aph(3')-Ia=COMPLETE,aph(4)-Ia=COMPLETE,dfrA14=COMPLETE,gyrA_D87Y=POINT,mdsA=COMPLETE,mdsB=COMPLETE,sul1=COMPLETE,tet(A)=COMPLETE		aac(3)-IV=COMPLETE,aadA1=COMPLETE,aph(3')-Ia=COMPLETE,aph(4)-Ia=COMPLETE,dfrA14=COMPLETE,gyrA_D87Y=POINT,sul1=COMPLETE,tet(A)=COMPLETE
SRR5297988	SAMN06459937	PRJNA242847	Salmonella enterica	FSIS1710445	"FSIS1710445","SRS2006491"	Infantis	PDT000190713.2	2017-03-01T15:20:45Z	USA:GA	comminuted chicken	environmental/other	13	16	antigen_formula=7:r:1,5,serotype=Infantis	Salmonella enterica subsp. enterica serovar Infantis	aadA1=COMPLETE,gyrA_D87Y=POINT,mdsA=COMPLETE,mdsB=COMPLETE,sul1=COMPLETE,tet(A)=COMPLETE		aadA1=COMPLETE,gyrA_D87Y=POINT,sul1=COMPLETE,tet(A)=COMPLETE
SRR5336044	SAMN06445844	PRJNA230403	Salmonella enterica	PNUSAS008131	"PNUSAS008131","SRS2042695"	Infantis	PDT000192176.2	2017-03-10T23:33:30Z	USA	stool	clinical	21	24	antigen_formula=7:r:1,5,serotype=Infantis	Salmonella enterica subsp. enterica serovar Infantis	aac(3)-IV=COMPLETE,aadA1=COMPLETE,aph(3')-Ia=COMPLETE,aph(4)-Ia=COMPLETE,blaCTX-M-65=COMPLETE,dfrA14=COMPLETE,floR=COMPLETE,fosA3=COMPLETE,gyrA_D87Y=POINT,mdsA=COMPLETE,mdsB=COMPLETE,sul1=COMPLETE,tet(A)=COMPLETE		aac(3)-IV=COMPLETE,aadA1=COMPLETE,aph(3')-Ia=COMPLETE,aph(4)-Ia=COMPLETE,blaCTX-M-65=COMPLETE,dfrA14=COMPLETE,floR=COMPLETE,fosA3=COMPLETE,gyrA_D87Y=POINT,sul1=COMPLETE,tet(A)=COMPLETE
SRR5336185	SAMN06449192	PRJNA230403	Salmonella enterica	PNUSAS008864	"PNUSAS008864","SRS2042837"		PDT000192227.2	2017-03-10T23:33:38Z	USA		clinical	5	1	antigen_formula=7:r:1,5,serotype=Infantis	Salmonella enterica	aac(3)-IV=COMPLETE,aadA1=COMPLETE,aph(3')-Ia=COMPLETE,aph(4)-Ia=COMPLETE,blaCTX-M-65=COMPLETE,dfrA14=COMPLETE,floR=COMPLETE,fosA3=COMPLETE,gyrA_D87Y=POINT,mdsA=COMPLETE,mdsB=COMPLETE,sul1=COMPLETE,tet(A)=COMPLETE		aac(3)-IV=COMPLETE,aadA1=COMPLETE,aph(3')-Ia=COMPLETE,aph(4)-Ia=COMPLETE,blaCTX-M-65=COMPLETE,dfrA14=COMPLETE,floR=COMPLETE,fosA3=COMPLETE,gyrA_D87Y=POINT,sul1=COMPLETE,tet(A)=COMPLETE
SRR5345616	SAMN06602852	PRJNA242847	Salmonella enterica	FSIS1710788	"FSIS1710788","SRS2049714"	Infantis	PDT000193193.2	2017-03-15T18:39:45Z	USA:AL	raw intact chicken	environmental/other	7	9	antigen_formula=7:r:1,5,serotype=Infantis	Salmonella enterica subsp. enterica serovar Infantis	aac(3)-IV=COMPLETE,aadA1=COMPLETE,aph(3')-Ia=COMPLETE,aph(4)-Ia=COMPLETE,dfrA14=COMPLETE,floR=COMPLETE,fosA3=COMPLETE,gyrA_D87Y=POINT,mdsA=COMPLETE,mdsB=COMPLETE,sul1=COMPLETE,tet(A)=COMPLETE		aac(3)-IV=COMPLETE,aadA1=COMPLETE,aph(3')-Ia=COMPLETE,aph(4)-Ia=COMPLETE,dfrA14=COMPLETE,floR=COMPLETE,fosA3=COMPLETE,gyrA_D87Y=POINT,sul1=COMPLETE,tet(A)=COMPLETE
SRR5345609	SAMN06602726	PRJNA242847	Salmonella enterica	FSIS1710574	"FSIS1710574","SRS2049707"	Infantis	PDT000193500.2	2017-03-16T15:39:27Z	USA:PA	comminuted chicken	environmental/other	9	9	antigen_formula=7:r:1,5,serotype=Infantis	Salmonella enterica subsp. enterica serovar Infantis	aac(3)-IV=COMPLETE,aph(3')-Ia=COMPLETE,aph(4)-Ia=COMPLETE,blaCTX-M-65=COMPLETE,dfrA14=COMPLETE,fosA3=COMPLETE,gyrA_D87Y=POINT,mdsA=COMPLETE,mdsB=COMPLETE		aac(3)-IV=COMPLETE,aph(3')-Ia=COMPLETE,aph(4)-Ia=COMPLETE,blaCTX-M-65=COMPLETE,dfrA14=COMPLETE,fosA3=COMPLETE,gyrA_D87Y=POINT
SRR5349768	SAMN06602721	PRJNA242847	Salmonella enterica	FSIS1710569	"FSIS1710569","SRS2051523"	Infantis	PDT000193521.2	2017-03-16T16:39:28Z	USA:OK	raw intact chicken	environmental/other	0	2	antigen_formula=7:r:1,5,serotype=Infantis	Salmonella enterica subsp. enterica serovar Infantis	aac(3)-IV=COMPLETE,aadA1=COMPLETE,aph(3')-Ia=COMPLETE,aph(4)-Ia=COMPLETE,dfrA14=COMPLETE,floR=COMPLETE,gyrA_D87Y=POINT,mdsA=COMPLETE,mdsB=COMPLETE,sul1=COMPLETE,tet(A)=COMPLETE		aac(3)-IV=COMPLETE,aadA1=COMPLETE,aph(3')-Ia=COMPLETE,aph(4)-Ia=COMPLETE,dfrA14=COMPLETE,floR=COMPLETE,gyrA_D87Y=POINT,sul1=COMPLETE,tet(A)=COMPLETE
SRR5350334	SAMN06602752	PRJNA242847	Salmonella enterica	FSIS1710576	"FSIS1710576","SRS2052089"	Infantis	PDT000193531.2	2017-03-16T16:39:30Z	USA:NY	Product-Raw-Ground, Comminuted or Otherwise Nonintact-Pork	environmental/other	8	9	antigen_formula=7:r:1,5,serotype=Infantis	Salmonella enterica subsp. enterica serovar Infantis	aac(3)-IV=COMPLETE,aadA1=COMPLETE,aph(3')-Ia=COMPLETE,aph(4)-Ia=COMPLETE,blaCTX-M-65=COMPLETE,dfrA14=COMPLETE,floR=COMPLETE,fosA3=COMPLETE,gyrA_D87Y=POINT,mdsA=COMPLETE,mdsB=COMPLETE,sul1=COMPLETE,tet(A)=COMPLETE		aac(3)-IV=COMPLETE,aadA1=COMPLETE,aph(3')-Ia=COMPLETE,aph(4)-Ia=COMPLETE,blaCTX-M-65=COMPLETE,dfrA14=COMPLETE,floR=COMPLETE,fosA3=COMPLETE,gyrA_D87Y=POINT,sul1=COMPLETE,tet(A)=COMPLETE
SRR5350754	SAMN06602784	PRJNA242847	Salmonella enterica	FSIS1710741	"FSIS1710741","SRS2052455"	Infantis	PDT000193607.2	2017-03-16T19:38:11Z	USA:NC	raw intact chicken	environmental/other	10	8	antigen_formula=7:r:1,5,serotype=Infantis	Salmonella enterica subsp. enterica serovar Infantis	aac(3)-IV=COMPLETE,aadA1=COMPLETE,aph(3')-Ia=COMPLETE,aph(4)-Ia=COMPLETE,blaCTX-M-65=COMPLETE,dfrA14=COMPLETE,floR=COMPLETE,fosA3=COMPLETE,gyrA_D87Y=POINT,mdsA=COMPLETE,mdsB=COMPLETE,sul1=COMPLETE,tet(A)=COMPLETE		aac(3)-IV=COMPLETE,aadA1=COMPLETE,aph(3')-Ia=COMPLETE,aph(4)-Ia=COMPLETE,blaCTX-M-65=COMPLETE,dfrA14=COMPLETE,floR=COMPLETE,fosA3=COMPLETE,gyrA_D87Y=POINT,sul1=COMPLETE,tet(A)=COMPLETE
SRR5344848	SAMN06602878	PRJNA242847	Salmonella enterica	FSIS1710632	"FSIS1710632","SRS2049020"	Infantis	PDT000193654.2	2017-03-17T16:39:03Z	USA:AR	raw intact chicken	environmental/other	6	7	antigen_formula=7:r:1,5,serotype=Infantis	Salmonella enterica subsp. enterica serovar Infantis	aac(3)-IV=COMPLETE,aadA1=COMPLETE,aph(3')-Ia=COMPLETE,aph(4)-Ia=COMPLETE,blaCTX-M-65=COMPLETE,dfrA14=COMPLETE,floR=COMPLETE,fosA3=COMPLETE,gyrA_D87Y=POINT,mdsA=COMPLETE,mdsB=COMPLETE,sul1=COMPLETE,tet(A)=COMPLETE		aac(3)-IV=COMPLETE,aadA1=COMPLETE,aph(3')-Ia=COMPLETE,aph(4)-Ia=COMPLETE,blaCTX-M-65=COMPLETE,dfrA14=COMPLETE,floR=COMPLETE,fosA3=COMPLETE,gyrA_D87Y=POINT,sul1=COMPLETE,tet(A)=COMPLETE
SRR5361150	SAMN06564571	PRJNA230403	Salmonella enterica	PNUSAS009693	"PNUSAS009693","SRS2060460"	Infantis	PDT000195324.2	2017-03-20T18:35:03Z	USA	stool	clinical	7	7	antigen_formula=7:r:1,5,serotype=Infantis	Salmonella enterica subsp. enterica serovar Infantis	aac(3)-IV=COMPLETE,aadA1=COMPLETE,aph(4)-Ia=COMPLETE,floR=COMPLETE,gyrA_D87Y=POINT,mdsA=COMPLETE,mdsB=COMPLETE,sul1=COMPLETE,tet(A)=COMPLETE		aac(3)-IV=COMPLETE,aadA1=COMPLETE,aph(4)-Ia=COMPLETE,floR=COMPLETE,gyrA_D87Y=POINT,sul1=COMPLETE,tet(A)=COMPLETE
SRR5365108	SAMN06624589	PRJNA292666	Salmonella enterica	FSIS1700061	"FSIS1700061","SRS2062704"	Infantis	PDT000195788.2	2017-03-21T22:35:52Z	USA:NC	animal-chicken-young chicken	environmental/other	8	8	antigen_formula=7:r:1,5,serotype=Infantis	Salmonella enterica subsp. enterica serovar Infantis	aac(3)-IV=COMPLETE,aadA1=COMPLETE,aph(3')-Ia=COMPLETE,aph(4)-Ia=COMPLETE,dfrA14=COMPLETE,floR=COMPLETE,gyrA_D87Y=POINT,mdsA=COMPLETE,mdsB=COMPLETE,sul1=COMPLETE,tet(A)=COMPLETE		aac(3)-IV=COMPLETE,aadA1=COMPLETE,aph(3')-Ia=COMPLETE,aph(4)-Ia=COMPLETE,dfrA14=COMPLETE,floR=COMPLETE,gyrA_D87Y=POINT,sul1=COMPLETE,tet(A)=COMPLETE
SRR5365190	SAMN06624541	PRJNA242847	Salmonella enterica	FSIS1710923	"FSIS1710923","SRS2062738"	Infantis	PDT000195798.2	2017-03-21T22:35:54Z	USA:MI	comminuted chicken	environmental/other	2	2	antigen_formula=7:r:1,5,serotype=Infantis	Salmonella enterica subsp. enterica serovar Infantis	aac(3)-IV=COMPLETE,aadA1=COMPLETE,aph(3')-Ia=COMPLETE,aph(4)-Ia=COMPLETE,blaCTX-M-65=COMPLETE,dfrA14=COMPLETE,floR=COMPLETE,fosA3=COMPLETE,gyrA_D87Y=POINT,mdsA=COMPLETE,mdsB=COMPLETE,sul1=COMPLETE,tet(A)=COMPLETE		aac(3)-IV=COMPLETE,aadA1=COMPLETE,aph(3')-Ia=COMPLETE,aph(4)-Ia=COMPLETE,blaCTX-M-65=COMPLETE,dfrA14=COMPLETE,floR=COMPLETE,fosA3=COMPLETE,gyrA_D87Y=POINT,sul1=COMPLETE,tet(A)=COMPLETE
SRR5365192	SAMN06624544	PRJNA242847	Salmonella enterica	FSIS1710926	"FSIS1710926","SRS2062740"	Infantis	PDT000195800.2	2017-03-21T22:35:55Z	USA:MI	comminuted chicken	environmental/other	4	6	antigen_formula=7:r:1,5,serotype=Infantis	Salmonella enterica subsp. enterica serovar Infantis	aac(3)-IV=COMPLETE,aadA1=COMPLETE,aph(4)-Ia=COMPLETE,blaCTX-M-65=COMPLETE,floR=COMPLETE,gyrA_D87Y=POINT,mdsA=COMPLETE,mdsB=COMPLETE,sul1=COMPLETE,tet(A)=COMPLETE		aac(3)-IV=COMPLETE,aadA1=COMPLETE,aph(4)-Ia=COMPLETE,blaCTX-M-65=COMPLETE,floR=COMPLETE,gyrA_D87Y=POINT,sul1=COMPLETE,tet(A)=COMPLETE
SRR5365195	SAMN06624549	PRJNA242847	Salmonella enterica	FSIS1710931	"FSIS1710931","SRS2062744"	Infantis	PDT000195803.2	2017-03-21T22:35:55Z	USA:VA	raw intact chicken	environmental/other	10	9	antigen_formula=7:r:1,5,serotype=Infantis	Salmonella enterica subsp. enterica serovar Infantis	aac(3)-IV=COMPLETE,aph(3')-Ia=COMPLETE,aph(4)-Ia=COMPLETE,blaCTX-M-65=COMPLETE,dfrA14=COMPLETE,floR=COMPLETE,fosA3=COMPLETE,gyrA_D87Y=POINT,mdsA=COMPLETE,mdsB=COMPLETE		aac(3)-IV=COMPLETE,aph(3')-Ia=COMPLETE,aph(4)-Ia=COMPLETE,blaCTX-M-65=COMPLETE,dfrA14=COMPLETE,floR=COMPLETE,fosA3=COMPLETE,gyrA_D87Y=POINT
SRR5365196	SAMN06624551	PRJNA292666	Salmonella enterica	FSIS1710557	"FSIS1710557","SRS2062743"	Infantis	PDT000195804.2	2017-03-21T22:35:56Z	USA:VA	animal-chicken-young chicken	environmental/other	2	2	antigen_formula=7:r:1,5,serotype=Infantis	Salmonella enterica subsp. enterica serovar Infantis	aac(3)-IV=COMPLETE,aadA1=COMPLETE,aph(4)-Ia=COMPLETE,blaCTX-M-65=COMPLETE,floR=COMPLETE,fosA3=COMPLETE,gyrA_D87Y=POINT,mdsA=COMPLETE,mdsB=COMPLETE,sul1=COMPLETE,tet(A)=COMPLETE		aac(3)-IV=COMPLETE,aadA1=COMPLETE,aph(4)-Ia=COMPLETE,blaCTX-M-65=COMPLETE,floR=COMPLETE,fosA3=COMPLETE,gyrA_D87Y=POINT,sul1=COMPLETE,tet(A)=COMPLETE
SRR5376181	SAMN06641834	PRJNA242847	Salmonella enterica	FSIS1711055	"FSIS1711055","SRS2070932"	Infantis	PDT000197553.2	2017-03-25T16:36:52Z	USA:DE	comminuted chicken	environmental/other	0	12	antigen_formula=7:r:1,5,serotype=Infantis	Salmonella enterica subsp. enterica serovar Infantis	aac(3)-IV=COMPLETE,aadA1=COMPLETE,aph(4)-Ia=COMPLETE,blaCTX-M-65=COMPLETE,floR=COMPLETE,gyrA_D87Y=POINT,mdsA=COMPLETE,mdsB=COMPLETE,sul1=COMPLETE,tet(A)=COMPLETE		aac(3)-IV=COMPLETE,aadA1=COMPLETE,aph(4)-Ia=COMPLETE,blaCTX-M-65=COMPLETE,floR=COMPLETE,gyrA_D87Y=POINT,sul1=COMPLETE,tet(A)=COMPLETE
SRR5376195	SAMN06638393	PRJNA292666	Salmonella enterica	FSIS1710722	"FSIS1710722","SRS2070944"	Infantis	PDT000197557.2	2017-03-25T16:36:52Z	USA:DE	animal-chicken-young chicken	environmental/other	5	5	antigen_formula=7:r:1,5,serotype=Infantis	Salmonella enterica subsp. enterica serovar Infantis	aac(3)-IV=COMPLETE,aadA1=COMPLETE,aph(3')-Ia=COMPLETE,aph(4)-Ia=COMPLETE,blaCTX-M-65=COMPLETE,dfrA14=PARTIAL_END_OF_CONTIG,floR=COMPLETE,fosA3=COMPLETE,gyrA_D87Y=POINT,mdsA=COMPLETE,mdsB=COMPLETE,sul1=COMPLETE,tet(A)=COMPLETE		aac(3)-IV=COMPLETE,aadA1=COMPLETE,aph(3')-Ia=COMPLETE,aph(4)-Ia=COMPLETE,blaCTX-M-65=COMPLETE,dfrA14=PARTIAL_END_OF_CONTIG,floR=COMPLETE,fosA3=COMPLETE,gyrA_D87Y=POINT,sul1=COMPLETE,tet(A)=COMPLETE
SRR5376200	SAMN06641835	PRJNA242847	Salmonella enterica	FSIS1711056	"FSIS1711056","SRS2070950"	Infantis	PDT000197562.2	2017-03-25T16:36:53Z	USA:NC	comminuted chicken	environmental/other	0	10	antigen_formula=7:r:1,5,serotype=Infantis	Salmonella enterica subsp. enterica serovar Infantis	aac(3)-IV=COMPLETE,aadA1=COMPLETE,aph(3')-Ia=COMPLETE,aph(4)-Ia=COMPLETE,blaCTX-M-65=COMPLETE,dfrA14=COMPLETE,floR=COMPLETE,gyrA_D87Y=POINT,mdsA=COMPLETE,mdsB=COMPLETE,sul1=COMPLETE,tet(A)=COMPLETE		aac(3)-IV=COMPLETE,aadA1=COMPLETE,aph(3')-Ia=COMPLETE,aph(4)-Ia=COMPLETE,blaCTX-M-65=COMPLETE,dfrA14=COMPLETE,floR=COMPLETE,gyrA_D87Y=POINT,sul1=COMPLETE,tet(A)=COMPLETE
SRR5388856	SAMN06647812	PRJNA242847	Salmonella enterica	FSIS1711049	"FSIS1711049","SRS2080949"	Infantis	PDT000198383.2	2017-03-30T08:40:37Z	USA:MN	comminuted chicken	environmental/other	4	4	antigen_formula=7:r:1,5,serotype=Infantis	Salmonella enterica subsp. enterica serovar Infantis	aac(3)-IV=COMPLETE,aph(3')-Ia=COMPLETE,aph(4)-Ia=COMPLETE,blaCTX-M-65=COMPLETE,dfrA14=COMPLETE,floR=COMPLETE,gyrA_D87Y=POINT,mdsA=COMPLETE,mdsB=COMPLETE		aac(3)-IV=COMPLETE,aph(3')-Ia=COMPLETE,aph(4)-Ia=COMPLETE,blaCTX-M-65=COMPLETE,dfrA14=COMPLETE,floR=COMPLETE,gyrA_D87Y=POINT
SRR5409477	SAMN06563879	PRJNA219491	Salmonella enterica	VA-WGS-17016	"CFSAN061754","SRS2095606","VA-WGS-17016"		PDT000199160.2	2017-04-03T23:01:52Z	USA:VA	water	environmental/other	6	4	antigen_formula=7:r:1,5,serotype=Infantis	Salmonella enterica	aac(3)-IV=COMPLETE,aadA1=COMPLETE,aph(3')-Ia=COMPLETE,aph(4)-Ia=COMPLETE,dfrA14=COMPLETE,floR=COMPLETE,gyrA_D87Y=POINT,mdsA=COMPLETE,mdsB=COMPLETE,sul1=COMPLETE,tet(A)=COMPLETE		aac(3)-IV=COMPLETE,aadA1=COMPLETE,aph(3')-Ia=COMPLETE,aph(4)-Ia=COMPLETE,dfrA14=COMPLETE,floR=COMPLETE,gyrA_D87Y=POINT,sul1=COMPLETE,tet(A)=COMPLETE
SRR5429741	SAMN06678387	PRJNA230403	Salmonella enterica	PNUSAS008906	"PNUSAS008906","SRS2110265"		PDT000200562.2	2017-04-08T03:45:29Z	USA		clinical	7	5	antigen_formula=7:r:1,5,serotype=Infantis	Salmonella enterica	aac(3)-IV=COMPLETE,aadA1=COMPLETE,aph(3')-Ia=COMPLETE,aph(4)-Ia=COMPLETE,blaCTX-M-65=COMPLETE,dfrA14=COMPLETE,floR=COMPLETE,fosA3=COMPLETE,gyrA_D87Y=POINT,mdsA=COMPLETE,mdsB=COMPLETE,sul1=COMPLETE,tet(A)=COMPLETE		aac(3)-IV=COMPLETE,aadA1=COMPLETE,aph(3')-Ia=COMPLETE,aph(4)-Ia=COMPLETE,blaCTX-M-65=COMPLETE,dfrA14=COMPLETE,floR=COMPLETE,fosA3=COMPLETE,gyrA_D87Y=POINT,sul1=COMPLETE,tet(A)=COMPLETE
SRR5440551	SAMN06708793	PRJNA230403	Salmonella enterica	PNUSAS011608	"PNUSAS011608","SRS2118363"		PDT000201471.2	2017-04-13T16:39:08Z	USA		clinical	14	17	antigen_formula=7:r:1,5,serotype=Infantis	Salmonella enterica	aac(3)-IV=COMPLETE,aadA1=COMPLETE,aph(3')-Ia=COMPLETE,aph(4)-Ia=COMPLETE,dfrA14=COMPLETE,floR=COMPLETE,gyrA_D87Y=POINT,mdsA=COMPLETE,mdsB=COMPLETE,sul1=COMPLETE,tet(A)=COMPLETE		aac(3)-IV=COMPLETE,aadA1=COMPLETE,aph(3')-Ia=COMPLETE,aph(4)-Ia=COMPLETE,dfrA14=COMPLETE,floR=COMPLETE,gyrA_D87Y=POINT,sul1=COMPLETE,tet(A)=COMPLETE
SRR5441483	SAMN06700291	PRJNA242847	Salmonella enterica	FSIS1700099	"FSIS1700099","SRS2119279"	Infantis	PDT000201622.2	2017-04-13T20:10:45Z	USA:NY	comminuted chicken	environmental/other	8	10	antigen_formula=7:r:1,5,serotype=Infantis	Salmonella enterica subsp. enterica serovar Infantis	aac(3)-IV=COMPLETE,aadA1=COMPLETE,aph(4)-Ia=COMPLETE,blaCTX-M-65=COMPLETE,floR=COMPLETE,gyrA_D87Y=POINT,mdsA=COMPLETE,mdsB=COMPLETE,sul1=COMPLETE,tet(A)=COMPLETE		aac(3)-IV=COMPLETE,aadA1=COMPLETE,aph(4)-Ia=COMPLETE,blaCTX-M-65=COMPLETE,floR=COMPLETE,gyrA_D87Y=POINT,sul1=COMPLETE,tet(A)=COMPLETE
SRR5441508	SAMN06700299	PRJNA242847	Salmonella enterica	FSIS1700014	"FSIS1700014","SRS2119304"	Infantis	PDT000201638.2	2017-04-13T20:10:48Z	USA:ME	comminuted chicken	environmental/other	4	8	antigen_formula=7:r:1,5,serotype=Infantis	Salmonella enterica subsp. enterica serovar Infantis	aac(3)-IV=COMPLETE,aadA1=COMPLETE,aph(3')-Ia=COMPLETE,aph(4)-Ia=COMPLETE,blaCTX-M-65=COMPLETE,gyrA_D87Y=POINT,mdsA=COMPLETE,mdsB=COMPLETE,sul1=COMPLETE,tet(A)=COMPLETE		aac(3)-IV=COMPLETE,aadA1=COMPLETE,aph(3')-Ia=COMPLETE,aph(4)-Ia=COMPLETE,blaCTX-M-65=COMPLETE,gyrA_D87Y=POINT,sul1=COMPLETE,tet(A)=COMPLETE
SRR5441509	SAMN06700290	PRJNA242847	Salmonella enterica	FSIS1700098	"FSIS1700098","SRS2119305"	Infantis	PDT000201639.2	2017-04-13T20:10:48Z	USA:MD	raw intact chicken	environmental/other	6	8	antigen_formula=7:r:1,5,serotype=Infantis	Salmonella enterica subsp. enterica serovar Infantis	aac(3)-IV=COMPLETE,aadA1=COMPLETE,aph(3')-Ia=COMPLETE,aph(4)-Ia=COMPLETE,dfrA14=COMPLETE,floR=COMPLETE,gyrA_D87Y=POINT,mdsA=COMPLETE,mdsB=COMPLETE,sul1=COMPLETE,tet(A)=COMPLETE		aac(3)-IV=COMPLETE,aadA1=COMPLETE,aph(3')-Ia=COMPLETE,aph(4)-Ia=COMPLETE,dfrA14=COMPLETE,floR=COMPLETE,gyrA_D87Y=POINT,sul1=COMPLETE,tet(A)=COMPLETE
SRR5441699	SAMN06701472	PRJNA242847	Salmonella enterica	FSIS1700006	"FSIS1700006","SRS2119457"	Infantis	PDT000201712.2	2017-04-14T02:39:56Z	USA:MD	chicken carcass	environmental/other	5	6	antigen_formula=7:r:1,5,serotype=Infantis	Salmonella enterica subsp. enterica serovar Infantis	aadA1=COMPLETE,aph(3')-Ia=COMPLETE,dfrA14=COMPLETE,gyrA_D87Y=POINT,mdsA=COMPLETE,mdsB=COMPLETE,sul1=COMPLETE,tet(A)=COMPLETE		aadA1=COMPLETE,aph(3')-Ia=COMPLETE,dfrA14=COMPLETE,gyrA_D87Y=POINT,sul1=COMPLETE,tet(A)=COMPLETE
SRR5441830	SAMN06701490	PRJNA242847	Salmonella enterica	FSIS1700003	"FSIS1700003","SRS2119582"	Rough_O:r:1,5	PDT000201729.2	2017-04-14T03:39:53Z	USA:TN	comminuted chicken	environmental/other	0	12	antigen_formula=-:r:1,5,serotype=I -:r:1,5	Salmonella enterica subsp. enterica	aac(3)-IV=COMPLETE,aadA1=COMPLETE,aph(4)-Ia=COMPLETE,blaCTX-M-65=COMPLETE,floR=COMPLETE,gyrA_D87Y=POINT,mdsA=COMPLETE,mdsB=COMPLETE,sul1=COMPLETE,tet(A)=COMPLETE		aac(3)-IV=COMPLETE,aadA1=COMPLETE,aph(4)-Ia=COMPLETE,blaCTX-M-65=COMPLETE,floR=COMPLETE,gyrA_D87Y=POINT,sul1=COMPLETE,tet(A)=COMPLETE
SRR5444227	SAMN06710553	PRJNA242847	Salmonella enterica	FSIS1710751	"FSIS1710751","SRS2121323"	Infantis	PDT000201828.2	2017-04-14T09:41:24Z	USA:NC	comminuted chicken	environmental/other	5	6	antigen_formula=7:r:1,5,serotype=Infantis	Salmonella enterica subsp. enterica serovar Infantis	aadA1=COMPLETE,blaCTX-M-65=COMPLETE,fosA3=COMPLETE,gyrA_D87Y=POINT,mdsA=COMPLETE,mdsB=COMPLETE,sul1=COMPLETE,tet(A)=COMPLETE		aadA1=COMPLETE,blaCTX-M-65=COMPLETE,fosA3=COMPLETE,gyrA_D87Y=POINT,sul1=COMPLETE,tet(A)=COMPLETE
SRR5444230	SAMN06710543	PRJNA242847	Salmonella enterica	FSIS1710673	"FSIS1710673","SRS2121325"	Infantis	PDT000201831.2	2017-04-14T09:41:24Z	USA:IL	raw intact chicken	environmental/other	7	6	antigen_formula=7:r:1,5,serotype=Infantis	Salmonella enterica subsp. enterica serovar Infantis	aac(3)-IV=COMPLETE,aadA1=COMPLETE,aph(4)-Ia=COMPLETE,blaCTX-M-65=COMPLETE,dfrA14=COMPLETE,floR=COMPLETE,gyrA_D87Y=POINT,mdsA=COMPLETE,mdsB=COMPLETE,sul1=COMPLETE,tet(A)=COMPLETE		aac(3)-IV=COMPLETE,aadA1=COMPLETE,aph(4)-Ia=COMPLETE,blaCTX-M-65=COMPLETE,dfrA14=COMPLETE,floR=COMPLETE,gyrA_D87Y=POINT,sul1=COMPLETE,tet(A)=COMPLETE
SRR5444234	SAMN06710565	PRJNA242847	Salmonella enterica	FSIS1710749	"FSIS1710749","SRS2121330"	Infantis	PDT000201835.2	2017-04-14T09:41:25Z	USA:GA	raw intact chicken	environmental/other	7	10	antigen_formula=7:r:1,5,serotype=Infantis	Salmonella enterica subsp. enterica serovar Infantis	aac(3)-IV=COMPLETE,aadA1=COMPLETE,aph(3')-Ia=COMPLETE,aph(4)-Ia=COMPLETE,blaCTX-M-65=COMPLETE,floR=COMPLETE,fosA3=COMPLETE,gyrA_D87Y=POINT,mdsA=COMPLETE,mdsB=COMPLETE,sul1=COMPLETE,tet(A)=COMPLETE		aac(3)-IV=COMPLETE,aadA1=COMPLETE,aph(3')-Ia=COMPLETE,aph(4)-Ia=COMPLETE,blaCTX-M-65=COMPLETE,floR=COMPLETE,fosA3=COMPLETE,gyrA_D87Y=POINT,sul1=COMPLETE,tet(A)=COMPLETE
SRR5444245	SAMN06710557	PRJNA242847	Salmonella enterica	FSIS1710755	"FSIS1710755","SRS2121342"	Infantis	PDT000201846.2	2017-04-14T09:41:27Z	USA:GA	comminuted chicken	environmental/other	10	10	antigen_formula=7:r:1,5,serotype=Infantis	Salmonella enterica subsp. enterica serovar Infantis	aac(3)-IV=COMPLETE,aadA1=COMPLETE,aph(3')-Ia=COMPLETE,aph(4)-Ia=COMPLETE,blaCTX-M-65=COMPLETE,floR=COMPLETE,fosA3=COMPLETE,gyrA_D87Y=POINT,mdsA=COMPLETE,mdsB=COMPLETE,sul1=COMPLETE,tet(A)=COMPLETE		aac(3)-IV=COMPLETE,aadA1=COMPLETE,aph(3')-Ia=COMPLETE,aph(4)-Ia=COMPLETE,blaCTX-M-65=COMPLETE,floR=COMPLETE,fosA3=COMPLETE,gyrA_D87Y=POINT,sul1=COMPLETE,tet(A)=COMPLETE
SRR5459621	SAMN06754703	PRJNA230403	Salmonella enterica	PNUSAS011727	"PNUSAS011727","SRS2133997"	Serotype pending	PDT000203566.2	2017-04-19T22:42:08Z	USA	urine	clinical	9	9	antigen_formula=7:r:1,5,serotype=Infantis	Salmonella enterica	aac(3)-IV=COMPLETE,aadA1=COMPLETE,aph(3')-Ia=PARTIAL_END_OF_CONTIG,aph(4)-Ia=COMPLETE,blaCTX-M-65=COMPLETE,dfrA14=COMPLETE,floR=COMPLETE,gyrA_D87Y=POINT,mdsA=COMPLETE,mdsB=COMPLETE,ramR_G25A=POINT,sul1=COMPLETE,tet(A)=COMPLETE		aac(3)-IV=COMPLETE,aadA1=COMPLETE,aph(3')-Ia=PARTIAL_END_OF_CONTIG,aph(4)-Ia=COMPLETE,blaCTX-M-65=COMPLETE,dfrA14=COMPLETE,floR=COMPLETE,gyrA_D87Y=POINT,ramR_G25A=POINT,sul1=COMPLETE,tet(A)=COMPLETE
SRR5459651	SAMN06732521	PRJNA230403	Salmonella enterica	PNUSAS010123	"PNUSAS010123","SRS2134027"	Infantis	PDT000203596.2	2017-04-19T22:42:13Z	USA	stool	clinical	6	6	antigen_formula=7:r:1,5,serotype=Infantis	Salmonella enterica subsp. enterica serovar Infantis	aac(3)-IV=COMPLETE,aadA1=COMPLETE,aph(4)-Ia=COMPLETE,blaCTX-M-65=COMPLETE,blaCTX-M=COMPLETE,floR=COMPLETE,fosA3=COMPLETE,gyrA_D87Y=POINT,mdsA=COMPLETE,mdsB=COMPLETE,sul1=COMPLETE,tet(A)=COMPLETE,tet(A)=PARTIAL_END_OF_CONTIG		aac(3)-IV=COMPLETE,aadA1=COMPLETE,aph(4)-Ia=COMPLETE,blaCTX-M-65=COMPLETE,blaCTX-M=COMPLETE,floR=COMPLETE,fosA3=COMPLETE,gyrA_D87Y=POINT,sul1=COMPLETE,tet(A)=COMPLETE,tet(A)=PARTIAL_END_OF_CONTIG
SRR5469625	SAMN06648165	PRJNA219491	Salmonella enterica	VA-WGS-17046	"CFSAN062402","SRS2139999","VA-WGS-17046"		PDT000204841.2	2017-04-24T16:41:42Z	USA:VA	water	environmental/other	11	12	antigen_formula=7:r:1,5,serotype=Infantis	Salmonella enterica	aac(3)-IV=COMPLETE,aadA1=COMPLETE,aph(3')-Ia=COMPLETE,aph(4)-Ia=COMPLETE,blaCTX-M-65=COMPLETE,dfrA14=COMPLETE,floR=COMPLETE,fosA3=COMPLETE,gyrA_D87Y=POINT,mdsA=COMPLETE,mdsB=COMPLETE,sul1=COMPLETE,tet(A)=COMPLETE		aac(3)-IV=COMPLETE,aadA1=COMPLETE,aph(3')-Ia=COMPLETE,aph(4)-Ia=COMPLETE,blaCTX-M-65=COMPLETE,dfrA14=COMPLETE,floR=COMPLETE,fosA3=COMPLETE,gyrA_D87Y=POINT,sul1=COMPLETE,tet(A)=COMPLETE
SRR5471085	SAMN06826376	PRJNA242847	Salmonella enterica	FSIS1700281	"FSIS1700281","SRS2140731"	Infantis	PDT000205018.2	2017-04-24T19:41:16Z	USA:GA	comminuted chicken	environmental/other	7	9	antigen_formula=7:r:1,5,serotype=Infantis	Salmonella enterica subsp. enterica serovar Infantis	aac(3)-IV=COMPLETE,aadA1=COMPLETE,aph(3')-Ia=COMPLETE,aph(4)-Ia=COMPLETE,blaCTX-M-65=COMPLETE,dfrA14=COMPLETE,floR=COMPLETE,gyrA_D87Y=POINT,mdsA=COMPLETE,mdsB=COMPLETE,sul1=COMPLETE,tet(A)=COMPLETE		aac(3)-IV=COMPLETE,aadA1=COMPLETE,aph(3')-Ia=COMPLETE,aph(4)-Ia=COMPLETE,blaCTX-M-65=COMPLETE,dfrA14=COMPLETE,floR=COMPLETE,gyrA_D87Y=POINT,sul1=COMPLETE,tet(A)=COMPLETE
SRR5479707	SAMN06829518	PRJNA292666	Salmonella enterica	FSIS1700228	"FSIS1700228","SRS2148102"	Infantis	PDT000205122.2	2017-04-25T15:40:24Z	USA:DE	animal-chicken-young chicken	environmental/other	1	4	antigen_formula=7:r:1,5,serotype=Infantis	Salmonella enterica subsp. enterica serovar Infantis	aadA1=COMPLETE,gyrA_D87Y=POINT,mdsA=COMPLETE,mdsB=COMPLETE,sul1=COMPLETE,tet(A)=COMPLETE		aadA1=COMPLETE,gyrA_D87Y=POINT,sul1=COMPLETE,tet(A)=COMPLETE
SRR5480979	SAMN06829531	PRJNA292666	Salmonella enterica	FSIS1700428	"FSIS1700428","SRS2148991"	Infantis	PDT000205242.2	2017-04-25T23:41:18Z	USA:DE	animal-chicken-young chicken	environmental/other	3	8	antigen_formula=7:r:1,5,serotype=Infantis	Salmonella enterica subsp. enterica serovar Infantis	aac(3)-IV=COMPLETE,aadA1=COMPLETE,aph(3')-Ia=COMPLETE,aph(4)-Ia=COMPLETE,floR=COMPLETE,gyrA_D87Y=POINT,mdsA=COMPLETE,mdsB=COMPLETE,sul1=COMPLETE,tet(A)=COMPLETE		aac(3)-IV=COMPLETE,aadA1=COMPLETE,aph(3')-Ia=COMPLETE,aph(4)-Ia=COMPLETE,floR=COMPLETE,gyrA_D87Y=POINT,sul1=COMPLETE,tet(A)=COMPLETE
SRR5483482	SAMN06771255	PRJNA230403	Salmonella enterica	PNUSAS011720	"PNUSAS011720","SRS2150951"		PDT000205591.2	2017-04-27T16:10:53Z	USA		clinical	7	7	antigen_formula=7:r:1,5,serotype=Infantis	Salmonella enterica	aac(3)-IV=COMPLETE,aadA1=COMPLETE,aph(3')-Ia=COMPLETE,aph(4)-Ia=COMPLETE,blaCTX-M-65=COMPLETE,floR=COMPLETE,fosA3=COMPLETE,gyrA_D87Y=POINT,mdsA=COMPLETE,mdsB=COMPLETE,sul1=COMPLETE,tet(A)=COMPLETE		aac(3)-IV=COMPLETE,aadA1=COMPLETE,aph(3')-Ia=COMPLETE,aph(4)-Ia=COMPLETE,blaCTX-M-65=COMPLETE,floR=COMPLETE,fosA3=COMPLETE,gyrA_D87Y=POINT,sul1=COMPLETE,tet(A)=COMPLETE
SRR5486046	SAMN06847133	PRJNA242847	Salmonella enterica	FSIS1700513	"FSIS1700513","SRS2152604"	Infantis	PDT000205696.2	2017-04-28T18:13:22Z	USA:AZ	raw intact chicken	environmental/other	2	7	antigen_formula=7:r:1,5,serotype=Infantis	Salmonella enterica subsp. enterica serovar Infantis	aac(3)-IV=COMPLETE,aph(4)-Ia=COMPLETE,blaCTX-M-65=COMPLETE,floR=COMPLETE,gyrA_D87Y=POINT,mdsA=COMPLETE,mdsB=COMPLETE		aac(3)-IV=COMPLETE,aph(4)-Ia=COMPLETE,blaCTX-M-65=COMPLETE,floR=COMPLETE,gyrA_D87Y=POINT
SRR5486124	SAMN06847236	PRJNA242847	Salmonella enterica	FSIS1700689	"FSIS1700689","SRS2152666"	Infantis	PDT000205726.2	2017-04-28T20:19:21Z	USA:MD	raw intact chicken	environmental/other	11	12	antigen_formula=7:r:1,5,serotype=Infantis	Salmonella enterica subsp. enterica serovar Infantis	aadA1=COMPLETE,gyrA_D87Y=POINT,mdsA=COMPLETE,mdsB=COMPLETE,sul1=COMPLETE,tet(A)=COMPLETE		aadA1=COMPLETE,gyrA_D87Y=POINT,sul1=COMPLETE,tet(A)=COMPLETE
SRR5486504	SAMN06827099	PRJNA230403	Salmonella enterica	PNUSAS011094	"PNUSAS011094","SRS2153035"	Infantis	PDT000205911.2	2017-04-29T16:14:01Z	USA	stool	clinical	0	15	antigen_formula=7:r:1,5,serotype=Infantis	Salmonella enterica subsp. enterica serovar Infantis	aac(3)-IV=COMPLETE,aadA1=COMPLETE,aph(3')-Ia=COMPLETE,aph(4)-Ia=COMPLETE,blaCTX-M-65=COMPLETE,dfrA14=COMPLETE,floR=COMPLETE,fosA3=COMPLETE,gyrA_D87Y=POINT,mdsA=COMPLETE,mdsB=COMPLETE,sul1=COMPLETE,tet(A)=COMPLETE		aac(3)-IV=COMPLETE,aadA1=COMPLETE,aph(3')-Ia=COMPLETE,aph(4)-Ia=COMPLETE,blaCTX-M-65=COMPLETE,dfrA14=COMPLETE,floR=COMPLETE,fosA3=COMPLETE,gyrA_D87Y=POINT,sul1=COMPLETE,tet(A)=COMPLETE
SRR5486507	SAMN06827101	PRJNA230403	Salmonella enterica	PNUSAS011096	"PNUSAS011096","SRS2153038"	Infantis	PDT000205914.2	2017-04-29T16:14:01Z	USA	stool	clinical	0	15	antigen_formula=7:r:1,5,serotype=Infantis	Salmonella enterica subsp. enterica serovar Infantis	aac(3)-IV=COMPLETE,aadA1=COMPLETE,aph(3')-Ia=COMPLETE,aph(4)-Ia=COMPLETE,blaCTX-M-65=COMPLETE,dfrA14=COMPLETE,floR=COMPLETE,fosA3=COMPLETE,gyrA_D87Y=POINT,mdsA=COMPLETE,mdsB=COMPLETE,sul1=COMPLETE,tet(A)=COMPLETE		aac(3)-IV=COMPLETE,aadA1=COMPLETE,aph(3')-Ia=COMPLETE,aph(4)-Ia=COMPLETE,blaCTX-M-65=COMPLETE,dfrA14=COMPLETE,floR=COMPLETE,fosA3=COMPLETE,gyrA_D87Y=POINT,sul1=COMPLETE,tet(A)=COMPLETE
SRR5486667	SAMN06812517	PRJNA230403	Salmonella enterica	PNUSAS011421	"PNUSAS011421","SRS2153199"		PDT000205949.2	2017-04-29T16:14:09Z	USA		clinical	15	18	antigen_formula=7:r:1,5,serotype=Infantis	Salmonella enterica	aac(3)-IV=COMPLETE,aadA1=COMPLETE,aph(3')-Ia=COMPLETE,aph(4)-Ia=COMPLETE,blaCTX-M-65=COMPLETE,dfrA14=COMPLETE,floR=COMPLETE,gyrA_D87Y=POINT,mdsA=COMPLETE,mdsB=COMPLETE,sul1=COMPLETE,tet(A)=COMPLETE		aac(3)-IV=COMPLETE,aadA1=COMPLETE,aph(3')-Ia=COMPLETE,aph(4)-Ia=COMPLETE,blaCTX-M-65=COMPLETE,dfrA14=COMPLETE,floR=COMPLETE,gyrA_D87Y=POINT,sul1=COMPLETE,tet(A)=COMPLETE
SRR5496038	SAMN06882403	PRJNA242847	Salmonella enterica	FSIS1700362	"FSIS1700362","SRS2160251"	Infantis	PDT000206463.2	2017-05-02T20:46:41Z	USA:GA	comminuted chicken	environmental/other	6	7	antigen_formula=7:r:1,5,serotype=Infantis	Salmonella enterica subsp. enterica serovar Infantis	aac(3)-IV=COMPLETE,aadA1=COMPLETE,aph(3')-Ia=COMPLETE,aph(4)-Ia=COMPLETE,dfrA14=COMPLETE,floR=COMPLETE,fosA3=COMPLETE,gyrA_D87Y=POINT,mdsA=COMPLETE,mdsB=COMPLETE,sul1=COMPLETE,tet(A)=COMPLETE		aac(3)-IV=COMPLETE,aadA1=COMPLETE,aph(3')-Ia=COMPLETE,aph(4)-Ia=COMPLETE,dfrA14=COMPLETE,floR=COMPLETE,fosA3=COMPLETE,gyrA_D87Y=POINT,sul1=COMPLETE,tet(A)=COMPLETE
SRR5496787	SAMN06882399	PRJNA242847	Salmonella enterica	FSIS1700358	"FSIS1700358","SRS2160992"	Infantis	PDT000206484.2	2017-05-02T20:46:45Z	USA:VA	raw intact chicken	environmental/other	9	9	antigen_formula=7:r:1,5,serotype=Infantis	Salmonella enterica subsp. enterica serovar Infantis	aac(3)-IV=COMPLETE,aadA1=COMPLETE,aph(3')-Ia=COMPLETE,aph(4)-Ia=COMPLETE,blaCTX-M-65=COMPLETE,floR=COMPLETE,fosA3=COMPLETE,gyrA_D87Y=POINT,mdsA=COMPLETE,mdsB=COMPLETE,sul1=COMPLETE,tet(A)=COMPLETE		aac(3)-IV=COMPLETE,aadA1=COMPLETE,aph(3')-Ia=COMPLETE,aph(4)-Ia=COMPLETE,blaCTX-M-65=COMPLETE,floR=COMPLETE,fosA3=COMPLETE,gyrA_D87Y=POINT,sul1=COMPLETE,tet(A)=COMPLETE
SRR5496967	SAMN06882400	PRJNA242847	Salmonella enterica	FSIS1700359	"FSIS1700359","SRS2161171"	Infantis	PDT000206485.2	2017-05-02T20:46:45Z	USA:NC	raw intact chicken	environmental/other	12	15	antigen_formula=7:r:1,5,serotype=Infantis	Salmonella enterica subsp. enterica serovar Infantis	aadA1=COMPLETE,gyrA_D87Y=POINT,mdsA=COMPLETE,mdsB=COMPLETE,sul1=COMPLETE,tet(A)=COMPLETE		aadA1=COMPLETE,gyrA_D87Y=POINT,sul1=COMPLETE,tet(A)=COMPLETE
SRR5496968	SAMN06882401	PRJNA242847	Salmonella enterica	FSIS1700360	"FSIS1700360","SRS2161173"	Infantis	PDT000206486.2	2017-05-02T20:46:45Z	USA:MA	raw intact chicken	environmental/other	2	2	antigen_formula=7:r:1,5,serotype=Infantis	Salmonella enterica subsp. enterica serovar Infantis	aac(3)-IV=COMPLETE,aadA1=COMPLETE,aph(3')-Ia=COMPLETE,aph(4)-Ia=COMPLETE,blaCTX-M-65=COMPLETE,floR=COMPLETE,gyrA_D87Y=POINT,mdsA=COMPLETE,mdsB=COMPLETE,sul1=COMPLETE,tet(A)=COMPLETE		aac(3)-IV=COMPLETE,aadA1=COMPLETE,aph(3')-Ia=COMPLETE,aph(4)-Ia=COMPLETE,blaCTX-M-65=COMPLETE,floR=COMPLETE,gyrA_D87Y=POINT,sul1=COMPLETE,tet(A)=COMPLETE
SRR5498796	SAMN06882364	PRJNA242847	Salmonella enterica	FSIS1700701	"FSIS1700701","SRS2162363"	Infantis	PDT000206549.2	2017-05-02T23:35:42Z	USA:VA	comminuted chicken	environmental/other	12	8	antigen_formula=7:r:1,5,serotype=Infantis	Salmonella enterica subsp. enterica serovar Infantis	aac(3)-IV=COMPLETE,aadA1=COMPLETE,aph(3')-Ia=COMPLETE,aph(4)-Ia=COMPLETE,blaCTX-M-65=COMPLETE,dfrA14=COMPLETE,floR=COMPLETE,fosA3=COMPLETE,gyrA_D87Y=POINT,mdsA=COMPLETE,mdsB=COMPLETE,sul1=COMPLETE,tet(A)=COMPLETE		aac(3)-IV=COMPLETE,aadA1=COMPLETE,aph(3')-Ia=COMPLETE,aph(4)-Ia=COMPLETE,blaCTX-M-65=COMPLETE,dfrA14=COMPLETE,floR=COMPLETE,fosA3=COMPLETE,gyrA_D87Y=POINT,sul1=COMPLETE,tet(A)=COMPLETE
SRR5508312	SAMN06847857	PRJNA230403	Salmonella enterica	PNUSAS012594	"PNUSAS012594","SRS2166120"	Infantis	PDT000207134.2	2017-05-04T21:14:57Z	USA	stool	clinical	9	4	antigen_formula=7:r:1,5,serotype=Infantis	Salmonella enterica subsp. enterica serovar Infantis	aac(3)-IV=COMPLETE,aadA1=COMPLETE,aph(3')-Ia=COMPLETE,aph(4)-Ia=COMPLETE,blaCTX-M-65=COMPLETE,dfrA14=COMPLETE,floR=COMPLETE,gyrA_D87Y=POINT,mdsA=COMPLETE,mdsB=COMPLETE,sul1=COMPLETE,tet(A)=COMPLETE		aac(3)-IV=COMPLETE,aadA1=COMPLETE,aph(3')-Ia=COMPLETE,aph(4)-Ia=COMPLETE,blaCTX-M-65=COMPLETE,dfrA14=COMPLETE,floR=COMPLETE,gyrA_D87Y=POINT,sul1=COMPLETE,tet(A)=COMPLETE
SRR5514420	SAMN06899425	PRJNA292666	Salmonella enterica	FSIS1700764	"FSIS1700764","SRS2169446"	Infantis	PDT000207529.2	2017-05-06T06:34:51Z	USA:VA	animal-chicken-young chicken	environmental/other	2	2	antigen_formula=7:r:1,5,serotype=Infantis	Salmonella enterica subsp. enterica serovar Infantis	aac(3)-IV=COMPLETE,aadA1=COMPLETE,aph(3')-Ia=COMPLETE,aph(4)-Ia=COMPLETE,blaCTX-M-65=COMPLETE,floR=COMPLETE,gyrA_D87Y=POINT,mdsA=COMPLETE,mdsB=COMPLETE,sul1=COMPLETE,tet(A)=COMPLETE		aac(3)-IV=COMPLETE,aadA1=COMPLETE,aph(3')-Ia=COMPLETE,aph(4)-Ia=COMPLETE,blaCTX-M-65=COMPLETE,floR=COMPLETE,gyrA_D87Y=POINT,sul1=COMPLETE,tet(A)=COMPLETE
SRR5576025	SAMN07141728	PRJNA242847	Salmonella enterica	FSIS1700468	"FSIS1700468","SRS2208655"	Infantis	PDT000209400.2	2017-05-18T21:51:26Z	USA:VA	raw intact chicken	environmental/other	6	5	antigen_formula=-:r:1,5,serotype=I -:r:1,5	Salmonella enterica subsp. enterica serovar Infantis	aac(3)-IV=COMPLETE,aadA1=COMPLETE,aph(3')-Ia=COMPLETE,aph(4)-Ia=COMPLETE,blaCTX-M-65=COMPLETE,dfrA14=COMPLETE,floR=COMPLETE,fosA3=COMPLETE,gyrA_D87Y=POINT,mdsA=COMPLETE,mdsB=COMPLETE,sul1=COMPLETE,tet(A)=COMPLETE		aac(3)-IV=COMPLETE,aadA1=COMPLETE,aph(3')-Ia=COMPLETE,aph(4)-Ia=COMPLETE,blaCTX-M-65=COMPLETE,dfrA14=COMPLETE,floR=COMPLETE,fosA3=COMPLETE,gyrA_D87Y=POINT,sul1=COMPLETE,tet(A)=COMPLETE
SRR5576102	SAMN07141741	PRJNA242847	Salmonella enterica	FSIS1701134	"FSIS1701134","SRS2208732"	Infantis	PDT000209427.2	2017-05-18T21:51:34Z	USA:MD	raw intact chicken	environmental/other	4	5	antigen_formula=7:r:1,5,serotype=Infantis	Salmonella enterica subsp. enterica serovar Infantis	aac(3)-IV=COMPLETE,aadA1=COMPLETE,aph(3')-Ia=COMPLETE,aph(4)-Ia=COMPLETE,blaCTX-M-65=COMPLETE,floR=COMPLETE,fosA3=COMPLETE,gyrA_D87Y=POINT,mdsA=COMPLETE,mdsB=COMPLETE,sul1=COMPLETE,tet(A)=COMPLETE		aac(3)-IV=COMPLETE,aadA1=COMPLETE,aph(3')-Ia=COMPLETE,aph(4)-Ia=COMPLETE,blaCTX-M-65=COMPLETE,floR=COMPLETE,fosA3=COMPLETE,gyrA_D87Y=POINT,sul1=COMPLETE,tet(A)=COMPLETE
SRR5576116	SAMN07141765	PRJNA242847	Salmonella enterica	FSIS1701203	"FSIS1701203","SRS2208746"	Infantis	PDT000209441.2	2017-05-18T22:51:18Z	USA:DE	comminuted chicken	environmental/other	4	4	antigen_formula=7:r:1,5,serotype=Infantis	Salmonella enterica subsp. enterica serovar Infantis	aac(3)-IV=COMPLETE,aph(3')-Ia=COMPLETE,aph(4)-Ia=COMPLETE,blaCTX-M-65=COMPLETE,dfrA14=COMPLETE,floR=COMPLETE,gyrA_D87Y=POINT,mdsA=COMPLETE,mdsB=COMPLETE,tet(A)=PARTIAL_END_OF_CONTIG		aac(3)-IV=COMPLETE,aph(3')-Ia=COMPLETE,aph(4)-Ia=COMPLETE,blaCTX-M-65=COMPLETE,dfrA14=COMPLETE,floR=COMPLETE,gyrA_D87Y=POINT,tet(A)=PARTIAL_END_OF_CONTIG
SRR5576117	SAMN07141762	PRJNA242847	Salmonella enterica	FSIS1701199	"FSIS1701199","SRS2208747"	Infantis	PDT000209442.2	2017-05-18T22:51:18Z	USA:NJ	comminuted chicken	environmental/other	11	11	antigen_formula=7:r:1,5,serotype=Infantis	Salmonella enterica subsp. enterica serovar Infantis	aac(3)-IV=COMPLETE,aadA1=COMPLETE,aph(3')-Ia=COMPLETE,aph(4)-Ia=COMPLETE,blaCTX-M-65=COMPLETE,dfrA14=COMPLETE,floR=COMPLETE,fosA3=COMPLETE,gyrA_D87Y=POINT,mdsA=COMPLETE,mdsB=COMPLETE,sul1=COMPLETE,tet(A)=COMPLETE		aac(3)-IV=COMPLETE,aadA1=COMPLETE,aph(3')-Ia=COMPLETE,aph(4)-Ia=COMPLETE,blaCTX-M-65=COMPLETE,dfrA14=COMPLETE,floR=COMPLETE,fosA3=COMPLETE,gyrA_D87Y=POINT,sul1=COMPLETE,tet(A)=COMPLETE
SRR5578844	SAMN07124723	PRJNA230403	Salmonella enterica	PNUSAS013906	"PNUSAS013906","SRS2211236"	Serotype pending	PDT000209766.2	2017-05-19T18:40:53Z	USA	stool	clinical	11	7	antigen_formula=7:r:1,5,serotype=Infantis	Salmonella enterica	aadA1=COMPLETE,aph(3')-Ia=COMPLETE,blaCTX-M-65=COMPLETE,dfrA14=COMPLETE,fosA3=COMPLETE,gyrA_D87Y=POINT,mdsA=COMPLETE,mdsB=COMPLETE,sul1=COMPLETE,tet(A)=COMPLETE		aadA1=COMPLETE,aph(3')-Ia=COMPLETE,blaCTX-M-65=COMPLETE,dfrA14=COMPLETE,fosA3=COMPLETE,gyrA_D87Y=POINT,sul1=COMPLETE,tet(A)=COMPLETE
SRR5583275	SAMN07151982	PRJNA242847	Salmonella enterica	FSIS1701022	"FSIS1701022","SRS2214522"	Infantis	PDT000211064.2	2017-05-22T21:40:19Z	USA:NC	Comminuted Turkey	environmental/other	5	6	antigen_formula=7:r:1,5,serotype=Infantis	Salmonella enterica subsp. enterica serovar Infantis	aac(3)-IV=COMPLETE,aadA1=COMPLETE,aph(3')-Ia=COMPLETE,aph(4)-Ia=COMPLETE,blaCTX-M=PARTIAL_END_OF_CONTIG,dfrA14=COMPLETE,floR=COMPLETE,gyrA_D87Y=POINT,mdsA=COMPLETE,mdsB=COMPLETE,sul1=COMPLETE,sul1=PARTIAL_END_OF_CONTIG,tet(A)=COMPLETE		aac(3)-IV=COMPLETE,aadA1=COMPLETE,aph(3')-Ia=COMPLETE,aph(4)-Ia=COMPLETE,blaCTX-M=PARTIAL_END_OF_CONTIG,dfrA14=COMPLETE,floR=COMPLETE,gyrA_D87Y=POINT,sul1=COMPLETE,sul1=PARTIAL_END_OF_CONTIG,tet(A)=COMPLETE
SRR5583308	SAMN07152340	PRJNA242847	Salmonella enterica	FSIS1701013	"FSIS1701013","SRS2214552"	Infantis	PDT000211083.2	2017-05-22T21:40:22Z	USA:VA	raw intact chicken	environmental/other	9	6	antigen_formula=7:r:1,5,serotype=Infantis	Salmonella enterica subsp. enterica serovar Infantis	aac(3)-IV=COMPLETE,aac(3)-IV=PARTIAL_END_OF_CONTIG,aadA1=COMPLETE,aph(3')-Ia=COMPLETE,aph(4)-Ia=COMPLETE,blaCTX-M-65=COMPLETE,dfrA14=COMPLETE,floR=COMPLETE,gyrA_D87Y=POINT,mdsA=COMPLETE,mdsB=COMPLETE,sul1=COMPLETE,tet(A)=COMPLETE		aac(3)-IV=COMPLETE,aac(3)-IV=PARTIAL_END_OF_CONTIG,aadA1=COMPLETE,aph(3')-Ia=COMPLETE,aph(4)-Ia=COMPLETE,blaCTX-M-65=COMPLETE,dfrA14=COMPLETE,floR=COMPLETE,gyrA_D87Y=POINT,sul1=COMPLETE,tet(A)=COMPLETE
SRR5583833	SAMN07150794	PRJNA230403	Salmonella enterica	PNUSAS013018	"PNUSAS013018","SRS2215079"	Infantis	PDT000211110.2	2017-05-22T21:40:27Z	USA	stool	clinical	14	13	antigen_formula=7:r:1,5,serotype=Infantis	Salmonella enterica subsp. enterica serovar Infantis	aac(3)-IV=COMPLETE,aadA1=COMPLETE,aph(3')-Ia=COMPLETE,aph(4)-Ia=COMPLETE,blaCTX-M-65=COMPLETE,dfrA14=COMPLETE,floR=COMPLETE,fosA3=COMPLETE,gyrA_D87Y=POINT,mdsA=COMPLETE,mdsB=COMPLETE,sul1=COMPLETE,tet(A)=COMPLETE		aac(3)-IV=COMPLETE,aadA1=COMPLETE,aph(3')-Ia=COMPLETE,aph(4)-Ia=COMPLETE,blaCTX-M-65=COMPLETE,dfrA14=COMPLETE,floR=COMPLETE,fosA3=COMPLETE,gyrA_D87Y=POINT,sul1=COMPLETE,tet(A)=COMPLETE
SRR5584075	SAMN07152000	PRJNA242847	Salmonella enterica	FSIS1700887	"FSIS1700887","SRS2215321"	Rough_O_r:1,5	PDT000211277.2	2017-05-22T22:40:31Z	USA:OK	raw intact chicken	environmental/other	16	16	antigen_formula=-:r:1,5,serotype=I -:r:1,5	Salmonella enterica subsp. enterica	aac(3)-IV=COMPLETE,aadA1=COMPLETE,aph(4)-Ia=COMPLETE,floR=COMPLETE,gyrA_D87Y=POINT,mdsA=COMPLETE,mdsB=COMPLETE,sul1=COMPLETE,tet(A)=COMPLETE		aac(3)-IV=COMPLETE,aadA1=COMPLETE,aph(4)-Ia=COMPLETE,floR=COMPLETE,gyrA_D87Y=POINT,sul1=COMPLETE,tet(A)=COMPLETE
SRR5584090	SAMN07152010	PRJNA242847	Salmonella enterica	FSIS1700897	"FSIS1700897","SRS2215336"	Infantis	PDT000211282.2	2017-05-22T22:40:32Z	USA:MI	comminuted chicken	environmental/other	12	12	antigen_formula=7:r:1,5,serotype=Infantis	Salmonella enterica subsp. enterica serovar Infantis	aac(3)-IV=COMPLETE,aadA1=COMPLETE,aph(3')-Ia=COMPLETE,aph(4)-Ia=COMPLETE,blaCTX-M-65=COMPLETE,blaCTX-M=PARTIAL_END_OF_CONTIG,dfrA14=COMPLETE,floR=COMPLETE,fosA3=COMPLETE,gyrA_D87Y=POINT,mdsA=COMPLETE,mdsB=COMPLETE,sul1=COMPLETE,tet(A)=COMPLETE		aac(3)-IV=COMPLETE,aadA1=COMPLETE,aph(3')-Ia=COMPLETE,aph(4)-Ia=COMPLETE,blaCTX-M-65=COMPLETE,blaCTX-M=PARTIAL_END_OF_CONTIG,dfrA14=COMPLETE,floR=COMPLETE,fosA3=COMPLETE,gyrA_D87Y=POINT,sul1=COMPLETE,tet(A)=COMPLETE
SRR5584092	SAMN07152166	PRJNA242847	Salmonella enterica	FSIS1700877	"FSIS1700877","SRS2215338"	Infantis	PDT000211284.2	2017-05-22T22:40:32Z	USA:NC	comminuted chicken	environmental/other	3	2	antigen_formula=7:r:1,5,serotype=Infantis	Salmonella enterica subsp. enterica serovar Infantis	aac(3)-IV=COMPLETE,aadA1=COMPLETE,aph(3')-Ia=COMPLETE,aph(4)-Ia=COMPLETE,blaCTX-M-65=COMPLETE,dfrA14=COMPLETE,floR=COMPLETE,gyrA_D87Y=POINT,mdsA=COMPLETE,mdsB=COMPLETE,sul1=COMPLETE,tet(A)=COMPLETE		aac(3)-IV=COMPLETE,aadA1=COMPLETE,aph(3')-Ia=COMPLETE,aph(4)-Ia=COMPLETE,blaCTX-M-65=COMPLETE,dfrA14=COMPLETE,floR=COMPLETE,gyrA_D87Y=POINT,sul1=COMPLETE,tet(A)=COMPLETE
SRR5584172	SAMN07152165	PRJNA242847	Salmonella enterica	FSIS1700622	"FSIS1700622","SRS2215417"	Infantis	PDT000211298.2	2017-05-22T22:40:35Z	USA:PA	comminuted chicken	environmental/other	8	3	antigen_formula=7:r:1,5,serotype=Infantis	Salmonella enterica subsp. enterica serovar Infantis	aadA1=COMPLETE,gyrA_D87Y=POINT,mdsA=COMPLETE,mdsB=COMPLETE,sul1=COMPLETE,tet(A)=COMPLETE		aadA1=COMPLETE,gyrA_D87Y=POINT,sul1=COMPLETE,tet(A)=COMPLETE
SRR5584494	SAMN07152191	PRJNA242847	Salmonella enterica	FSIS1701146	"FSIS1701146","SRS2215740"	Infantis	PDT000211332.2	2017-05-22T22:40:41Z	USA:DE	comminuted chicken	environmental/other	16	15	antigen_formula=7:r:1,5,serotype=Infantis	Salmonella enterica subsp. enterica serovar Infantis	aac(3)-IV=COMPLETE,aadA1=COMPLETE,aph(3')-Ia=COMPLETE,aph(4)-Ia=COMPLETE,blaCTX-M-65=COMPLETE,dfrA14=COMPLETE,floR=COMPLETE,gyrA_D87Y=POINT,mdsA=COMPLETE,mdsB=COMPLETE,sul1=COMPLETE,tet(A)=COMPLETE		aac(3)-IV=COMPLETE,aadA1=COMPLETE,aph(3')-Ia=COMPLETE,aph(4)-Ia=COMPLETE,blaCTX-M-65=COMPLETE,dfrA14=COMPLETE,floR=COMPLETE,gyrA_D87Y=POINT,sul1=COMPLETE,tet(A)=COMPLETE
SRR5585097	SAMN06894918	PRJNA230403	Salmonella enterica	PNUSAS012298	"PNUSAS012298","SRS2216329"	Infantis	PDT000211608.2	2017-05-22T23:41:14Z	USA	stool	clinical	0	7	antigen_formula=7:r:1,5,serotype=Infantis	Salmonella enterica subsp. enterica serovar Infantis	aac(3)-IV=COMPLETE,aadA1=COMPLETE,aph(3')-Ia=COMPLETE,aph(4)-Ia=COMPLETE,blaCTX-M-65=COMPLETE,blaTEM-1=COMPLETE,dfrA14=COMPLETE,floR=COMPLETE,fosA3=COMPLETE,gyrA_D87Y=POINT,mdsA=COMPLETE,mdsB=COMPLETE,sul1=COMPLETE,tet(A)=COMPLETE		aac(3)-IV=COMPLETE,aadA1=COMPLETE,aph(3')-Ia=COMPLETE,aph(4)-Ia=COMPLETE,blaCTX-M-65=COMPLETE,blaTEM-1=COMPLETE,dfrA14=COMPLETE,floR=COMPLETE,fosA3=COMPLETE,gyrA_D87Y=POINT,sul1=COMPLETE,tet(A)=COMPLETE
SRR5585133	SAMN06894922	PRJNA230403	Salmonella enterica	PNUSAS012302	"PNUSAS012302","SRS2216365"		PDT000211623.2	2017-05-22T23:41:17Z	USA		clinical	7	14	antigen_formula=7:r:1,5,serotype=Infantis	Salmonella enterica	aac(3)-IV=COMPLETE,aadA1=COMPLETE,aph(3')-Ia=COMPLETE,aph(4)-Ia=COMPLETE,blaCTX-M-65=COMPLETE,blaTEM-1=COMPLETE,floR=COMPLETE,fosA3=COMPLETE,gyrA_D87Y=POINT,mdsA=COMPLETE,mdsB=COMPLETE,sul1=COMPLETE,tet(A)=COMPLETE		aac(3)-IV=COMPLETE,aadA1=COMPLETE,aph(3')-Ia=COMPLETE,aph(4)-Ia=COMPLETE,blaCTX-M-65=COMPLETE,blaTEM-1=COMPLETE,floR=COMPLETE,fosA3=COMPLETE,gyrA_D87Y=POINT,sul1=COMPLETE,tet(A)=COMPLETE
SRR5588754	SAMN07139287	PRJNA230403	Salmonella enterica	PNUSAS013736	"PNUSAS013736","SRS2219059"	Infantis	PDT000212474.3	2017-05-23T21:39:20Z	USA	stool	clinical	6	6	antigen_formula=7:r:1,5,serotype=Infantis	Salmonella enterica subsp. enterica serovar Infantis	aac(3)-IV=COMPLETE,aadA1=COMPLETE,aph(4)-Ia=COMPLETE,blaCTX-M-65=COMPLETE,dfrA14=COMPLETE,floR=COMPLETE,fosA3=COMPLETE,gyrA_D87Y=POINT,mdsA=COMPLETE,mdsB=COMPLETE,sul1=COMPLETE,tet(A)=COMPLETE		aac(3)-IV=COMPLETE,aadA1=COMPLETE,aph(4)-Ia=COMPLETE,blaCTX-M-65=COMPLETE,dfrA14=COMPLETE,floR=COMPLETE,fosA3=COMPLETE,gyrA_D87Y=POINT,sul1=COMPLETE,tet(A)=COMPLETE
SRR5589760	SAMN07159250	PRJNA242847	Salmonella enterica	FSIS1701036	"FSIS1701036","SRS2220068"	Infantis	PDT000212553.2	2017-05-23T22:39:29Z	USA:ME	comminuted chicken	environmental/other	10	12	antigen_formula=7:r:1,5,serotype=Infantis	Salmonella enterica subsp. enterica serovar Infantis	aac(3)-IV=COMPLETE,aadA1=COMPLETE,aph(3')-Ia=COMPLETE,aph(4)-Ia=COMPLETE,blaCTX-M-65=COMPLETE,dfrA14=COMPLETE,floR=COMPLETE,gyrA_D87Y=POINT,mdsA=COMPLETE,mdsB=COMPLETE,sul1=COMPLETE,tet(A)=COMPLETE		aac(3)-IV=COMPLETE,aadA1=COMPLETE,aph(3')-Ia=COMPLETE,aph(4)-Ia=COMPLETE,blaCTX-M-65=COMPLETE,dfrA14=COMPLETE,floR=COMPLETE,gyrA_D87Y=POINT,sul1=COMPLETE,tet(A)=COMPLETE
SRR5589771	SAMN07159222	PRJNA242847	Salmonella enterica	FSIS1700858	"FSIS1700858","SRS2220079"	Infantis	PDT000212564.2	2017-05-23T22:39:31Z	USA:NC	comminuted chicken	environmental/other	3	15	antigen_formula=7:r:1,5,serotype=Infantis	Salmonella enterica subsp. enterica serovar Infantis	aadA1=COMPLETE,aph(3')-Ia=COMPLETE,dfrA14=COMPLETE,gyrA_D87Y=POINT,mdsA=COMPLETE,mdsB=COMPLETE,sul1=COMPLETE,tet(A)=COMPLETE		aadA1=COMPLETE,aph(3')-Ia=COMPLETE,dfrA14=COMPLETE,gyrA_D87Y=POINT,sul1=COMPLETE,tet(A)=COMPLETE
SRR5589774	SAMN07159220	PRJNA242847	Salmonella enterica	FSIS1700856	"FSIS1700856","SRS2220082"	Infantis	PDT000212567.2	2017-05-23T22:39:31Z	USA:MD	raw intact chicken	environmental/other	9	15	antigen_formula=7:r:1,5,serotype=Infantis	Salmonella enterica subsp. enterica serovar Infantis	aac(3)-IV=COMPLETE,aph(3')-Ia=COMPLETE,aph(4)-Ia=COMPLETE,dfrA14=COMPLETE,floR=COMPLETE,fosA3=COMPLETE,gyrA_D87Y=POINT,mdsA=COMPLETE,mdsB=COMPLETE		aac(3)-IV=COMPLETE,aph(3')-Ia=COMPLETE,aph(4)-Ia=COMPLETE,dfrA14=COMPLETE,floR=COMPLETE,fosA3=COMPLETE,gyrA_D87Y=POINT
SRR5589775	SAMN07159223	PRJNA242847	Salmonella enterica	FSIS1700859	"FSIS1700859","SRS2220083"	Infantis	PDT000212568.2	2017-05-23T22:39:32Z	USA:GA	comminuted chicken	environmental/other	6	7	antigen_formula=7:r:1,5,serotype=Infantis	Salmonella enterica subsp. enterica serovar Infantis	aadA1=COMPLETE,aph(3')-Ia=COMPLETE,blaCTX-M-65=COMPLETE,fosA3=COMPLETE,gyrA_D87Y=POINT,mdsA=COMPLETE,mdsB=COMPLETE,sul1=COMPLETE,tet(A)=COMPLETE		aadA1=COMPLETE,aph(3')-Ia=COMPLETE,blaCTX-M-65=COMPLETE,fosA3=COMPLETE,gyrA_D87Y=POINT,sul1=COMPLETE,tet(A)=COMPLETE
SRR5590306	SAMN07143145	PRJNA230403	Salmonella enterica	PNUSAS013265	"PNUSAS013265","SRS2220382"	Infantis	PDT000212657.2	2017-05-24T03:41:59Z	USA	stool	clinical	18	18	antigen_formula=7:r:1,5,serotype=Infantis	Salmonella enterica subsp. enterica serovar Infantis	aadA1=COMPLETE,blaCTX-M-65=COMPLETE,fosA3=COMPLETE,gyrA_D87Y=POINT,mdsA=COMPLETE,mdsB=COMPLETE,sul1=COMPLETE,tet(A)=COMPLETE		aadA1=COMPLETE,blaCTX-M-65=COMPLETE,fosA3=COMPLETE,gyrA_D87Y=POINT,sul1=COMPLETE,tet(A)=COMPLETE
SRR5593171	SAMN07162798	PRJNA242847	Salmonella enterica	FSIS1701215	"FSIS1701215","SRS2222629"	Infantis	PDT000212850.2	2017-05-24T16:43:18Z	USA:NC	raw intact chicken	environmental/other	4	10	antigen_formula=7:r:1,5,serotype=Infantis	Salmonella enterica subsp. enterica serovar Infantis	aac(3)-IV=COMPLETE,aadA1=COMPLETE,aph(4)-Ia=COMPLETE,dfrA14=COMPLETE,floR=COMPLETE,gyrA_D87Y=POINT,mdsA=COMPLETE,mdsB=COMPLETE,sul1=COMPLETE,tet(A)=COMPLETE		aac(3)-IV=COMPLETE,aadA1=COMPLETE,aph(4)-Ia=COMPLETE,dfrA14=COMPLETE,floR=COMPLETE,gyrA_D87Y=POINT,sul1=COMPLETE,tet(A)=COMPLETE
SRR5593180	SAMN07162802	PRJNA242847	Salmonella enterica	FSIS1701223	"FSIS1701223","SRS2222638"	Infantis	PDT000212859.2	2017-05-24T16:43:20Z	USA:NC	Comminuted Turkey	environmental/other	4	7	antigen_formula=7:r:1,5,serotype=Infantis	Salmonella enterica subsp. enterica serovar Infantis	aac(3)-IV=COMPLETE,aadA1=COMPLETE,aph(3')-Ia=COMPLETE,aph(4)-Ia=COMPLETE,blaCTX-M-65=COMPLETE,dfrA14=COMPLETE,floR=COMPLETE,gyrA_D87Y=POINT,mdsA=COMPLETE,mdsB=COMPLETE,sul1=COMPLETE,tet(A)=COMPLETE		aac(3)-IV=COMPLETE,aadA1=COMPLETE,aph(3')-Ia=COMPLETE,aph(4)-Ia=COMPLETE,blaCTX-M-65=COMPLETE,dfrA14=COMPLETE,floR=COMPLETE,gyrA_D87Y=POINT,sul1=COMPLETE,tet(A)=COMPLETE
SRR5631274	SAMN07176278	PRJNA230403	Salmonella enterica		"PNUSAS013520","SRS2241380"	Infantis	PDT000213720.2	2017-05-31T13:40:42Z	USA	stool	clinical	5	2	antigen_formula=7:r:1,5,serotype=Infantis	Salmonella enterica subsp. enterica serovar Infantis	aac(3)-IV=COMPLETE,aadA1=COMPLETE,aph(3')-Ia=COMPLETE,aph(4)-Ia=COMPLETE,blaCTX-M-65=COMPLETE,floR=COMPLETE,gyrA_D87Y=POINT,mdsA=COMPLETE,mdsB=COMPLETE,sul1=COMPLETE,tet(A)=COMPLETE		aac(3)-IV=COMPLETE,aadA1=COMPLETE,aph(3')-Ia=COMPLETE,aph(4)-Ia=COMPLETE,blaCTX-M-65=COMPLETE,floR=COMPLETE,gyrA_D87Y=POINT,sul1=COMPLETE,tet(A)=COMPLETE
SRR5631277	SAMN07176273	PRJNA230403	Salmonella enterica		"PNUSAS013515","SRS2241383"	Infantis	PDT000213723.2	2017-05-31T13:40:43Z	USA	stool	clinical	4	6	antigen_formula=7:r:1,5,serotype=Infantis	Salmonella enterica subsp. enterica serovar Infantis	aac(3)-IV=COMPLETE,aadA1=COMPLETE,aph(3')-Ia=COMPLETE,aph(4)-Ia=COMPLETE,blaCTX-M-65=COMPLETE,dfrA14=COMPLETE,floR=COMPLETE,gyrA_D87Y=POINT,mdsA=COMPLETE,mdsB=COMPLETE,sul1=COMPLETE,tet(A)=COMPLETE		aac(3)-IV=COMPLETE,aadA1=COMPLETE,aph(3')-Ia=COMPLETE,aph(4)-Ia=COMPLETE,blaCTX-M-65=COMPLETE,dfrA14=COMPLETE,floR=COMPLETE,gyrA_D87Y=POINT,sul1=COMPLETE,tet(A)=COMPLETE
SRR5631293	SAMN07176285	PRJNA230403	Salmonella enterica		"PNUSAS014298","SRS2241399"	Infantis	PDT000213739.2	2017-05-31T13:40:46Z	USA	stool	clinical	9	9	antigen_formula=7:r:1,5,serotype=Infantis	Salmonella enterica subsp. enterica serovar Infantis	aac(3)-IV=COMPLETE,aph(4)-Ia=COMPLETE,blaCTX-M-65=COMPLETE,floR=COMPLETE,gyrA_D87Y=POINT,mdsA=COMPLETE,mdsB=COMPLETE		aac(3)-IV=COMPLETE,aph(4)-Ia=COMPLETE,blaCTX-M-65=COMPLETE,floR=COMPLETE,gyrA_D87Y=POINT
SRR5632688	SAMN07180140	PRJNA242847	Salmonella enterica	FSIS1701450	"FSIS1701450","SRS2242660"	Rough_O:r:1,5	PDT000213900.2	2017-05-31T18:40:31Z	USA:DE	raw intact chicken	environmental/other	3	4	antigen_formula=-:r:1,5,serotype=I -:r:1,5	Salmonella enterica subsp. enterica	aac(3)-IV=COMPLETE,aadA1=COMPLETE,aph(3')-Ia=COMPLETE,aph(4)-Ia=COMPLETE,blaCTX-M-65=COMPLETE,floR=COMPLETE,fosA3=COMPLETE,gyrA_D87Y=POINT,mdsA=COMPLETE,mdsB=COMPLETE,sul1=COMPLETE,tet(A)=COMPLETE		aac(3)-IV=COMPLETE,aadA1=COMPLETE,aph(3')-Ia=COMPLETE,aph(4)-Ia=COMPLETE,blaCTX-M-65=COMPLETE,floR=COMPLETE,fosA3=COMPLETE,gyrA_D87Y=POINT,sul1=COMPLETE,tet(A)=COMPLETE
SRR5632692	SAMN07180149	PRJNA242847	Salmonella enterica	FSIS1701454	"FSIS1701454","SRS2242665"	Rough_O:r:1,5	PDT000213904.2	2017-05-31T18:40:32Z	USA:MD	chicken carcass	environmental/other	1	4	antigen_formula=-:r:1,5,serotype=I -:r:1,5	Salmonella enterica subsp. enterica	aadA1=COMPLETE,gyrA_D87Y=POINT,mdsA=COMPLETE,mdsB=COMPLETE,sul1=COMPLETE,tet(A)=COMPLETE		aadA1=COMPLETE,gyrA_D87Y=POINT,sul1=COMPLETE,tet(A)=COMPLETE
SRR5642163	SAMN07147071	PRJNA230403	Salmonella enterica	PNUSAS012961	"PNUSAS012961","SRS2248245"		PDT000214978.2	2017-06-02T15:14:33Z	USA		clinical	2	4	antigen_formula=7:r:1,5,serotype=Infantis	Salmonella enterica	aac(3)-IV=COMPLETE,aadA1=COMPLETE,aph(3')-Ia=COMPLETE,aph(4)-Ia=COMPLETE,blaCTX-M-65=COMPLETE,dfrA14=COMPLETE,floR=COMPLETE,gyrA_D87Y=POINT,mdsA=COMPLETE,mdsB=COMPLETE,sul1=COMPLETE,tet(A)=COMPLETE		aac(3)-IV=COMPLETE,aadA1=COMPLETE,aph(3')-Ia=COMPLETE,aph(4)-Ia=COMPLETE,blaCTX-M-65=COMPLETE,dfrA14=COMPLETE,floR=COMPLETE,gyrA_D87Y=POINT,sul1=COMPLETE,tet(A)=COMPLETE
SRR5643169	SAMN07190201	PRJNA242847	Salmonella enterica	FSIS1701552	"FSIS1701552","SRS2249950"	Infantis	PDT000215140.2	2017-06-02T23:16:11Z	USA:GA	raw intact chicken	environmental/other	8	4	antigen_formula=7:r:1,5,serotype=Infantis	Salmonella enterica subsp. enterica serovar Infantis	aac(3)-IV=COMPLETE,aadA1=COMPLETE,aph(3')-Ia=COMPLETE,aph(4)-Ia=COMPLETE,blaCTX-M-65=COMPLETE,dfrA14=COMPLETE,floR=COMPLETE,fosA3=COMPLETE,gyrA_D87Y=POINT,mdsA=COMPLETE,mdsB=COMPLETE,sul1=COMPLETE,tet(A)=COMPLETE		aac(3)-IV=COMPLETE,aadA1=COMPLETE,aph(3')-Ia=COMPLETE,aph(4)-Ia=COMPLETE,blaCTX-M-65=COMPLETE,dfrA14=COMPLETE,floR=COMPLETE,fosA3=COMPLETE,gyrA_D87Y=POINT,sul1=COMPLETE,tet(A)=COMPLETE
SRR5643202	SAMN07190206	PRJNA242847	Salmonella enterica	FSIS1701557	"FSIS1701557","SRS2249988"	Infantis	PDT000215148.2	2017-06-02T23:16:12Z	USA:GA	comminuted chicken	environmental/other	6	7	antigen_formula=7:r:1,5,serotype=Infantis	Salmonella enterica subsp. enterica serovar Infantis	aac(3)-IV=COMPLETE,aadA1=COMPLETE,aph(3')-Ia=COMPLETE,aph(4)-Ia=COMPLETE,blaCTX-M-65=COMPLETE,floR=COMPLETE,fosA3=COMPLETE,gyrA_D87Y=POINT,mdsA=COMPLETE,mdsB=COMPLETE,sul1=COMPLETE,tet(A)=COMPLETE		aac(3)-IV=COMPLETE,aadA1=COMPLETE,aph(3')-Ia=COMPLETE,aph(4)-Ia=COMPLETE,blaCTX-M-65=COMPLETE,floR=COMPLETE,fosA3=COMPLETE,gyrA_D87Y=POINT,sul1=COMPLETE,tet(A)=COMPLETE
SRR5643309	SAMN07190235	PRJNA292666	Salmonella enterica	FSIS1701092	"FSIS1701092","SRS2250152"	Infantis	PDT000215173.2	2017-06-02T23:16:18Z	USA:NC	animal-chicken-young chicken	environmental/other	8	11	antigen_formula=7:r:1,5,serotype=Infantis	Salmonella enterica subsp. enterica serovar Infantis	aac(3)-IV=COMPLETE,aadA1=COMPLETE,aph(3')-Ia=COMPLETE,aph(4)-Ia=COMPLETE,dfrA14=COMPLETE,gyrA_D87Y=POINT,mdsA=COMPLETE,mdsB=COMPLETE,sul1=COMPLETE,tet(A)=COMPLETE		aac(3)-IV=COMPLETE,aadA1=COMPLETE,aph(3')-Ia=COMPLETE,aph(4)-Ia=COMPLETE,dfrA14=COMPLETE,gyrA_D87Y=POINT,sul1=COMPLETE,tet(A)=COMPLETE
SRR5645390	SAMN07184401	PRJNA230403	Salmonella enterica		"PNUSAS014627","SRS2251893"		PDT000215568.2	2017-06-05T19:16:41Z	USA		clinical	13	14	antigen_formula=7:r:1,5,serotype=Infantis	Salmonella enterica	aac(3)-IV=COMPLETE,aadA1=COMPLETE,aph(3')-Ia=COMPLETE,aph(4)-Ia=COMPLETE,blaCTX-M-65=COMPLETE,dfrA14=COMPLETE,floR=COMPLETE,fosA3=COMPLETE,gyrA_D87Y=POINT,mdsA=COMPLETE,mdsB=COMPLETE,sul1=COMPLETE,tet(A)=COMPLETE		aac(3)-IV=COMPLETE,aadA1=COMPLETE,aph(3')-Ia=COMPLETE,aph(4)-Ia=COMPLETE,blaCTX-M-65=COMPLETE,dfrA14=COMPLETE,floR=COMPLETE,fosA3=COMPLETE,gyrA_D87Y=POINT,sul1=COMPLETE,tet(A)=COMPLETE
SRR5645401	SAMN07184725	PRJNA230403	Salmonella enterica	PNUSAS013488	"PNUSAS013488","SRS2251904"	Serotype pending	PDT000215579.2	2017-06-05T19:16:43Z	USA	stool	clinical	9	7	antigen_formula=7:r:1,5,serotype=Infantis	Salmonella enterica	aac(3)-IV=COMPLETE,aadA1=COMPLETE,aph(3')-Ia=COMPLETE,aph(4)-Ia=COMPLETE,blaCTX-M-65=COMPLETE,floR=COMPLETE,gyrA_D87Y=POINT,mdsA=COMPLETE,mdsB=COMPLETE,sul1=COMPLETE,tet(A)=COMPLETE		aac(3)-IV=COMPLETE,aadA1=COMPLETE,aph(3')-Ia=COMPLETE,aph(4)-Ia=COMPLETE,blaCTX-M-65=COMPLETE,floR=COMPLETE,gyrA_D87Y=POINT,sul1=COMPLETE,tet(A)=COMPLETE
SRR5646690	SAMN07193974	PRJNA242847	Salmonella enterica	FSIS1700714	"FSIS1700714","SRS2252481"	Infantis	PDT000215774.2	2017-06-05T23:22:50Z	USA:NC	comminuted chicken	environmental/other	3	14	antigen_formula=7:r:1,5,serotype=Infantis	Salmonella enterica subsp. enterica serovar Infantis	aadA1=COMPLETE,aph(3')-Ia=COMPLETE,dfrA14=COMPLETE,gyrA_D87Y=POINT,mdsA=COMPLETE,mdsB=COMPLETE,sul1=COMPLETE,tet(A)=COMPLETE		aadA1=COMPLETE,aph(3')-Ia=COMPLETE,dfrA14=COMPLETE,gyrA_D87Y=POINT,sul1=COMPLETE,tet(A)=COMPLETE
SRR5646778	SAMN07193919	PRJNA292666	Salmonella enterica	FSIS1700931	"FSIS1700931","SRS2252569"	Infantis	PDT000215777.2	2017-06-05T23:22:50Z	USA:VA	animal-chicken-young chicken	environmental/other	6	6	antigen_formula=7:r:1,5,serotype=Infantis	Salmonella enterica subsp. enterica serovar Infantis	aadA1=COMPLETE,aph(3')-Ia=COMPLETE,blaCTX-M-65=COMPLETE,fosA3=COMPLETE,gyrA_D87Y=POINT,mdsA=COMPLETE,mdsB=COMPLETE,sul1=COMPLETE,tet(A)=COMPLETE		aadA1=COMPLETE,aph(3')-Ia=COMPLETE,blaCTX-M-65=COMPLETE,fosA3=COMPLETE,gyrA_D87Y=POINT,sul1=COMPLETE,tet(A)=COMPLETE
SRR5646987	SAMN07177864	PRJNA186035	Salmonella enterica	FDA0928326-002-001	"CFSAN064657","FDA00011869","FDA0928326-002-001","SRS2252774"		PDT000215842.2	2017-06-05T23:23:02Z	USA:NJ	environmental swab	environmental/other	1	1	antigen_formula=7:r:1,5,serotype=Infantis	Salmonella enterica	aadA1=COMPLETE,gyrA_D87Y=POINT,mdsA=COMPLETE,mdsB=COMPLETE,sul1=COMPLETE,tet(A)=COMPLETE		aadA1=COMPLETE,gyrA_D87Y=POINT,sul1=COMPLETE,tet(A)=COMPLETE
SRR5646990	SAMN07177869	PRJNA186035	Salmonella enterica	FDA0928326-015-001	"CFSAN064660","FDA00011872","FDA0928326-015-001","SRS2252777"		PDT000215845.2	2017-06-05T23:23:02Z	USA:NJ	environmental swab	environmental/other	2	3	antigen_formula=7:r:1,5,serotype=Infantis	Salmonella enterica	aadA1=COMPLETE,gyrA_D87Y=POINT,mdsA=COMPLETE,mdsB=COMPLETE,sul1=COMPLETE,tet(A)=COMPLETE		aadA1=COMPLETE,gyrA_D87Y=POINT,sul1=COMPLETE,tet(A)=COMPLETE
SRR5646992	SAMN07177863	PRJNA186035	Salmonella enterica	FDA0928326-007-001	"CFSAN064658","FDA00011870","FDA0928326-007-001","SRS2252779"		PDT000215847.2	2017-06-05T23:23:03Z	USA:NJ	environmental swab	environmental/other	4	7	antigen_formula=7:r:1,5,serotype=Infantis	Salmonella enterica	aadA1=COMPLETE,aph(3')-Ia=COMPLETE,gyrA_D87Y=POINT,mdsA=COMPLETE,mdsB=COMPLETE,sul1=COMPLETE,tet(A)=COMPLETE		aadA1=COMPLETE,aph(3')-Ia=COMPLETE,gyrA_D87Y=POINT,sul1=COMPLETE,tet(A)=COMPLETE
SRR5646996	SAMN07177868	PRJNA186035	Salmonella enterica	FDA0928326-019-001	"CFSAN064661","FDA00011873","FDA0928326-019-001","SRS2252782"		PDT000215850.2	2017-06-05T23:23:03Z	USA:NJ	environmental swab	environmental/other	9	8	antigen_formula=7:r:1,5,serotype=Infantis	Salmonella enterica	aac(3)-IV=COMPLETE,aadA1=COMPLETE,aph(4)-Ia=COMPLETE,blaCTX-M-65=COMPLETE,floR=COMPLETE,gyrA_D87Y=POINT,mdsA=COMPLETE,mdsB=COMPLETE,sul1=COMPLETE,tet(A)=COMPLETE		aac(3)-IV=COMPLETE,aadA1=COMPLETE,aph(4)-Ia=COMPLETE,blaCTX-M-65=COMPLETE,floR=COMPLETE,gyrA_D87Y=POINT,sul1=COMPLETE,tet(A)=COMPLETE
SRR5647013	SAMN07177865	PRJNA186035	Salmonella enterica	FDA0928326-001-001	"CFSAN064656","FDA00011868","FDA0928326-001-001","SRS2252796"		PDT000215864.2	2017-06-05T23:23:06Z	USA:NJ	environmental swab	environmental/other	1	3	antigen_formula=7:r:1,5,serotype=Infantis	Salmonella enterica	aadA1=COMPLETE,gyrA_D87Y=POINT,mdsA=COMPLETE,mdsB=COMPLETE,sul1=COMPLETE,tet(A)=COMPLETE		aadA1=COMPLETE,gyrA_D87Y=POINT,sul1=COMPLETE,tet(A)=COMPLETE
SRR5647049	SAMN07193954	PRJNA242847	Salmonella enterica	FSIS1701529	"FSIS1701529","SRS2252832"	Infantis	PDT000215900.2	2017-06-05T23:23:12Z	USA:AR	raw intact chicken	environmental/other	2	2	antigen_formula=7:r:1,5,serotype=Infantis	Salmonella enterica subsp. enterica serovar Infantis	aac(3)-IV=COMPLETE,aadA1=COMPLETE,aph(3')-Ia=COMPLETE,aph(4)-Ia=COMPLETE,blaCTX-M-65=COMPLETE,floR=COMPLETE,gyrA_D87Y=POINT,mdsA=COMPLETE,mdsB=COMPLETE,sul1=COMPLETE,tet(A)=COMPLETE		aac(3)-IV=COMPLETE,aadA1=COMPLETE,aph(3')-Ia=COMPLETE,aph(4)-Ia=COMPLETE,blaCTX-M-65=COMPLETE,floR=COMPLETE,gyrA_D87Y=POINT,sul1=COMPLETE,tet(A)=COMPLETE
SRR5647050	SAMN07193957	PRJNA242847	Salmonella enterica	FSIS1701532	"FSIS1701532","SRS2252833"	Infantis	PDT000215901.2	2017-06-05T23:23:12Z	USA:NC	raw intact chicken	environmental/other	8	12	antigen_formula=7:r:1,5,serotype=Infantis	Salmonella enterica subsp. enterica serovar Infantis	aac(3)-IV=COMPLETE,aadA1=COMPLETE,aph(3')-Ia=COMPLETE,aph(4)-Ia=COMPLETE,blaCTX-M-65=COMPLETE,dfrA14=COMPLETE,floR=COMPLETE,fosA3=COMPLETE,gyrA_D87Y=POINT,mdsA=COMPLETE,mdsB=COMPLETE,sul1=COMPLETE,tet(A)=COMPLETE		aac(3)-IV=COMPLETE,aadA1=COMPLETE,aph(3')-Ia=COMPLETE,aph(4)-Ia=COMPLETE,blaCTX-M-65=COMPLETE,dfrA14=COMPLETE,floR=COMPLETE,fosA3=COMPLETE,gyrA_D87Y=POINT,sul1=COMPLETE,tet(A)=COMPLETE
SRR5647052	SAMN07193959	PRJNA292666	Salmonella enterica	FSIS1700940	"FSIS1700940","SRS2252835"	Infantis	PDT000215903.2	2017-06-05T23:23:13Z	USA:NC	animal-chicken-young chicken	environmental/other	6	12	antigen_formula=7:r:1,5,serotype=Infantis	Salmonella enterica subsp. enterica serovar Infantis	aadA1=COMPLETE,gyrA_D87Y=POINT,mdsA=COMPLETE,mdsB=COMPLETE,sul1=COMPLETE,tet(A)=COMPLETE		aadA1=COMPLETE,gyrA_D87Y=POINT,sul1=COMPLETE,tet(A)=COMPLETE
SRR5647070	SAMN07195286	PRJNA242847	Salmonella enterica	FSIS1701315	"FSIS1701315","SRS2252853"	Infantis	PDT000215921.2	2017-06-05T23:23:16Z	USA:NY	comminuted chicken	environmental/other	14	14	antigen_formula=7:r:1,5,serotype=Infantis	Salmonella enterica subsp. enterica serovar Infantis	aac(3)-IV=COMPLETE,aadA1=COMPLETE,aph(3')-Ia=COMPLETE,aph(4)-Ia=COMPLETE,blaCTX-M-65=COMPLETE,dfrA14=COMPLETE,floR=COMPLETE,fosA3=COMPLETE,gyrA_D87Y=POINT,mdsA=COMPLETE,mdsB=COMPLETE,sul1=COMPLETE,tet(A)=COMPLETE		aac(3)-IV=COMPLETE,aadA1=COMPLETE,aph(3')-Ia=COMPLETE,aph(4)-Ia=COMPLETE,blaCTX-M-65=COMPLETE,dfrA14=COMPLETE,floR=COMPLETE,fosA3=COMPLETE,gyrA_D87Y=POINT,sul1=COMPLETE,tet(A)=COMPLETE
SRR5647074	SAMN07195295	PRJNA242847	Salmonella enterica	FSIS1701302	"FSIS1701302","SRS2252857"	Infantis	PDT000215925.2	2017-06-05T23:23:16Z	USA:DE	raw intact chicken	environmental/other	1	2	antigen_formula=7:r:1,5,serotype=Infantis	Salmonella enterica subsp. enterica serovar Infantis	aadA1=COMPLETE,gyrA_D87Y=POINT,mdsA=COMPLETE,mdsB=COMPLETE,sul1=COMPLETE,tet(A)=COMPLETE		aadA1=COMPLETE,gyrA_D87Y=POINT,sul1=COMPLETE,tet(A)=COMPLETE
SRR5655490	SAMN07190183	PRJNA230403	Salmonella enterica	PNUSAS013856	"PNUSAS013856","SRS2259841"	Infantis	PDT000216467.2	2017-06-08T15:20:39Z	USA	urine	clinical	0	7	antigen_formula=7:r:1,5,serotype=Infantis	Salmonella enterica subsp. enterica serovar Infantis	aac(3)-IV=COMPLETE,aadA1=COMPLETE,aph(4)-Ia=COMPLETE,blaCTX-M-65=COMPLETE,dfrA14=COMPLETE,floR=COMPLETE,gyrA_D87Y=POINT,mdsA=COMPLETE,mdsB=COMPLETE,sul1=COMPLETE,tet(A)=COMPLETE		aac(3)-IV=COMPLETE,aadA1=COMPLETE,aph(4)-Ia=COMPLETE,blaCTX-M-65=COMPLETE,dfrA14=COMPLETE,floR=COMPLETE,gyrA_D87Y=POINT,sul1=COMPLETE,tet(A)=COMPLETE
SRR5660101	SAMN07206075	PRJNA242847	Salmonella enterica	FSIS1701672	"FSIS1701672","SRS2263892"	Infantis	PDT000217304.2	2017-06-09T17:23:07Z	USA:MI	comminuted chicken	environmental/other	5	12	antigen_formula=7:r:1,5,serotype=Infantis	Salmonella enterica subsp. enterica serovar Infantis	aadA1=COMPLETE,aph(3')-Ia=COMPLETE,dfrA14=COMPLETE,gyrA_D87Y=POINT,mdsA=COMPLETE,mdsB=COMPLETE,sul1=COMPLETE,tet(A)=COMPLETE		aadA1=COMPLETE,aph(3')-Ia=COMPLETE,dfrA14=COMPLETE,gyrA_D87Y=POINT,sul1=COMPLETE,tet(A)=COMPLETE
SRR5660115	SAMN07206068	PRJNA242847	Salmonella enterica	FSIS1701561	"FSIS1701561","SRS2263906"	Infantis	PDT000217311.2	2017-06-09T17:23:08Z	USA:NJ	comminuted chicken	environmental/other	4	6	antigen_formula=7:r:1,5,serotype=Infantis	Salmonella enterica subsp. enterica serovar Infantis	aac(3)-IV=COMPLETE,aadA1=COMPLETE,aph(3')-Ia=COMPLETE,aph(4)-Ia=COMPLETE,floR=COMPLETE,gyrA_D87Y=POINT,mdsA=COMPLETE,mdsB=COMPLETE,sul1=COMPLETE,tet(A)=COMPLETE		aac(3)-IV=COMPLETE,aadA1=COMPLETE,aph(3')-Ia=COMPLETE,aph(4)-Ia=COMPLETE,floR=COMPLETE,gyrA_D87Y=POINT,sul1=COMPLETE,tet(A)=COMPLETE
SRR5660117	SAMN07206074	PRJNA242847	Salmonella enterica	FSIS1701671	"FSIS1701671","SRS2263908"	Infantis	PDT000217313.2	2017-06-09T17:23:09Z	USA:DE	comminuted chicken	environmental/other	1	0	antigen_formula=7:r:1,5,serotype=Infantis	Salmonella enterica subsp. enterica serovar Infantis	aac(3)-IV=COMPLETE,aadA1=COMPLETE,aph(4)-Ia=COMPLETE,dfrA14=COMPLETE,floR=COMPLETE,gyrA_D87Y=POINT,mdsA=COMPLETE,mdsB=COMPLETE,sul1=COMPLETE,tet(A)=COMPLETE		aac(3)-IV=COMPLETE,aadA1=COMPLETE,aph(4)-Ia=COMPLETE,dfrA14=COMPLETE,floR=COMPLETE,gyrA_D87Y=POINT,sul1=COMPLETE,tet(A)=COMPLETE
SRR5664438	SAMN07203319	PRJNA230403	Salmonella enterica	PNUSAS014796	"PNUSAS014796","SRS2267316"	Infantis	PDT000217524.2	2017-06-09T23:27:51Z	USA	stool	clinical	12	10	antigen_formula=7:r:1,5,serotype=Infantis	Salmonella enterica subsp. enterica serovar Infantis	aac(3)-IV=COMPLETE,aadA1=COMPLETE,aph(3')-Ia=COMPLETE,aph(4)-Ia=COMPLETE,dfrA14=COMPLETE,floR=COMPLETE,gyrA_D87Y=POINT,mdsA=COMPLETE,mdsB=COMPLETE,sul1=COMPLETE,tet(A)=COMPLETE		aac(3)-IV=COMPLETE,aadA1=COMPLETE,aph(3')-Ia=COMPLETE,aph(4)-Ia=COMPLETE,dfrA14=COMPLETE,floR=COMPLETE,gyrA_D87Y=POINT,sul1=COMPLETE,tet(A)=COMPLETE
SRR5681079	SAMN07230029	PRJNA242847	Salmonella enterica	FSIS1701797	"FSIS1701797","SRS2282556"	Infantis	PDT000218468.2	2017-06-14T08:22:54Z	USA:DE	comminuted chicken	environmental/other	4	3	antigen_formula=7:r:1,5,serotype=Infantis	Salmonella enterica subsp. enterica serovar Infantis	aac(3)-IV=COMPLETE,aadA1=COMPLETE,aph(3')-Ia=COMPLETE,aph(4)-Ia=COMPLETE,blaCTX-M-65=COMPLETE,dfrA14=COMPLETE,floR=COMPLETE,gyrA_D87Y=POINT,mdsA=COMPLETE,mdsB=COMPLETE,sul1=COMPLETE,tet(A)=COMPLETE		aac(3)-IV=COMPLETE,aadA1=COMPLETE,aph(3')-Ia=COMPLETE,aph(4)-Ia=COMPLETE,blaCTX-M-65=COMPLETE,dfrA14=COMPLETE,floR=COMPLETE,gyrA_D87Y=POINT,sul1=COMPLETE,tet(A)=COMPLETE
SRR5683217	SAMN07237087	PRJNA242847	Salmonella enterica	FSIS1701841	"FSIS1701841","SRS2284380"	Infantis	PDT000218507.2	2017-06-14T19:32:30Z	USA:NC	Comminuted Turkey	environmental/other	1	13	antigen_formula=7:r:1,5,serotype=Infantis	Salmonella enterica subsp. enterica serovar Infantis	aadA1=COMPLETE,gyrA_D87Y=POINT,mdsA=COMPLETE,mdsB=COMPLETE,sul1=COMPLETE,tet(A)=COMPLETE		aadA1=COMPLETE,gyrA_D87Y=POINT,sul1=COMPLETE,tet(A)=COMPLETE
SRR5683234	SAMN07237094	PRJNA242847	Salmonella enterica	FSIS1701848	"FSIS1701848","SRS2284397"	Infantis	PDT000218530.2	2017-06-14T21:20:20Z	USA:DE	comminuted chicken	environmental/other	2	5	antigen_formula=7:r:1,5,serotype=Infantis	Salmonella enterica subsp. enterica serovar Infantis	aadA1=COMPLETE,gyrA_D87Y=POINT,mdsA=COMPLETE,mdsB=COMPLETE,sul1=COMPLETE,tet(A)=COMPLETE		aadA1=COMPLETE,gyrA_D87Y=POINT,sul1=COMPLETE,tet(A)=COMPLETE
SRR5683385	SAMN07237126	PRJNA242847	Salmonella enterica	FSIS1702134	"FSIS1702134","SRS2284513"	Infantis	PDT000218547.2	2017-06-14T21:20:23Z	USA:SC	chicken carcass	environmental/other	7	9	antigen_formula=7:r:1,5,serotype=Infantis	Salmonella enterica subsp. enterica serovar Infantis	aadA1=COMPLETE,gyrA_D87Y=POINT,mdsA=COMPLETE,mdsB=COMPLETE,sul1=COMPLETE,tet(A)=COMPLETE		aadA1=COMPLETE,gyrA_D87Y=POINT,sul1=COMPLETE,tet(A)=COMPLETE
SRR5683992	SAMN07237668	PRJNA242847	Salmonella enterica	FSIS1701369	"FSIS1701369","SRS2284958"	Infantis	PDT000218633.2	2017-06-15T01:09:47Z	USA:VA	raw intact chicken	environmental/other	2	3	antigen_formula=7:r:1,5,serotype=Infantis	Salmonella enterica subsp. enterica serovar Infantis	aadA1=COMPLETE,blaCTX-M-65=COMPLETE,fosA3=COMPLETE,gyrA_D87Y=POINT,mdsA=COMPLETE,mdsB=COMPLETE,sul1=COMPLETE,tet(A)=COMPLETE		aadA1=COMPLETE,blaCTX-M-65=COMPLETE,fosA3=COMPLETE,gyrA_D87Y=POINT,sul1=COMPLETE,tet(A)=COMPLETE
SRR5684028	SAMN07237700	PRJNA242847	Salmonella enterica	FSIS1701695	"FSIS1701695","SRS2284985"	Infantis	PDT000218655.2	2017-06-15T01:09:53Z	USA:GA	comminuted chicken	environmental/other	9	13	antigen_formula=7:r:1,5,serotype=Infantis	Salmonella enterica subsp. enterica serovar Infantis	aac(3)-IV=COMPLETE,aadA1=COMPLETE,aph(3')-Ia=COMPLETE,aph(4)-Ia=COMPLETE,blaCTX-M-65=COMPLETE,dfrA14=COMPLETE,floR=COMPLETE,gyrA_D87Y=POINT,mdsA=COMPLETE,mdsB=COMPLETE,sul1=COMPLETE,tet(A)=COMPLETE		aac(3)-IV=COMPLETE,aadA1=COMPLETE,aph(3')-Ia=COMPLETE,aph(4)-Ia=COMPLETE,blaCTX-M-65=COMPLETE,dfrA14=COMPLETE,floR=COMPLETE,gyrA_D87Y=POINT,sul1=COMPLETE,tet(A)=COMPLETE
SRR5684061	SAMN07237711	PRJNA242847	Salmonella enterica	FSIS1701628	"FSIS1701628","SRS2285018"	Infantis	PDT000218673.2	2017-06-15T01:09:58Z	USA:MI	comminuted chicken	environmental/other	6	10	antigen_formula=7:r:1,5,serotype=Infantis	Salmonella enterica subsp. enterica serovar Infantis	aadA1=COMPLETE,gyrA_D87Y=POINT,mdsA=COMPLETE,mdsB=COMPLETE,sul1=COMPLETE,tet(A)=COMPLETE		aadA1=COMPLETE,gyrA_D87Y=POINT,sul1=COMPLETE,tet(A)=COMPLETE
SRR5684101	SAMN07237738	PRJNA242847	Salmonella enterica	FSIS1701836	"FSIS1701836","SRS2285055"	Infantis	PDT000218704.2	2017-06-15T05:57:19Z	USA:DE	raw intact chicken	environmental/other	7	5	antigen_formula=7:r:1,5,serotype=Infantis	Salmonella enterica subsp. enterica serovar Infantis	aac(3)-IV=COMPLETE,aadA1=COMPLETE,aph(3')-Ia=COMPLETE,aph(4)-Ia=COMPLETE,dfrA14=COMPLETE,floR=COMPLETE,gyrA_D87Y=POINT,mdsA=COMPLETE,mdsB=COMPLETE,sul1=COMPLETE,tet(A)=COMPLETE		aac(3)-IV=COMPLETE,aadA1=COMPLETE,aph(3')-Ia=COMPLETE,aph(4)-Ia=COMPLETE,dfrA14=COMPLETE,floR=COMPLETE,gyrA_D87Y=POINT,sul1=COMPLETE,tet(A)=COMPLETE
SRR5687394	SAMN07205779	PRJNA230403	Salmonella enterica	PNUSAS015553	"PNUSAS015553","SRS2288018"		PDT000218778.2	2017-06-15T23:07:53Z	USA		clinical	0	7	antigen_formula=7:r:1,5,serotype=Infantis	Salmonella enterica	aac(3)-IV=COMPLETE,aadA1=COMPLETE,aph(3')-Ia=COMPLETE,aph(4)-Ia=COMPLETE,blaCTX-M-65=COMPLETE,blaTEM-1=COMPLETE,dfrA14=COMPLETE,floR=COMPLETE,fosA3=COMPLETE,gyrA_D87Y=POINT,mdsA=COMPLETE,mdsB=COMPLETE,sul1=COMPLETE,tet(A)=COMPLETE		aac(3)-IV=COMPLETE,aadA1=COMPLETE,aph(3')-Ia=COMPLETE,aph(4)-Ia=COMPLETE,blaCTX-M-65=COMPLETE,blaTEM-1=COMPLETE,dfrA14=COMPLETE,floR=COMPLETE,fosA3=COMPLETE,gyrA_D87Y=POINT,sul1=COMPLETE,tet(A)=COMPLETE
SRR5693786	SAMN07206031	PRJNA230403	Salmonella enterica	PNUSAS015364	"PNUSAS015364","SRS2291000"		PDT000218836.2	2017-06-16T19:06:13Z	USA		clinical	6	5	antigen_formula=7:r:1,5,serotype=Infantis	Salmonella enterica	aac(3)-IV=COMPLETE,aadA1=COMPLETE,aph(3')-Ia=COMPLETE,aph(4)-Ia=COMPLETE,blaCTX-M-65=COMPLETE,dfrA14=COMPLETE,floR=COMPLETE,fosA3=COMPLETE,gyrA_D87Y=POINT,mdsA=COMPLETE,mdsB=COMPLETE,sul1=COMPLETE,tet(A)=COMPLETE		aac(3)-IV=COMPLETE,aadA1=COMPLETE,aph(3')-Ia=COMPLETE,aph(4)-Ia=COMPLETE,blaCTX-M-65=COMPLETE,dfrA14=COMPLETE,floR=COMPLETE,fosA3=COMPLETE,gyrA_D87Y=POINT,sul1=COMPLETE,tet(A)=COMPLETE
SRR5693800	SAMN07249955	PRJNA242847	Salmonella enterica	FSIS1702012	"FSIS1702012","SRS2291014"	Infantis	PDT000218849.2	2017-06-16T19:06:16Z	USA:WI	comminuted chicken	environmental/other	7	7	antigen_formula=7:r:1,5,serotype=Infantis	Salmonella enterica subsp. enterica serovar Infantis	aac(3)-IV=COMPLETE,aadA1=COMPLETE,aph(3')-Ia=COMPLETE,aph(4)-Ia=COMPLETE,dfrA14=COMPLETE,floR=COMPLETE,fosA3=COMPLETE,gyrA_D87Y=POINT,mdsA=COMPLETE,mdsB=COMPLETE,sul1=COMPLETE,tet(A)=COMPLETE		aac(3)-IV=COMPLETE,aadA1=COMPLETE,aph(3')-Ia=COMPLETE,aph(4)-Ia=COMPLETE,dfrA14=COMPLETE,floR=COMPLETE,fosA3=COMPLETE,gyrA_D87Y=POINT,sul1=COMPLETE,tet(A)=COMPLETE
SRR5693813	SAMN07249948	PRJNA242847	Salmonella enterica	FSIS1701919	"FSIS1701919","SRS2291021"	Infantis	PDT000218856.2	2017-06-16T19:06:17Z	USA:GA	comminuted chicken	environmental/other	9	4	antigen_formula=7:r:1,5,serotype=Infantis	Salmonella enterica subsp. enterica serovar Infantis	aac(3)-IV=COMPLETE,aadA1=COMPLETE,aph(3')-Ia=COMPLETE,aph(4)-Ia=COMPLETE,blaCTX-M-65=COMPLETE,floR=COMPLETE,fosA3=COMPLETE,gyrA_D87Y=POINT,mdsA=COMPLETE,mdsB=COMPLETE,pmrB_E166K=POINT,sul1=COMPLETE,tet(A)=COMPLETE		aac(3)-IV=COMPLETE,aadA1=COMPLETE,aph(3')-Ia=COMPLETE,aph(4)-Ia=COMPLETE,blaCTX-M-65=COMPLETE,floR=COMPLETE,fosA3=COMPLETE,gyrA_D87Y=POINT,pmrB_E166K=POINT,sul1=COMPLETE,tet(A)=COMPLETE
SRR5693832	SAMN07249971	PRJNA242847	Salmonella enterica	FSIS1702004	"FSIS1702004","SRS2291041"	Infantis	PDT000218875.2	2017-06-16T19:06:20Z	USA:NC	raw intact chicken	environmental/other	11	11	antigen_formula=7:r:1,5,serotype=Infantis	Salmonella enterica subsp. enterica serovar Infantis	aac(3)-IV=COMPLETE,aadA1=COMPLETE,aph(3')-Ia=COMPLETE,aph(4)-Ia=COMPLETE,blaCTX-M-65=COMPLETE,dfrA14=COMPLETE,floR=COMPLETE,fosA3=COMPLETE,gyrA_D87Y=POINT,mdsA=COMPLETE,mdsB=COMPLETE,sul1=COMPLETE,tet(A)=COMPLETE		aac(3)-IV=COMPLETE,aadA1=COMPLETE,aph(3')-Ia=COMPLETE,aph(4)-Ia=COMPLETE,blaCTX-M-65=COMPLETE,dfrA14=COMPLETE,floR=COMPLETE,fosA3=COMPLETE,gyrA_D87Y=POINT,sul1=COMPLETE,tet(A)=COMPLETE
SRR5714292	SAMN07229842	PRJNA230403	Salmonella enterica		"PNUSAS015072","SRS2296987"		PDT000219522.2	2017-06-20T14:43:46Z	USA		clinical	10	14	antigen_formula=7:r:1,5,serotype=Infantis	Salmonella enterica	aac(3)-IV=COMPLETE,aadA1=COMPLETE,aph(3')-Ia=COMPLETE,aph(4)-Ia=COMPLETE,blaCTX-M-65=COMPLETE,dfrA14=COMPLETE,floR=COMPLETE,gyrA_D87Y=POINT,mdsA=COMPLETE,mdsB=COMPLETE,sul1=COMPLETE,tet(A)=COMPLETE		aac(3)-IV=COMPLETE,aadA1=COMPLETE,aph(3')-Ia=COMPLETE,aph(4)-Ia=COMPLETE,blaCTX-M-65=COMPLETE,dfrA14=COMPLETE,floR=COMPLETE,gyrA_D87Y=POINT,sul1=COMPLETE,tet(A)=COMPLETE
SRR5725500	SAMN07260887	PRJNA242847	Salmonella enterica	FSIS1702118	"FSIS1702118","SRS2302566"	Infantis	PDT000219864.2	2017-06-21T18:42:55Z	USA:AR	comminuted chicken	environmental/other	7	10	antigen_formula=7:r:1,5,serotype=Infantis	Salmonella enterica subsp. enterica serovar Infantis	aac(3)-IV=COMPLETE,aadA1=COMPLETE,aph(4)-Ia=COMPLETE,blaCTX-M-65=COMPLETE,floR=COMPLETE,gyrA_D87Y=POINT,mdsA=COMPLETE,mdsB=COMPLETE,sul1=COMPLETE,tet(A)=COMPLETE		aac(3)-IV=COMPLETE,aadA1=COMPLETE,aph(4)-Ia=COMPLETE,blaCTX-M-65=COMPLETE,floR=COMPLETE,gyrA_D87Y=POINT,sul1=COMPLETE,tet(A)=COMPLETE
SRR5753177	SAMN07271452	PRJNA242847	Salmonella enterica	FSIS1701979	"FSIS1701979","SRS2311816"	Infantis	PDT000220782.2	2017-06-26T20:50:55Z	USA:NC	comminuted chicken	environmental/other	3	12	antigen_formula=7:r:1,5,serotype=Infantis	Salmonella enterica subsp. enterica serovar Infantis	aac(3)-IV=COMPLETE,aadA1=COMPLETE,aph(4)-Ia=COMPLETE,blaCTX-M-65=COMPLETE,floR=COMPLETE,gyrA_D87Y=POINT,mdsA=COMPLETE,mdsB=COMPLETE,sul1=COMPLETE,tet(A)=COMPLETE		aac(3)-IV=COMPLETE,aadA1=COMPLETE,aph(4)-Ia=COMPLETE,blaCTX-M-65=COMPLETE,floR=COMPLETE,gyrA_D87Y=POINT,sul1=COMPLETE,tet(A)=COMPLETE
SRR5762340	SAMN07283982	PRJNA242847	Salmonella enterica	FSIS1702244	"FSIS1702244","SRS2318841"	Infantis	PDT000221467.2	2017-06-27T22:23:00Z	USA:DE	comminuted chicken	environmental/other	3	3	antigen_formula=7:r:1,5,serotype=Infantis	Salmonella enterica subsp. enterica serovar Infantis	aac(3)-IV=COMPLETE,aadA1=COMPLETE,aph(4)-Ia=COMPLETE,blaCTX-M-65=COMPLETE,floR=COMPLETE,fosA3=COMPLETE,gyrA_D87Y=POINT,mdsA=COMPLETE,mdsB=COMPLETE,sul1=COMPLETE,tet(A)=COMPLETE		aac(3)-IV=COMPLETE,aadA1=COMPLETE,aph(4)-Ia=COMPLETE,blaCTX-M-65=COMPLETE,floR=COMPLETE,fosA3=COMPLETE,gyrA_D87Y=POINT,sul1=COMPLETE,tet(A)=COMPLETE
SRR5762367	SAMN07283992	PRJNA242847	Salmonella enterica	FSIS1702284	"FSIS1702284","SRS2318867"	Infantis	PDT000221487.2	2017-06-28T00:26:02Z	USA:NC	Comminuted Turkey	environmental/other	0	12	antigen_formula=7:r:1,5,serotype=Infantis	Salmonella enterica subsp. enterica serovar Infantis	aadA1=COMPLETE,gyrA_D87Y=POINT,mdsA=COMPLETE,mdsB=COMPLETE,sul1=COMPLETE,tet(A)=COMPLETE		aadA1=COMPLETE,gyrA_D87Y=POINT,sul1=COMPLETE,tet(A)=COMPLETE
SRR5766657	SAMN07291014	PRJNA242847	Salmonella enterica	FSIS1702132	"FSIS1702132","SRS2323057"	Infantis	PDT000221634.2	2017-06-29T01:02:04Z	USA:MD	raw intact chicken	environmental/other	4	3	antigen_formula=7:r:1,5,serotype=Infantis	Salmonella enterica subsp. enterica serovar Infantis	aac(3)-IV=COMPLETE,aph(3')-Ia=COMPLETE,aph(4)-Ia=COMPLETE,dfrA14=COMPLETE,floR=COMPLETE,gyrA_D87Y=POINT,mdsA=COMPLETE,mdsB=COMPLETE		aac(3)-IV=COMPLETE,aph(3')-Ia=COMPLETE,aph(4)-Ia=COMPLETE,dfrA14=COMPLETE,floR=COMPLETE,gyrA_D87Y=POINT
SRR5767153	SAMN07291080	PRJNA242847	Salmonella enterica	FSIS1702006	"FSIS1702006","SRS2323553"	Infantis	PDT000221646.2	2017-06-29T05:46:18Z	USA:GA	comminuted chicken	environmental/other	4	9	antigen_formula=7:r:1,5,serotype=Infantis	Salmonella enterica subsp. enterica serovar Infantis	aac(3)-IV=COMPLETE,aadA1=COMPLETE,aph(3')-Ia=COMPLETE,aph(4)-Ia=COMPLETE,dfrA14=COMPLETE,floR=COMPLETE,gyrA_D87Y=POINT,mdsA=COMPLETE,mdsB=COMPLETE,sul1=COMPLETE,tet(A)=COMPLETE		aac(3)-IV=COMPLETE,aadA1=COMPLETE,aph(3')-Ia=COMPLETE,aph(4)-Ia=COMPLETE,dfrA14=COMPLETE,floR=COMPLETE,gyrA_D87Y=POINT,sul1=COMPLETE,tet(A)=COMPLETE
SRR5767175	SAMN07291081	PRJNA242847	Salmonella enterica	FSIS1702008	"FSIS1702008","SRS2323557"	Infantis	PDT000221649.2	2017-06-29T05:46:19Z	USA:NC	chicken carcass	environmental/other	11	11	antigen_formula=7:r:1,5,serotype=Infantis	Salmonella enterica subsp. enterica serovar Infantis	aadA1=COMPLETE,gyrA_D87Y=POINT,mdsA=COMPLETE,mdsB=COMPLETE,sul1=COMPLETE,tet(A)=COMPLETE		aadA1=COMPLETE,gyrA_D87Y=POINT,sul1=COMPLETE,tet(A)=COMPLETE
SRR5767257	SAMN07291230	PRJNA242847	Salmonella enterica	FSIS1702303	"FSIS1702303","SRS2323567"	Infantis	PDT000221655.2	2017-06-29T05:46:20Z	USA:CA	comminuted chicken	environmental/other	3	5	antigen_formula=7:r:1,5,serotype=Infantis	Salmonella enterica subsp. enterica serovar Infantis	aac(3)-IV=COMPLETE,aadA1=COMPLETE,aph(3')-Ia=COMPLETE,aph(4)-Ia=COMPLETE,blaCTX-M-65=COMPLETE,dfrA14=COMPLETE,floR=COMPLETE,fosA3=COMPLETE,gyrA_D87Y=POINT,mdsA=COMPLETE,mdsB=COMPLETE,sul1=COMPLETE,sul1=PARTIAL_END_OF_CONTIG,tet(A)=COMPLETE		aac(3)-IV=COMPLETE,aadA1=COMPLETE,aph(3')-Ia=COMPLETE,aph(4)-Ia=COMPLETE,blaCTX-M-65=COMPLETE,dfrA14=COMPLETE,floR=COMPLETE,fosA3=COMPLETE,gyrA_D87Y=POINT,sul1=COMPLETE,sul1=PARTIAL_END_OF_CONTIG,tet(A)=COMPLETE
SRR5767272	SAMN07291222	PRJNA242847	Salmonella enterica	FSIS1702295	"FSIS1702295","SRS2323581"	Infantis	PDT000221664.2	2017-06-29T06:04:52Z	USA:CO	raw intact chicken	environmental/other	2	5	antigen_formula=7:r:1,5,serotype=Infantis	Salmonella enterica subsp. enterica serovar Infantis	aac(3)-IV=COMPLETE,aadA1=COMPLETE,aph(3')-Ia=COMPLETE,aph(4)-Ia=COMPLETE,blaCTX-M-65=COMPLETE,dfrA14=COMPLETE,floR=COMPLETE,gyrA_D87Y=POINT,mdsA=COMPLETE,mdsB=COMPLETE,sul1=COMPLETE,tet(A)=COMPLETE		aac(3)-IV=COMPLETE,aadA1=COMPLETE,aph(3')-Ia=COMPLETE,aph(4)-Ia=COMPLETE,blaCTX-M-65=COMPLETE,dfrA14=COMPLETE,floR=COMPLETE,gyrA_D87Y=POINT,sul1=COMPLETE,tet(A)=COMPLETE
SRR5787163	SAMN07277960	PRJNA230403	Salmonella enterica	PNUSAS016504	"PNUSAS016504","SRS2328591"		PDT000221878.2	2017-07-01T02:40:29Z	USA		clinical	15	4	antigen_formula=7:r:1,5,serotype=Infantis	Salmonella enterica	aac(3)-IV=COMPLETE,aadA1=COMPLETE,aph(4)-Ia=COMPLETE,blaCTX-M-65=COMPLETE,dfrA14=COMPLETE,floR=COMPLETE,gyrA_D87Y=POINT,mdsA=COMPLETE,mdsB=COMPLETE,sul1=COMPLETE,tet(A)=COMPLETE		aac(3)-IV=COMPLETE,aadA1=COMPLETE,aph(4)-Ia=COMPLETE,blaCTX-M-65=COMPLETE,dfrA14=COMPLETE,floR=COMPLETE,gyrA_D87Y=POINT,sul1=COMPLETE,tet(A)=COMPLETE
SRR5792003	SAMN07304800	PRJNA242847	Salmonella enterica	FSIS1702306	"FSIS1702306","SRS2330462"	Infantis	PDT000222098.2	2017-07-01T08:41:24Z	USA:NC	comminuted chicken	environmental/other	9	16	antigen_formula=-:-:-,serotype=I -:-:-	Salmonella enterica subsp. enterica serovar Infantis	aac(3)-IV=COMPLETE,aadA1=COMPLETE,aph(3')-Ia=COMPLETE,aph(4)-Ia=COMPLETE,blaCTX-M-65=COMPLETE,floR=COMPLETE,fosA3=COMPLETE,gyrA_D87Y=POINT,mdsA=COMPLETE,mdsB=COMPLETE,sul1=COMPLETE,tet(A)=COMPLETE		aac(3)-IV=COMPLETE,aadA1=COMPLETE,aph(3')-Ia=COMPLETE,aph(4)-Ia=COMPLETE,blaCTX-M-65=COMPLETE,floR=COMPLETE,fosA3=COMPLETE,gyrA_D87Y=POINT,sul1=COMPLETE,tet(A)=COMPLETE
SRR5791694	SAMN07304799	PRJNA242847	Salmonella enterica	FSIS1702305	"FSIS1702305","SRS2330438"	Infantis	PDT000222110.2	2017-07-01T09:42:22Z	USA:ME	comminuted chicken	environmental/other	8	9	antigen_formula=-:-:-,serotype=I -:-:-	Salmonella enterica subsp. enterica serovar Infantis	aac(3)-IV=COMPLETE,aadA1=COMPLETE,aadA1=PARTIAL_END_OF_CONTIG,aph(3')-Ia=COMPLETE,aph(4)-Ia=COMPLETE,blaCTX-M-65=COMPLETE,floR=COMPLETE,fosA3=COMPLETE,gyrA_D87Y=POINT,mdsA=COMPLETE,mdsB=COMPLETE,sul1=COMPLETE,tet(A)=COMPLETE		aac(3)-IV=COMPLETE,aadA1=COMPLETE,aadA1=PARTIAL_END_OF_CONTIG,aph(3')-Ia=COMPLETE,aph(4)-Ia=COMPLETE,blaCTX-M-65=COMPLETE,floR=COMPLETE,fosA3=COMPLETE,gyrA_D87Y=POINT,sul1=COMPLETE,tet(A)=COMPLETE
SRR5799581	SAMN07270033	PRJNA230403	Salmonella enterica	PNUSAS016568	"PNUSAS016568","SRS2332941"	Infantis	PDT000222367.2	2017-07-03T16:41:34Z	USA	stool	clinical	25	29	antigen_formula=7:r:1,5,serotype=Infantis	Salmonella enterica subsp. enterica serovar Infantis	aac(3)-IV=COMPLETE,aadA1=COMPLETE,aph(3')-Ia=COMPLETE,aph(4)-Ia=COMPLETE,blaCTX-M-65=COMPLETE,dfrA14=COMPLETE,floR=COMPLETE,fosA3=COMPLETE,gyrA_D87Y=POINT,mdsA=COMPLETE,mdsB=COMPLETE,sul1=COMPLETE,tet(A)=COMPLETE		aac(3)-IV=COMPLETE,aadA1=COMPLETE,aph(3')-Ia=COMPLETE,aph(4)-Ia=COMPLETE,blaCTX-M-65=COMPLETE,dfrA14=COMPLETE,floR=COMPLETE,fosA3=COMPLETE,gyrA_D87Y=POINT,sul1=COMPLETE,tet(A)=COMPLETE
SRR5799731	SAMN07298922	PRJNA230403	Salmonella enterica	PNUSAS015726	"PNUSAS015726","SRS2333092"		PDT000222494.2	2017-07-03T16:41:57Z	USA		clinical	0	7	antigen_formula=-:r:1,5,serotype=I -:r:1,5	Salmonella enterica	aac(3)-IV=COMPLETE,aadA1=COMPLETE,aph(4)-Ia=COMPLETE,blaCTX-M-65=COMPLETE,dfrA14=COMPLETE,floR=COMPLETE,gyrA_D87Y=POINT,mdsA=COMPLETE,mdsB=COMPLETE,sul1=COMPLETE,tet(A)=COMPLETE		aac(3)-IV=COMPLETE,aadA1=COMPLETE,aph(4)-Ia=COMPLETE,blaCTX-M-65=COMPLETE,dfrA14=COMPLETE,floR=COMPLETE,gyrA_D87Y=POINT,sul1=COMPLETE,tet(A)=COMPLETE
SRR5799736	SAMN07281290	PRJNA230403	Salmonella enterica	PNUSAS013538	"PNUSAS013538","SRS2333097"	Infantis	PDT000222499.2	2017-07-03T16:41:58Z	USA	stool	clinical	11	3	antigen_formula=7:r:1,5,serotype=Infantis	Salmonella enterica subsp. enterica serovar Infantis	aac(3)-IV=COMPLETE,aadA1=COMPLETE,aph(3')-Ia=COMPLETE,aph(4)-Ia=PARTIAL_END_OF_CONTIG,blaCTX-M-65=COMPLETE,dfrA14=COMPLETE,gyrA_D87Y=POINT,mdsA=COMPLETE,mdsB=COMPLETE,sul1=COMPLETE,tet(A)=COMPLETE		aac(3)-IV=COMPLETE,aadA1=COMPLETE,aph(3')-Ia=COMPLETE,aph(4)-Ia=PARTIAL_END_OF_CONTIG,blaCTX-M-65=COMPLETE,dfrA14=COMPLETE,gyrA_D87Y=POINT,sul1=COMPLETE,tet(A)=COMPLETE
SRR5804855	SAMN07312325	PRJNA242847	Salmonella enterica	FSIS1702361	"FSIS1702361","SRS2336893"	Infantis	PDT000222675.2	2017-07-05T16:47:11Z	USA:VA	comminuted chicken	environmental/other	3	3	antigen_formula=7:r:1,5,serotype=Infantis	Salmonella enterica subsp. enterica serovar Infantis	aac(3)-IV=COMPLETE,aadA1=COMPLETE,aph(3')-Ia=COMPLETE,aph(4)-Ia=COMPLETE,blaCTX-M-65=COMPLETE,floR=COMPLETE,gyrA_D87Y=POINT,mdsA=COMPLETE,mdsB=COMPLETE,sul1=COMPLETE,tet(A)=COMPLETE		aac(3)-IV=COMPLETE,aadA1=COMPLETE,aph(3')-Ia=COMPLETE,aph(4)-Ia=COMPLETE,blaCTX-M-65=COMPLETE,floR=COMPLETE,gyrA_D87Y=POINT,sul1=COMPLETE,tet(A)=COMPLETE
SRR5808961	SAMN07327473	PRJNA292666	Salmonella enterica	FSIS1701889	"FSIS1701889","SRS2339676"	Infantis	PDT000222998.2	2017-07-06T21:39:44Z	USA:DE	animal-chicken-young chicken	environmental/other	2	3	antigen_formula=7:r:1,5,serotype=Infantis	Salmonella enterica subsp. enterica serovar Infantis	aac(3)-IV=COMPLETE,aadA1=COMPLETE,aph(3')-Ia=COMPLETE,aph(4)-Ia=COMPLETE,blaCTX-M-65=COMPLETE,dfrA14=COMPLETE,floR=COMPLETE,fosA3=COMPLETE,gyrA_D87Y=POINT,mdsA=COMPLETE,mdsB=COMPLETE,sul1=COMPLETE,tet(A)=COMPLETE		aac(3)-IV=COMPLETE,aadA1=COMPLETE,aph(3')-Ia=COMPLETE,aph(4)-Ia=COMPLETE,blaCTX-M-65=COMPLETE,dfrA14=COMPLETE,floR=COMPLETE,fosA3=COMPLETE,gyrA_D87Y=POINT,sul1=COMPLETE,tet(A)=COMPLETE
SRR5809229	SAMN07327499	PRJNA242847	Salmonella enterica	FSIS1702536	"FSIS1702536","SRS2339753"	Infantis	PDT000223011.2	2017-07-06T21:39:46Z	USA:GA	comminuted chicken	environmental/other	11	12	antigen_formula=7:r:1,5,serotype=Infantis	Salmonella enterica subsp. enterica serovar Infantis	aadA1=COMPLETE,blaCTX-M-65=COMPLETE,fosA3=COMPLETE,gyrA_D87Y=POINT,mdsA=COMPLETE,mdsB=COMPLETE,sul1=COMPLETE,tet(A)=COMPLETE		aadA1=COMPLETE,blaCTX-M-65=COMPLETE,fosA3=COMPLETE,gyrA_D87Y=POINT,sul1=COMPLETE,tet(A)=COMPLETE
SRR5812087	SAMN07327415	PRJNA230403	Salmonella enterica	PNUSAS017480	"PNUSAS017480","SRS2342582"		PDT000223106.2	2017-07-07T20:40:21Z	USA		clinical	3	2	antigen_formula=7:r:1,5,serotype=Infantis	Salmonella enterica	aac(3)-IV=COMPLETE,aadA1=COMPLETE,aph(4)-Ia=COMPLETE,floR=COMPLETE,fosA3=COMPLETE,gyrA_D87Y=POINT,mdsA=COMPLETE,mdsB=COMPLETE,sul1=COMPLETE,tet(A)=COMPLETE		aac(3)-IV=COMPLETE,aadA1=COMPLETE,aph(4)-Ia=COMPLETE,floR=COMPLETE,fosA3=COMPLETE,gyrA_D87Y=POINT,sul1=COMPLETE,tet(A)=COMPLETE
SRR5812138	SAMN07194137	PRJNA230403	Salmonella enterica	PNUSAS015012	"PNUSAS015012","SRS2342631"	6,7:-:1,5	PDT000223151.2	2017-07-07T20:40:27Z	USA	stool	clinical	3	5	antigen_formula=7:r:1,5,serotype=Infantis	Salmonella enterica subsp. enterica serovar 6,7:-:1,5	aac(3)-IV=COMPLETE,aadA1=COMPLETE,aph(3')-Ia=COMPLETE,aph(4)-Ia=COMPLETE,blaCTX-M-65=COMPLETE,dfrA14=COMPLETE,floR=COMPLETE,gyrA_D87Y=POINT,mdsA=COMPLETE,mdsB=COMPLETE,sul1=COMPLETE,tet(A)=COMPLETE		aac(3)-IV=COMPLETE,aadA1=COMPLETE,aph(3')-Ia=COMPLETE,aph(4)-Ia=COMPLETE,blaCTX-M-65=COMPLETE,dfrA14=COMPLETE,floR=COMPLETE,gyrA_D87Y=POINT,sul1=COMPLETE,tet(A)=COMPLETE
SRR5812148	SAMN07209694	PRJNA230403	Salmonella enterica	PNUSAS015755	"PNUSAS015755","SRS2342641"		PDT000223161.2	2017-07-07T20:40:29Z	USA		clinical	5	4	antigen_formula=7:r:1,5,serotype=Infantis	Salmonella enterica	aadA1=COMPLETE,blaCTX-M-65=COMPLETE,fosA3=COMPLETE,gyrA_D87Y=POINT,mdsA=COMPLETE,mdsB=COMPLETE,sul1=COMPLETE,tet(A)=COMPLETE		aadA1=COMPLETE,blaCTX-M-65=COMPLETE,fosA3=COMPLETE,gyrA_D87Y=POINT,sul1=COMPLETE,tet(A)=COMPLETE
SRR5812331	SAMN07298647	PRJNA230403	Salmonella enterica	PNUSAS014424	"PNUSAS014424","SRS2342810"	Infantis	PDT000223281.2	2017-07-07T21:41:14Z	USA	stool	clinical	3	3	antigen_formula=7:r:1,5,serotype=Infantis	Salmonella enterica subsp. enterica serovar Infantis	aac(3)-IV=COMPLETE,aadA1=COMPLETE,aph(4)-Ia=COMPLETE,blaCTX-M-65=COMPLETE,floR=COMPLETE,fosA3=COMPLETE,gyrA_D87Y=POINT,mdsA=COMPLETE,mdsB=COMPLETE,sul1=COMPLETE,tet(A)=COMPLETE		aac(3)-IV=COMPLETE,aadA1=COMPLETE,aph(4)-Ia=COMPLETE,blaCTX-M-65=COMPLETE,floR=COMPLETE,fosA3=COMPLETE,gyrA_D87Y=POINT,sul1=COMPLETE,tet(A)=COMPLETE
SRR5812348	SAMN07298659	PRJNA230403	Salmonella enterica	PNUSAS017103	"PNUSAS017103","SRS2342826"		PDT000223298.2	2017-07-07T21:41:16Z	USA		clinical	0	9	antigen_formula=7:r:1,5,serotype=Infantis	Salmonella enterica	aac(3)-IV=COMPLETE,aadA1=COMPLETE,aph(4)-Ia=COMPLETE,blaCTX-M-65=COMPLETE,floR=COMPLETE,fosA3=COMPLETE,gyrA_D87Y=POINT,mdsA=COMPLETE,mdsB=COMPLETE,sul1=COMPLETE,tet(A)=COMPLETE		aac(3)-IV=COMPLETE,aadA1=COMPLETE,aph(4)-Ia=COMPLETE,blaCTX-M-65=COMPLETE,floR=COMPLETE,fosA3=COMPLETE,gyrA_D87Y=POINT,sul1=COMPLETE,tet(A)=COMPLETE
SRR5816111	SAMN07340473	PRJNA292666	Salmonella enterica	FSIS1702331	"FSIS1702331","SRS2346067"	Infantis	PDT000224377.2	2017-07-10T23:35:51Z	USA:NC	animal-chicken-young chicken	environmental/other	19	19	antigen_formula=7:r:1,5,serotype=Infantis	Salmonella enterica subsp. enterica serovar Infantis	aadA1=COMPLETE,gyrA_D87Y=POINT,mdsA=COMPLETE,mdsB=COMPLETE,sul1=COMPLETE,tet(A)=COMPLETE		aadA1=COMPLETE,gyrA_D87Y=POINT,sul1=COMPLETE,tet(A)=COMPLETE
SRR5819652	SAMN07345768	PRJNA242847	Salmonella enterica	FSIS1702465	"FSIS1702465","SRS2348727"	Infantis	PDT000224671.2	2017-07-12T16:39:29Z	USA:WI	comminuted chicken	environmental/other	3	6	antigen_formula=7:r:1,5,serotype=Infantis	Salmonella enterica subsp. enterica serovar Infantis	aac(3)-IV=COMPLETE,aadA1=COMPLETE,aph(4)-Ia=COMPLETE,blaCTX-M-65=COMPLETE,floR=COMPLETE,gyrA_D87Y=POINT,mdsA=COMPLETE,mdsB=COMPLETE,sul1=COMPLETE,tet(A)=COMPLETE		aac(3)-IV=COMPLETE,aadA1=COMPLETE,aph(4)-Ia=COMPLETE,blaCTX-M-65=COMPLETE,floR=COMPLETE,gyrA_D87Y=POINT,sul1=COMPLETE,tet(A)=COMPLETE
SRR5819654	SAMN07345767	PRJNA242847	Salmonella enterica	FSIS1702464	"FSIS1702464","SRS2348730"	Infantis	PDT000224673.2	2017-07-12T16:39:30Z	USA:MD	raw intact chicken	environmental/other	7	13	antigen_formula=7:r:1,5,serotype=Infantis	Salmonella enterica subsp. enterica serovar Infantis	aac(3)-IV=COMPLETE,aadA1=COMPLETE,aph(3')-Ia=COMPLETE,aph(4)-Ia=COMPLETE,blaCTX-M-65=COMPLETE,dfrA14=COMPLETE,floR=COMPLETE,fosA3=COMPLETE,gyrA_D87Y=POINT,mdsA=COMPLETE,mdsB=COMPLETE,sul1=COMPLETE,tet(A)=COMPLETE		aac(3)-IV=COMPLETE,aadA1=COMPLETE,aph(3')-Ia=COMPLETE,aph(4)-Ia=COMPLETE,blaCTX-M-65=COMPLETE,dfrA14=COMPLETE,floR=COMPLETE,fosA3=COMPLETE,gyrA_D87Y=POINT,sul1=COMPLETE,tet(A)=COMPLETE
SRR5819687	SAMN07345758	PRJNA242847	Salmonella enterica	FSIS1702304	"FSIS1702304","SRS2348760"	Infantis	PDT000224691.2	2017-07-12T16:39:32Z	USA:MD	raw intact chicken	environmental/other	5	9	antigen_formula=7:r:1,5,serotype=Infantis	Salmonella enterica subsp. enterica serovar Infantis	aac(3)-IV=COMPLETE,aadA1=COMPLETE,aph(3')-Ia=COMPLETE,aph(4)-Ia=COMPLETE,blaCTX-M-65=COMPLETE,dfrA14=COMPLETE,floR=COMPLETE,fosA3=COMPLETE,gyrA_D87Y=POINT,mdsA=COMPLETE,mdsB=COMPLETE,sul1=COMPLETE,tet(A)=COMPLETE		aac(3)-IV=COMPLETE,aadA1=COMPLETE,aph(3')-Ia=COMPLETE,aph(4)-Ia=COMPLETE,blaCTX-M-65=COMPLETE,dfrA14=COMPLETE,floR=COMPLETE,fosA3=COMPLETE,gyrA_D87Y=POINT,sul1=COMPLETE,tet(A)=COMPLETE
SRR5819725	SAMN07340736	PRJNA242847	Salmonella enterica	FSIS1702449	"FSIS1702449","SRS2348791"	Infantis	PDT000224708.2	2017-07-12T16:39:34Z	USA:GA	raw intact chicken	environmental/other	0	1	antigen_formula=7:r:1,5,serotype=Infantis	Salmonella enterica subsp. enterica serovar Infantis	aac(3)-IV=COMPLETE,aadA1=COMPLETE,aph(3')-Ia=COMPLETE,aph(4)-Ia=COMPLETE,blaCTX-M-65=COMPLETE,dfrA14=COMPLETE,floR=COMPLETE,gyrA_D87Y=POINT,mdsA=COMPLETE,mdsB=COMPLETE,sul1=COMPLETE,tet(A)=COMPLETE		aac(3)-IV=COMPLETE,aadA1=COMPLETE,aph(3')-Ia=COMPLETE,aph(4)-Ia=COMPLETE,blaCTX-M-65=COMPLETE,dfrA14=COMPLETE,floR=COMPLETE,gyrA_D87Y=POINT,sul1=COMPLETE,tet(A)=COMPLETE
SRR5820101	SAMN07346470	PRJNA242847	Salmonella enterica	FSIS1702469	"FSIS1702469","SRS2349103"	Infantis	PDT000224765.2	2017-07-12T19:39:19Z	USA:NC	raw intact chicken	environmental/other	9	10	antigen_formula=7:r:1,5,serotype=Infantis	Salmonella enterica subsp. enterica serovar Infantis	aadA1=COMPLETE,aph(3')-Ia=COMPLETE,dfrA14=COMPLETE,gyrA_D87Y=POINT,mdsA=COMPLETE,mdsB=COMPLETE,sul1=COMPLETE,tet(A)=COMPLETE		aadA1=COMPLETE,aph(3')-Ia=COMPLETE,dfrA14=COMPLETE,gyrA_D87Y=POINT,sul1=COMPLETE,tet(A)=COMPLETE
SRR5820371	SAMN07333862	PRJNA230403	Salmonella enterica	PNUSAS017250	"PNUSAS017250","SRS2349197"		PDT000224826.2	2017-07-12T20:39:13Z	USA		clinical	7	7	antigen_formula=7:r:1,5,serotype=Infantis	Salmonella enterica	aph(3')-Ia=COMPLETE,blaCTX-M-65=COMPLETE,dfrA14=COMPLETE,fosA3=COMPLETE,gyrA_D87Y=POINT,mdsA=COMPLETE,mdsB=COMPLETE		aph(3')-Ia=COMPLETE,blaCTX-M-65=COMPLETE,dfrA14=COMPLETE,fosA3=COMPLETE,gyrA_D87Y=POINT
SRR5821918	SAMN07340634	PRJNA230403	Salmonella enterica	PNUSAS017791	"PNUSAS017791","SRS2350618"		PDT000225003.2	2017-07-13T13:38:02Z	USA		clinical	8	11	antigen_formula=7:r:1,5,serotype=Infantis	Salmonella enterica	aac(3)-IV=COMPLETE,aadA1=COMPLETE,aph(3')-Ia=COMPLETE,aph(4)-Ia=COMPLETE,blaCTX-M-65=COMPLETE,dfrA14=COMPLETE,floR=COMPLETE,fosA3=COMPLETE,gyrA_D87Y=POINT,mdsA=COMPLETE,mdsB=COMPLETE,sul1=COMPLETE,tet(A)=COMPLETE		aac(3)-IV=COMPLETE,aadA1=COMPLETE,aph(3')-Ia=COMPLETE,aph(4)-Ia=COMPLETE,blaCTX-M-65=COMPLETE,dfrA14=COMPLETE,floR=COMPLETE,fosA3=COMPLETE,gyrA_D87Y=POINT,sul1=COMPLETE,tet(A)=COMPLETE
SRR5821980	SAMN07342200	PRJNA230403	Salmonella enterica	PNUSAS016933	"PNUSAS016933","SRS2350675"		PDT000225045.2	2017-07-13T14:39:29Z	USA		clinical	2	4	antigen_formula=7:r:1,5,serotype=Infantis	Salmonella enterica	aac(3)-IV=COMPLETE,aadA1=COMPLETE,aph(3')-Ia=COMPLETE,aph(4)-Ia=COMPLETE,blaCTX-M-65=COMPLETE,dfrA14=COMPLETE,floR=COMPLETE,gyrA_D87Y=POINT,mdsA=COMPLETE,mdsB=COMPLETE,sul1=COMPLETE,tet(A)=COMPLETE		aac(3)-IV=COMPLETE,aadA1=COMPLETE,aph(3')-Ia=COMPLETE,aph(4)-Ia=COMPLETE,blaCTX-M-65=COMPLETE,dfrA14=COMPLETE,floR=COMPLETE,gyrA_D87Y=POINT,sul1=COMPLETE,tet(A)=COMPLETE
SRR5822051	SAMN07342353	PRJNA230403	Salmonella enterica	PNUSAS017164	"PNUSAS017164","SRS2350746"		PDT000225089.2	2017-07-13T14:39:36Z	USA		clinical	3	10	antigen_formula=7:r:1,5,serotype=Infantis	Salmonella enterica	aac(3)-IV=COMPLETE,aadA1=COMPLETE,aph(4)-Ia=COMPLETE,blaCTX-M-65=COMPLETE,dfrA14=COMPLETE,floR=COMPLETE,gyrA_D87Y=POINT,mdsA=COMPLETE,mdsB=COMPLETE,sul1=COMPLETE,tet(A)=COMPLETE		aac(3)-IV=COMPLETE,aadA1=COMPLETE,aph(4)-Ia=COMPLETE,blaCTX-M-65=COMPLETE,dfrA14=COMPLETE,floR=COMPLETE,gyrA_D87Y=POINT,sul1=COMPLETE,tet(A)=COMPLETE
SRR5828288	SAMN07352493	PRJNA242847	Salmonella enterica	FSIS1701373	"FSIS1701373","SRS2356493"	Infantis	PDT000225328.2	2017-07-15T01:37:26Z	USA:CT	comminuted chicken	environmental/other	9	13	antigen_formula=7:r:1,5,serotype=Infantis	Salmonella enterica subsp. enterica serovar Infantis	aac(3)-IV=COMPLETE,aadA1=COMPLETE,aph(4)-Ia=COMPLETE,blaCTX-M-65=COMPLETE,dfrA14=COMPLETE,fosA3=COMPLETE,gyrA_D87Y=POINT,mdsA=COMPLETE,mdsB=COMPLETE,sul1=COMPLETE,tet(A)=COMPLETE		aac(3)-IV=COMPLETE,aadA1=COMPLETE,aph(4)-Ia=COMPLETE,blaCTX-M-65=COMPLETE,dfrA14=COMPLETE,fosA3=COMPLETE,gyrA_D87Y=POINT,sul1=COMPLETE,tet(A)=COMPLETE
SRR5828292	SAMN07352494	PRJNA242847	Salmonella enterica	FSIS1701620	"FSIS1701620","SRS2356518"	Infantis	PDT000225332.2	2017-07-15T01:37:26Z	USA:AR	raw intact chicken	environmental/other	2	2	antigen_formula=7:r:1,5,serotype=Infantis	Salmonella enterica subsp. enterica serovar Infantis	aac(3)-IV=COMPLETE,aadA1=COMPLETE,aph(3')-Ia=COMPLETE,aph(4)-Ia=COMPLETE,blaCTX-M-65=COMPLETE,floR=COMPLETE,gyrA_D87Y=POINT,mdsA=COMPLETE,mdsB=COMPLETE,sul1=COMPLETE,tet(A)=COMPLETE		aac(3)-IV=COMPLETE,aadA1=COMPLETE,aph(3')-Ia=COMPLETE,aph(4)-Ia=COMPLETE,blaCTX-M-65=COMPLETE,floR=COMPLETE,gyrA_D87Y=POINT,sul1=COMPLETE,tet(A)=COMPLETE
SRR5832648	SAMN07346313	PRJNA230403	Salmonella enterica	PNUSAS016109	"PNUSAS016109","SRS2359942"		PDT000225478.2	2017-07-17T21:38:56Z	USA		clinical	12	8	antigen_formula=7:r:1,5,serotype=Infantis	Salmonella enterica	aac(3)-IV=COMPLETE,aadA1=COMPLETE,aph(4)-Ia=COMPLETE,floR=COMPLETE,fosA3=COMPLETE,gyrA_D87Y=POINT,mdsA=COMPLETE,mdsB=COMPLETE,sul1=COMPLETE,tet(A)=COMPLETE		aac(3)-IV=COMPLETE,aadA1=COMPLETE,aph(4)-Ia=COMPLETE,floR=COMPLETE,fosA3=COMPLETE,gyrA_D87Y=POINT,sul1=COMPLETE,tet(A)=COMPLETE
SRR5838328	SAMN07362421	PRJNA242847	Salmonella enterica	FSIS1702769	"FSIS1702769","SRS2364377"	Infantis	PDT000225555.2	2017-07-19T00:01:01Z	USA:GA	comminuted chicken	environmental/other	6	3	antigen_formula=7:r:1,5,serotype=Infantis	Salmonella enterica subsp. enterica serovar Infantis	aadA1=COMPLETE,aph(3')-Ia=COMPLETE,blaCTX-M-65=COMPLETE,fosA3=COMPLETE,gyrA_D87Y=POINT,mdsA=COMPLETE,mdsB=COMPLETE,sul1=COMPLETE,tet(A)=COMPLETE		aadA1=COMPLETE,aph(3')-Ia=COMPLETE,blaCTX-M-65=COMPLETE,fosA3=COMPLETE,gyrA_D87Y=POINT,sul1=COMPLETE,tet(A)=COMPLETE
SRR5839830	SAMN07368631	PRJNA242847	Salmonella enterica	FSIS1702847	"FSIS1702847","SRS2365259"	Infantis	PDT000225590.2	2017-07-19T16:38:12Z	USA:PA	comminuted chicken	environmental/other	4	8	antigen_formula=7:r:1,5,serotype=Infantis	Salmonella enterica subsp. enterica serovar Infantis	aac(3)-IV=COMPLETE,aadA1=COMPLETE,aph(3')-Ia=COMPLETE,aph(4)-Ia=COMPLETE,blaCTX-M-65=COMPLETE,dfrA14=COMPLETE,floR=COMPLETE,fosA3=COMPLETE,gyrA_D87Y=POINT,mdsA=COMPLETE,mdsB=COMPLETE,sul1=COMPLETE,tet(A)=COMPLETE		aac(3)-IV=COMPLETE,aadA1=COMPLETE,aph(3')-Ia=COMPLETE,aph(4)-Ia=COMPLETE,blaCTX-M-65=COMPLETE,dfrA14=COMPLETE,floR=COMPLETE,fosA3=COMPLETE,gyrA_D87Y=POINT,sul1=COMPLETE,tet(A)=COMPLETE
SRR5851277	SAMN07350848	PRJNA230403	Salmonella enterica	PNUSAS017887	"PNUSAS017887","SRS2370403"		PDT000225803.2	2017-07-19T21:38:08Z	USA		clinical	6	5	antigen_formula=7:r:1,5,serotype=Infantis	Salmonella enterica	aac(3)-IV=COMPLETE,aadA1=COMPLETE,aph(3')-Ia=COMPLETE,aph(4)-Ia=COMPLETE,dfrA14=COMPLETE,floR=COMPLETE,gyrA_D87Y=POINT,mdsA=COMPLETE,mdsB=COMPLETE,sul1=COMPLETE,tet(A)=COMPLETE		aac(3)-IV=COMPLETE,aadA1=COMPLETE,aph(3')-Ia=COMPLETE,aph(4)-Ia=COMPLETE,dfrA14=COMPLETE,floR=COMPLETE,gyrA_D87Y=POINT,sul1=COMPLETE,tet(A)=COMPLETE
SRR5851280	SAMN07352856	PRJNA230403	Salmonella enterica	PNUSAS015981	"PNUSAS015981","SRS2370406"		PDT000225806.2	2017-07-19T21:38:08Z	USA		clinical	9	10	antigen_formula=7:r:1,5,serotype=Infantis	Salmonella enterica	aac(3)-IV=COMPLETE,aadA1=COMPLETE,aph(3')-Ia=COMPLETE,aph(4)-Ia=COMPLETE,blaCTX-M-65=COMPLETE,dfrA14=COMPLETE,floR=COMPLETE,gyrA_D87Y=POINT,mdsA=COMPLETE,mdsB=COMPLETE,sul1=COMPLETE,tet(A)=COMPLETE		aac(3)-IV=COMPLETE,aadA1=COMPLETE,aph(3')-Ia=COMPLETE,aph(4)-Ia=COMPLETE,blaCTX-M-65=COMPLETE,dfrA14=COMPLETE,floR=COMPLETE,gyrA_D87Y=POINT,sul1=COMPLETE,tet(A)=COMPLETE
SRR5851437	SAMN07371038	PRJNA242847	Salmonella enterica	FSIS1702848	"FSIS1702848","SRS2370557"	Infantis	PDT000225858.2	2017-07-19T23:39:35Z	USA:AR	raw intact chicken	environmental/other	7	8	antigen_formula=7:r:1,5,serotype=Infantis	Salmonella enterica subsp. enterica serovar Infantis	aac(3)-IV=COMPLETE,aadA1=COMPLETE,aph(3')-Ia=COMPLETE,aph(4)-Ia=COMPLETE,blaCTX-M-65=COMPLETE,dfrA14=COMPLETE,floR=COMPLETE,fosA3=COMPLETE,gyrA_D87Y=POINT,mdsA=COMPLETE,mdsB=COMPLETE,sul1=COMPLETE,tet(A)=COMPLETE		aac(3)-IV=COMPLETE,aadA1=COMPLETE,aph(3')-Ia=COMPLETE,aph(4)-Ia=COMPLETE,blaCTX-M-65=COMPLETE,dfrA14=COMPLETE,floR=COMPLETE,fosA3=COMPLETE,gyrA_D87Y=POINT,sul1=COMPLETE,tet(A)=COMPLETE
SRR5852329	SAMN07371061	PRJNA242847	Salmonella enterica	FSIS1702434	"FSIS1702434","SRS2371113"	Infantis	PDT000225914.2	2017-07-20T14:37:36Z	USA:DE	comminuted chicken	environmental/other	1	3	antigen_formula=7:r:1,5,serotype=Infantis	Salmonella enterica subsp. enterica serovar Infantis	aac(3)-IV=COMPLETE,aadA1=COMPLETE,aph(3')-Ia=COMPLETE,aph(4)-Ia=COMPLETE,blaCTX-M-65=COMPLETE,dfrA14=COMPLETE,floR=COMPLETE,fosA3=COMPLETE,gyrA_D87Y=POINT,mdsA=COMPLETE,mdsB=COMPLETE,sul1=COMPLETE,tet(A)=COMPLETE		aac(3)-IV=COMPLETE,aadA1=COMPLETE,aph(3')-Ia=COMPLETE,aph(4)-Ia=COMPLETE,blaCTX-M-65=COMPLETE,dfrA14=COMPLETE,floR=COMPLETE,fosA3=COMPLETE,gyrA_D87Y=POINT,sul1=COMPLETE,tet(A)=COMPLETE
SRR5860173	SAMN07405744	PRJNA242847	Salmonella enterica	FSIS1702833	"FSIS1702833","SRS2377813"	Infantis	PDT000226155.2	2017-07-22T19:38:57Z	USA:NJ	comminuted chicken	environmental/other	7	10	antigen_formula=7:r:1,5,serotype=Infantis	Salmonella enterica subsp. enterica serovar Infantis	aac(3)-IV=COMPLETE,aadA1=COMPLETE,aph(3')-Ia=COMPLETE,aph(4)-Ia=COMPLETE,blaCTX-M-65=COMPLETE,floR=COMPLETE,fosA3=COMPLETE,gyrA_D87Y=POINT,mdsA=COMPLETE,mdsB=COMPLETE,sul1=COMPLETE,tet(A)=COMPLETE		aac(3)-IV=COMPLETE,aadA1=COMPLETE,aph(3')-Ia=COMPLETE,aph(4)-Ia=COMPLETE,blaCTX-M-65=COMPLETE,floR=COMPLETE,fosA3=COMPLETE,gyrA_D87Y=POINT,sul1=COMPLETE,tet(A)=COMPLETE
SRR5860176	SAMN07405738	PRJNA242847	Salmonella enterica	FSIS1702827	"FSIS1702827","SRS2377814"	Infantis	PDT000226158.2	2017-07-22T19:38:58Z	USA:MD	chicken carcass	environmental/other	0	4	antigen_formula=7:r:1,5,serotype=Infantis	Salmonella enterica subsp. enterica serovar Infantis	aadA1=COMPLETE,aph(3')-Ia=COMPLETE,dfrA14=COMPLETE,gyrA_D87Y=POINT,mdsA=COMPLETE,mdsB=COMPLETE,sul1=COMPLETE,tet(A)=COMPLETE		aadA1=COMPLETE,aph(3')-Ia=COMPLETE,dfrA14=COMPLETE,gyrA_D87Y=POINT,sul1=COMPLETE,tet(A)=COMPLETE
SRR5860183	SAMN07374672	PRJNA242847	Salmonella enterica	FSIS1702698	"FSIS1702698","SRS2377821"	Infantis	PDT000226165.2	2017-07-22T19:38:59Z	USA:NC	chicken carcass	environmental/other	7	4	antigen_formula=7:r:1,5,serotype=Infantis	Salmonella enterica subsp. enterica serovar Infantis	aac(3)-IV=COMPLETE,aadA1=COMPLETE,aph(3')-Ia=COMPLETE,aph(4)-Ia=COMPLETE,blaCTX-M-65=COMPLETE,dfrA14=COMPLETE,floR=COMPLETE,fosA3=COMPLETE,gyrA_D87Y=POINT,mdsA=COMPLETE,mdsB=COMPLETE,sul1=COMPLETE,tet(A)=COMPLETE		aac(3)-IV=COMPLETE,aadA1=COMPLETE,aph(3')-Ia=COMPLETE,aph(4)-Ia=COMPLETE,blaCTX-M-65=COMPLETE,dfrA14=COMPLETE,floR=COMPLETE,fosA3=COMPLETE,gyrA_D87Y=POINT,sul1=COMPLETE,tet(A)=COMPLETE
SRR5864171	SAMN07373288	PRJNA230403	Salmonella enterica		"PNUSAS018493","SRS2381235"	Infantis	PDT000226586.2	2017-07-25T02:44:45Z	USA	urine	clinical	0	0	antigen_formula=7:r:1,5,serotype=Infantis	Salmonella enterica subsp. enterica serovar Infantis	aac(3)-IV=COMPLETE,aadA1=COMPLETE,aph(4)-Ia=COMPLETE,blaCTX-M-65=COMPLETE,floR=COMPLETE,fosA3=COMPLETE,gyrA_D87Y=POINT,mdsA=COMPLETE,mdsB=COMPLETE,sul1=COMPLETE,tet(A)=COMPLETE		aac(3)-IV=COMPLETE,aadA1=COMPLETE,aph(4)-Ia=COMPLETE,blaCTX-M-65=COMPLETE,floR=COMPLETE,fosA3=COMPLETE,gyrA_D87Y=POINT,sul1=COMPLETE,tet(A)=COMPLETE
SRR5864536	SAMN07362122	PRJNA230403	Salmonella enterica	PNUSAS018486	"PNUSAS018486","SRS2381515"		PDT000226800.2	2017-07-25T03:40:53Z	USA		clinical	8	8	antigen_formula=7:r:1,5,serotype=Infantis	Salmonella enterica	aac(3)-IV=COMPLETE,aadA1=COMPLETE,aph(4)-Ia=COMPLETE,blaCTX-M-65=COMPLETE,dfrA14=COMPLETE,floR=COMPLETE,gyrA_D87Y=POINT,mdsA=COMPLETE,mdsB=COMPLETE,sul1=COMPLETE,tet(A)=COMPLETE		aac(3)-IV=COMPLETE,aadA1=COMPLETE,aph(4)-Ia=COMPLETE,blaCTX-M-65=COMPLETE,dfrA14=COMPLETE,floR=COMPLETE,gyrA_D87Y=POINT,sul1=COMPLETE,tet(A)=COMPLETE
SRR5865222	SAMN07375726	PRJNA230403	Salmonella enterica	PNUSAS018438	"PNUSAS018438","SRS2382067"	Virchow	PDT000226987.2	2017-07-25T15:42:46Z	USA	urine	clinical	2	4	antigen_formula=7:r:1,5,serotype=Infantis	Salmonella enterica subsp. enterica serovar Virchow	aac(3)-IV=COMPLETE,aadA1=COMPLETE,aph(3')-Ia=COMPLETE,aph(4)-Ia=COMPLETE,dfrA14=COMPLETE,floR=COMPLETE,gyrA_D87Y=POINT,mdsA=COMPLETE,mdsB=COMPLETE,sul1=COMPLETE,tet(A)=COMPLETE		aac(3)-IV=COMPLETE,aadA1=COMPLETE,aph(3')-Ia=COMPLETE,aph(4)-Ia=COMPLETE,dfrA14=COMPLETE,floR=COMPLETE,gyrA_D87Y=POINT,sul1=COMPLETE,tet(A)=COMPLETE
SRR5865301	SAMN07374533	PRJNA230403	Salmonella enterica	PNUSAS017891	"PNUSAS017891","SRS2382146"		PDT000227018.2	2017-07-25T15:42:52Z	USA		clinical	27	22	antigen_formula=7:r:1,5,serotype=Infantis	Salmonella enterica	aac(3)-IV=COMPLETE,aadA1=COMPLETE,aph(4)-Ia=COMPLETE,blaCTX-M-65=COMPLETE,dfrA14=COMPLETE,floR=COMPLETE,gyrA_D87Y=POINT,mdsA=COMPLETE,mdsB=COMPLETE,sul1=COMPLETE,tet(A)=COMPLETE		aac(3)-IV=COMPLETE,aadA1=COMPLETE,aph(4)-Ia=COMPLETE,blaCTX-M-65=COMPLETE,dfrA14=COMPLETE,floR=COMPLETE,gyrA_D87Y=POINT,sul1=COMPLETE,tet(A)=COMPLETE
SRR5865304	SAMN07374531	PRJNA230403	Salmonella enterica	PNUSAS017889	"PNUSAS017889","SRS2382149"		PDT000227021.2	2017-07-25T15:42:53Z	USA		clinical	11	12	antigen_formula=7:r:1,5,serotype=Infantis	Salmonella enterica	aac(3)-IV=COMPLETE,aadA1=COMPLETE,aph(3')-Ia=COMPLETE,aph(4)-Ia=COMPLETE,blaCTX-M-65=COMPLETE,dfrA14=COMPLETE,floR=COMPLETE,gyrA_D87Y=POINT,mdsA=COMPLETE,mdsB=COMPLETE,sul1=COMPLETE,tet(A)=COMPLETE		aac(3)-IV=COMPLETE,aadA1=COMPLETE,aph(3')-Ia=COMPLETE,aph(4)-Ia=COMPLETE,blaCTX-M-65=COMPLETE,dfrA14=COMPLETE,floR=COMPLETE,gyrA_D87Y=POINT,sul1=COMPLETE,tet(A)=COMPLETE
SRR5865310	SAMN07374532	PRJNA230403	Salmonella enterica	PNUSAS017890	"PNUSAS017890","SRS2382155"		PDT000227027.2	2017-07-25T15:42:54Z	USA		clinical	11	2	antigen_formula=7:r:1,5,serotype=Infantis	Salmonella enterica	aac(3)-IV=COMPLETE,aph(3')-Ia=COMPLETE,aph(4)-Ia=COMPLETE,blaCTX-M-65=COMPLETE,dfrA14=COMPLETE,floR=COMPLETE,gyrA_D87Y=POINT,mdsA=COMPLETE,mdsB=COMPLETE		aac(3)-IV=COMPLETE,aph(3')-Ia=COMPLETE,aph(4)-Ia=COMPLETE,blaCTX-M-65=COMPLETE,dfrA14=COMPLETE,floR=COMPLETE,gyrA_D87Y=POINT
SRR5865373	SAMN07411256	PRJNA242847	Salmonella enterica	FSIS1702986	"FSIS1702986","SRS2382219"	Infantis	PDT000227068.2	2017-07-25T15:43:01Z	USA:NC	Comminuted Turkey	environmental/other	6	23	antigen_formula=7:r:1,5,serotype=Infantis	Salmonella enterica subsp. enterica serovar Infantis	aadA1=COMPLETE,gyrA_D87Y=POINT,mdsA=COMPLETE,mdsB=COMPLETE,sul1=COMPLETE,tet(A)=COMPLETE		aadA1=COMPLETE,gyrA_D87Y=POINT,sul1=COMPLETE,tet(A)=COMPLETE
SRR5865375	SAMN07411253	PRJNA242847	Salmonella enterica	FSIS1702983	"FSIS1702983","SRS2382221"	Rough_O:r:1,5	PDT000227070.2	2017-07-25T15:43:02Z	USA:NC	raw intact chicken	environmental/other	10	9	antigen_formula=-:r:1,5,serotype=I -:r:1,5	Salmonella enterica subsp. enterica	aac(3)-IV=COMPLETE,aadA1=COMPLETE,aph(3')-Ia=COMPLETE,aph(4)-Ia=COMPLETE,dfrA14=COMPLETE,floR=COMPLETE,gyrA_D87Y=POINT,mdsA=COMPLETE,mdsB=COMPLETE,sul1=COMPLETE,tet(A)=COMPLETE		aac(3)-IV=COMPLETE,aadA1=COMPLETE,aph(3')-Ia=COMPLETE,aph(4)-Ia=COMPLETE,dfrA14=COMPLETE,floR=COMPLETE,gyrA_D87Y=POINT,sul1=COMPLETE,tet(A)=COMPLETE
SRR5865377	SAMN07411250	PRJNA242847	Salmonella enterica	FSIS1702980	"FSIS1702980","SRS2382223"	Infantis	PDT000227072.2	2017-07-25T15:43:02Z	USA:NC	chicken carcass	environmental/other	5	7	antigen_formula=7:r:1,5,serotype=Infantis	Salmonella enterica subsp. enterica serovar Infantis	aac(3)-IV=COMPLETE,aadA1=COMPLETE,aph(4)-Ia=COMPLETE,blaCTX-M-65=COMPLETE,floR=COMPLETE,gyrA_D87Y=POINT,mdsA=COMPLETE,mdsB=COMPLETE,sul1=COMPLETE,tet(A)=COMPLETE		aac(3)-IV=COMPLETE,aadA1=COMPLETE,aph(4)-Ia=COMPLETE,blaCTX-M-65=COMPLETE,floR=COMPLETE,gyrA_D87Y=POINT,sul1=COMPLETE,tet(A)=COMPLETE
SRR5865378	SAMN07411255	PRJNA242847	Salmonella enterica	FSIS1702985	"FSIS1702985","SRS2382224"	Infantis	PDT000227073.2	2017-07-25T15:43:02Z	USA:DE	raw intact chicken	environmental/other	4	4	antigen_formula=-:r:1,5,serotype=I -:r:1,5	Salmonella enterica subsp. enterica serovar Infantis	aac(3)-IV=COMPLETE,aadA1=COMPLETE,aph(3')-Ia=COMPLETE,aph(4)-Ia=COMPLETE,blaCTX-M-65=COMPLETE,dfrA14=PARTIAL_END_OF_CONTIG,floR=COMPLETE,gyrA_D87Y=POINT,mdsA=COMPLETE,mdsB=COMPLETE,sul1=COMPLETE,tet(A)=COMPLETE		aac(3)-IV=COMPLETE,aadA1=COMPLETE,aph(3')-Ia=COMPLETE,aph(4)-Ia=COMPLETE,blaCTX-M-65=COMPLETE,dfrA14=PARTIAL_END_OF_CONTIG,floR=COMPLETE,gyrA_D87Y=POINT,sul1=COMPLETE,tet(A)=COMPLETE
SRR5865397	SAMN07411249	PRJNA242847	Salmonella enterica	FSIS1702979	"FSIS1702979","SRS2382243"	Infantis	PDT000227088.2	2017-07-25T15:43:05Z	USA:MD	raw intact chicken	environmental/other	1	1	antigen_formula=7:r:1,5,serotype=Infantis	Salmonella enterica subsp. enterica serovar Infantis	aac(3)-IV=COMPLETE,aadA1=COMPLETE,aph(3')-Ia=COMPLETE,aph(4)-Ia=COMPLETE,blaCTX-M-65=COMPLETE,dfrA14=COMPLETE,floR=COMPLETE,fosA3=COMPLETE,gyrA_D87Y=POINT,mdsA=COMPLETE,mdsB=COMPLETE,sul1=COMPLETE,tet(A)=COMPLETE		aac(3)-IV=COMPLETE,aadA1=COMPLETE,aph(3')-Ia=COMPLETE,aph(4)-Ia=COMPLETE,blaCTX-M-65=COMPLETE,dfrA14=COMPLETE,floR=COMPLETE,fosA3=COMPLETE,gyrA_D87Y=POINT,sul1=COMPLETE,tet(A)=COMPLETE
SRR5865519	SAMN07410865	PRJNA242847	Salmonella enterica	FSIS1702998	"FSIS1702998","SRS2382340"	Infantis	PDT000227132.2	2017-07-25T17:39:58Z	USA:NJ	Comminuted Turkey	environmental/other	4	16	antigen_formula=7:r:1,5,serotype=Infantis	Salmonella enterica subsp. enterica serovar Infantis	aadA1=COMPLETE,gyrA_D87Y=POINT,mdsA=COMPLETE,mdsB=COMPLETE,sul1=COMPLETE,tet(A)=COMPLETE		aadA1=COMPLETE,gyrA_D87Y=POINT,sul1=COMPLETE,tet(A)=COMPLETE
SRR5865663	SAMN07410868	PRJNA242847	Salmonella enterica	FSIS1703002	"FSIS1703002","SRS2382435"	Infantis	PDT000227139.2	2017-07-25T18:40:40Z	USA:NC	comminuted chicken	environmental/other	4	8	antigen_formula=7:r:1,5,serotype=Infantis	Salmonella enterica subsp. enterica serovar Infantis	aac(3)-IV=COMPLETE,aadA1=COMPLETE,aph(3')-Ia=COMPLETE,aph(4)-Ia=COMPLETE,blaCTX-M-65=COMPLETE,dfrA14=COMPLETE,floR=COMPLETE,fosA3=COMPLETE,gyrA_D87Y=POINT,mdsA=COMPLETE,mdsB=COMPLETE,sul1=COMPLETE,tet(A)=COMPLETE		aac(3)-IV=COMPLETE,aadA1=COMPLETE,aph(3')-Ia=COMPLETE,aph(4)-Ia=COMPLETE,blaCTX-M-65=COMPLETE,dfrA14=COMPLETE,floR=COMPLETE,fosA3=COMPLETE,gyrA_D87Y=POINT,sul1=COMPLETE,tet(A)=COMPLETE
SRR5865665	SAMN07410869	PRJNA242847	Salmonella enterica	FSIS1703003	"FSIS1703003","SRS2382438"	Infantis	PDT000227141.2	2017-07-25T18:40:40Z	USA:MI	comminuted chicken	environmental/other	1	3	antigen_formula=7:r:1,5,serotype=Infantis	Salmonella enterica subsp. enterica serovar Infantis	aac(3)-IV=COMPLETE,aadA1=COMPLETE,aph(3')-Ia=COMPLETE,aph(4)-Ia=COMPLETE,blaCTX-M-65=COMPLETE,dfrA14=COMPLETE,floR=COMPLETE,gyrA_D87Y=POINT,mdsA=COMPLETE,mdsB=COMPLETE,sul1=COMPLETE,tet(A)=COMPLETE		aac(3)-IV=COMPLETE,aadA1=COMPLETE,aph(3')-Ia=COMPLETE,aph(4)-Ia=COMPLETE,blaCTX-M-65=COMPLETE,dfrA14=COMPLETE,floR=COMPLETE,gyrA_D87Y=POINT,sul1=COMPLETE,tet(A)=COMPLETE
SRR5865668	SAMN07410862	PRJNA242847	Salmonella enterica	FSIS1702997	"FSIS1702997","SRS2382440"	Infantis	PDT000227144.2	2017-07-25T18:40:41Z	USA:PA	comminuted chicken	environmental/other	10	10	antigen_formula=7:r:1,5,serotype=Infantis	Salmonella enterica subsp. enterica serovar Infantis	aac(3)-IV=COMPLETE,aadA1=COMPLETE,aph(3')-Ia=COMPLETE,aph(4)-Ia=COMPLETE,dfrA14=COMPLETE,gyrA_D87Y=POINT,mdsA=COMPLETE,mdsB=COMPLETE,sul1=COMPLETE,tet(A)=COMPLETE		aac(3)-IV=COMPLETE,aadA1=COMPLETE,aph(3')-Ia=COMPLETE,aph(4)-Ia=COMPLETE,dfrA14=COMPLETE,gyrA_D87Y=POINT,sul1=COMPLETE,tet(A)=COMPLETE
SRR5865684	SAMN07410873	PRJNA242847	Salmonella enterica	FSIS1710987	"FSIS1710987","SRS2382456"	Infantis	PDT000227160.2	2017-07-25T18:40:46Z	USA:NJ	comminuted chicken	environmental/other	13	13	antigen_formula=7:r:1,5,serotype=Infantis	Salmonella enterica subsp. enterica serovar Infantis	aadA1=COMPLETE,dfrA14=COMPLETE,gyrA_D87Y=POINT,mdsA=COMPLETE,mdsB=COMPLETE,sul1=COMPLETE,tet(A)=COMPLETE		aadA1=COMPLETE,dfrA14=COMPLETE,gyrA_D87Y=POINT,sul1=COMPLETE,tet(A)=COMPLETE
SRR5865687	SAMN07410874	PRJNA292666	Salmonella enterica	FSIS1703079	"FSIS1703079","SRS2382458"	Infantis	PDT000227163.2	2017-07-25T18:40:47Z	USA:DE	animal-chicken-young chicken	environmental/other	6	8	antigen_formula=7:r:1,5,serotype=Infantis	Salmonella enterica subsp. enterica serovar Infantis	aac(3)-IV=COMPLETE,aadA1=COMPLETE,aph(3')-Ia=COMPLETE,aph(4)-Ia=COMPLETE,blaCTX-M-65=COMPLETE,dfrA14=COMPLETE,floR=COMPLETE,gyrA_D87Y=POINT,mdsA=COMPLETE,mdsB=COMPLETE,sul1=COMPLETE,tet(A)=COMPLETE		aac(3)-IV=COMPLETE,aadA1=COMPLETE,aph(3')-Ia=COMPLETE,aph(4)-Ia=COMPLETE,blaCTX-M-65=COMPLETE,dfrA14=COMPLETE,floR=COMPLETE,gyrA_D87Y=POINT,sul1=COMPLETE,tet(A)=COMPLETE
SRR5870990	SAMN07416865	PRJNA242847	Salmonella enterica	FSIS1703034	"FSIS1703034","SRS2387029"	Infantis	PDT000227378.2	2017-07-26T17:40:56Z	USA:MI	comminuted chicken	environmental/other	1	4	antigen_formula=7:r:1,5,serotype=Infantis	Salmonella enterica subsp. enterica serovar Infantis	aac(3)-IV=COMPLETE,aadA1=COMPLETE,aph(3')-Ia=COMPLETE,aph(4)-Ia=COMPLETE,blaCTX-M-65=COMPLETE,dfrA14=COMPLETE,floR=COMPLETE,gyrA_D87Y=POINT,mdsA=COMPLETE,mdsB=COMPLETE,sul1=COMPLETE,tet(A)=COMPLETE		aac(3)-IV=COMPLETE,aadA1=COMPLETE,aph(3')-Ia=COMPLETE,aph(4)-Ia=COMPLETE,blaCTX-M-65=COMPLETE,dfrA14=COMPLETE,floR=COMPLETE,gyrA_D87Y=POINT,sul1=COMPLETE,tet(A)=COMPLETE
SRR5875996	SAMN07376251	PRJNA230403	Salmonella enterica	PNUSAS018593	"PNUSAS018593","SRS2391277"	Infantis	PDT000227617.2	2017-07-27T17:39:35Z	USA	stool	clinical	5	7	antigen_formula=7:r:1,5,serotype=Infantis	Salmonella enterica subsp. enterica serovar Infantis	aac(3)-IV=COMPLETE,aadA1=COMPLETE,aph(3')-Ia=COMPLETE,aph(4)-Ia=COMPLETE,blaCTX-M-65=COMPLETE,dfrA14=COMPLETE,floR=COMPLETE,gyrA_D87Y=POINT,mdsA=COMPLETE,mdsB=COMPLETE,sul1=COMPLETE,tet(A)=COMPLETE		aac(3)-IV=COMPLETE,aadA1=COMPLETE,aph(3')-Ia=COMPLETE,aph(4)-Ia=COMPLETE,blaCTX-M-65=COMPLETE,dfrA14=COMPLETE,floR=COMPLETE,gyrA_D87Y=POINT,sul1=COMPLETE,tet(A)=COMPLETE
SRR5876113	SAMN07359289	PRJNA230403	Salmonella enterica	PNUSAS017906	"PNUSAS017906","SRS2391394"	Infantis	PDT000227663.2	2017-07-27T19:38:25Z	USA	stool	clinical	7	6	antigen_formula=7:r:1,5,serotype=Infantis	Salmonella enterica subsp. enterica serovar Infantis	aac(3)-IV=COMPLETE,aadA1=COMPLETE,aph(3')-Ia=COMPLETE,aph(4)-Ia=COMPLETE,blaCTX-M-65=COMPLETE,dfrA14=COMPLETE,floR=COMPLETE,gyrA_D87Y=POINT,mdsA=COMPLETE,mdsB=COMPLETE,sul1=COMPLETE,tet(A)=COMPLETE		aac(3)-IV=COMPLETE,aadA1=COMPLETE,aph(3')-Ia=COMPLETE,aph(4)-Ia=COMPLETE,blaCTX-M-65=COMPLETE,dfrA14=COMPLETE,floR=COMPLETE,gyrA_D87Y=POINT,sul1=COMPLETE,tet(A)=COMPLETE
SRR5876417	SAMN07375574	PRJNA230403	Salmonella enterica	PNUSAS016277	"PNUSAS016277","SRS2391636"		PDT000227814.2	2017-07-27T19:38:47Z	USA		clinical	11	10	antigen_formula=7:r:1,5,serotype=Infantis	Salmonella enterica	aac(3)-IV=COMPLETE,aadA1=COMPLETE,aph(3')-Ia=COMPLETE,aph(4)-Ia=COMPLETE,blaCTX-M-65=COMPLETE,dfrA14=COMPLETE,floR=COMPLETE,fosA3=COMPLETE,gyrA_D87Y=POINT,mdsA=COMPLETE,mdsB=COMPLETE,sul1=COMPLETE,tet(A)=COMPLETE		aac(3)-IV=COMPLETE,aadA1=COMPLETE,aph(3')-Ia=COMPLETE,aph(4)-Ia=COMPLETE,blaCTX-M-65=COMPLETE,dfrA14=COMPLETE,floR=COMPLETE,fosA3=COMPLETE,gyrA_D87Y=POINT,sul1=COMPLETE,tet(A)=COMPLETE
SRR5879187	SAMN07424749	PRJNA242847	Salmonella enterica	FSIS1703117	"FSIS1703117","SRS2393598"	Infantis	PDT000228428.2	2017-07-28T22:56:09Z	USA:DE	raw intact chicken	environmental/other	2	2	antigen_formula=7:r:1,5,serotype=Infantis	Salmonella enterica subsp. enterica serovar Infantis	aac(3)-IV=COMPLETE,aadA1=COMPLETE,aph(4)-Ia=COMPLETE,blaCTX-M-65=COMPLETE,floR=COMPLETE,fosA3=COMPLETE,gyrA_D87Y=POINT,mdsA=COMPLETE,mdsB=COMPLETE,sul1=COMPLETE,tet(A)=COMPLETE		aac(3)-IV=COMPLETE,aadA1=COMPLETE,aph(4)-Ia=COMPLETE,blaCTX-M-65=COMPLETE,floR=COMPLETE,fosA3=COMPLETE,gyrA_D87Y=POINT,sul1=COMPLETE,tet(A)=COMPLETE
SRR5879189	SAMN07424752	PRJNA242847	Salmonella enterica	FSIS1703120	"FSIS1703120","SRS2393600"	Infantis	PDT000228430.2	2017-07-28T22:56:09Z	USA:MD	chicken carcass	environmental/other	6	6	antigen_formula=7:r:1,5,serotype=Infantis	Salmonella enterica subsp. enterica serovar Infantis	aac(3)-IV=COMPLETE,aadA1=COMPLETE,aph(3')-Ia=COMPLETE,aph(4)-Ia=COMPLETE,floR=COMPLETE,gyrA_D87Y=POINT,mdsA=COMPLETE,mdsB=COMPLETE,sul1=COMPLETE,tet(A)=COMPLETE		aac(3)-IV=COMPLETE,aadA1=COMPLETE,aph(3')-Ia=COMPLETE,aph(4)-Ia=COMPLETE,floR=COMPLETE,gyrA_D87Y=POINT,sul1=COMPLETE,tet(A)=COMPLETE
SRR5879413	SAMN07424836	PRJNA292666	Salmonella enterica	FSIS1702506	"FSIS1702506","SRS2393771"	Infantis	PDT000228434.2	2017-07-29T00:39:58Z	USA:SC	animal-chicken-young chicken	environmental/other	7	10	antigen_formula=7:r:1,5,serotype=Infantis	Salmonella enterica subsp. enterica serovar Infantis	gyrA_D87Y=POINT,mdsA=COMPLETE,mdsB=COMPLETE		gyrA_D87Y=POINT
SRR5881994	SAMN07424736	PRJNA242847	Salmonella enterica	FSIS1703102	"FSIS1703102","SRS2395159"	Infantis	PDT000229826.2	2017-07-31T03:07:43Z	USA:MD	raw intact chicken	environmental/other	9	11	antigen_formula=7:r:1,5,serotype=Infantis	Salmonella enterica subsp. enterica serovar Infantis	aac(3)-IV=COMPLETE,aadA1=COMPLETE,aph(3')-Ia=COMPLETE,aph(4)-Ia=COMPLETE,blaCTX-M-65=COMPLETE,dfrA14=COMPLETE,floR=COMPLETE,gyrA_D87Y=POINT,mdsA=COMPLETE,mdsB=COMPLETE,sul1=COMPLETE,tet(A)=COMPLETE		aac(3)-IV=COMPLETE,aadA1=COMPLETE,aph(3')-Ia=COMPLETE,aph(4)-Ia=COMPLETE,blaCTX-M-65=COMPLETE,dfrA14=COMPLETE,floR=COMPLETE,gyrA_D87Y=POINT,sul1=COMPLETE,tet(A)=COMPLETE
SRR5884528	SAMN07428648	PRJNA242847	Salmonella enterica	FSIS1703031	"FSIS1703031","SRS2397157"	Infantis	PDT000230095.2	2017-07-31T22:03:44Z	USA:NC	chicken carcass	environmental/other	12	12	antigen_formula=7:r:1,5,serotype=Infantis	Salmonella enterica subsp. enterica serovar Infantis	aph(3')-Ia=COMPLETE,gyrA_D87Y=POINT,mdsA=COMPLETE,mdsB=COMPLETE		aph(3')-Ia=COMPLETE,gyrA_D87Y=POINT
SRR5889604	SAMN07440339	PRJNA242847	Salmonella enterica	FSIS1703300	"FSIS1703300","SRS2401361"	Infantis	PDT000230509.2	2017-08-02T18:39:34Z	USA:RI	raw intact chicken	environmental/other	4	6	antigen_formula=7:r:1,5,serotype=Infantis	Salmonella enterica subsp. enterica serovar Infantis	aac(3)-IV=COMPLETE,aadA1=COMPLETE,aph(3')-Ia=COMPLETE,aph(4)-Ia=COMPLETE,dfrA14=COMPLETE,floR=COMPLETE,gyrA_D87Y=POINT,mdsA=COMPLETE,mdsB=COMPLETE,sul1=COMPLETE,tet(A)=COMPLETE		aac(3)-IV=COMPLETE,aadA1=COMPLETE,aph(3')-Ia=COMPLETE,aph(4)-Ia=COMPLETE,dfrA14=COMPLETE,floR=COMPLETE,gyrA_D87Y=POINT,sul1=COMPLETE,tet(A)=COMPLETE
SRR5890251	SAMN07440351	PRJNA242847	Salmonella enterica	FSIS1703312	"FSIS1703312","SRS2402012"	Infantis	PDT000230523.2	2017-08-02T18:39:36Z	USA:GA	comminuted chicken	environmental/other	9	6	antigen_formula=7:r:1,5,serotype=Infantis	Salmonella enterica subsp. enterica serovar Infantis	aadA1=COMPLETE,gyrA_D87Y=POINT,mdsA=COMPLETE,mdsB=COMPLETE,sul1=COMPLETE,tet(A)=COMPLETE		aadA1=COMPLETE,gyrA_D87Y=POINT,sul1=COMPLETE,tet(A)=COMPLETE
SRR5890258	SAMN07440355	PRJNA242847	Salmonella enterica	FSIS1703274	"FSIS1703274","SRS2402023"	Rough_O:r:1,5	PDT000230530.2	2017-08-02T18:39:38Z	USA:MD	raw intact chicken	environmental/other	2	10	antigen_formula=-:r:1,5,serotype=I -:r:1,5	Salmonella enterica subsp. enterica	aac(3)-IV=COMPLETE,aadA1=COMPLETE,aph(4)-Ia=COMPLETE,blaCTX-M-65=COMPLETE,floR=COMPLETE,fosA3=COMPLETE,gyrA_D87Y=POINT,mdsA=COMPLETE,mdsB=COMPLETE,sul1=COMPLETE,tet(A)=COMPLETE		aac(3)-IV=COMPLETE,aadA1=COMPLETE,aph(4)-Ia=COMPLETE,blaCTX-M-65=COMPLETE,floR=COMPLETE,fosA3=COMPLETE,gyrA_D87Y=POINT,sul1=COMPLETE,tet(A)=COMPLETE
SRR5890264	SAMN07440347	PRJNA242847	Salmonella enterica	FSIS1703308	"FSIS1703308","SRS2402017"	Rough_O:r:1,5	PDT000230536.2	2017-08-02T18:39:39Z	USA:NC	raw intact chicken	environmental/other	5	10	antigen_formula=-:r:1,5,serotype=I -:r:1,5	Salmonella enterica subsp. enterica	aac(3)-IV=COMPLETE,aadA1=COMPLETE,aph(4)-Ia=COMPLETE,dfrA14=COMPLETE,floR=COMPLETE,gyrA_D87Y=POINT,mdsA=COMPLETE,mdsB=COMPLETE,sul1=COMPLETE,tet(A)=COMPLETE		aac(3)-IV=COMPLETE,aadA1=COMPLETE,aph(4)-Ia=COMPLETE,dfrA14=COMPLETE,floR=COMPLETE,gyrA_D87Y=POINT,sul1=COMPLETE,tet(A)=COMPLETE
SRR5890281	SAMN07440341	PRJNA242847	Salmonella enterica	FSIS1703302	"FSIS1703302","SRS2402036"	Infantis	PDT000230553.2	2017-08-02T18:39:42Z	USA:VA	comminuted chicken	environmental/other	3	5	antigen_formula=7:r:1,5,serotype=Infantis	Salmonella enterica subsp. enterica serovar Infantis	aac(3)-IV=COMPLETE,aadA1=COMPLETE,aph(3')-Ia=COMPLETE,aph(4)-Ia=COMPLETE,blaCTX-M-65=COMPLETE,dfrA14=COMPLETE,floR=COMPLETE,fosA3=COMPLETE,gyrA_D87Y=POINT,mdsA=COMPLETE,mdsB=COMPLETE,sul1=COMPLETE,tet(A)=COMPLETE		aac(3)-IV=COMPLETE,aadA1=COMPLETE,aph(3')-Ia=COMPLETE,aph(4)-Ia=COMPLETE,blaCTX-M-65=COMPLETE,dfrA14=COMPLETE,floR=COMPLETE,fosA3=COMPLETE,gyrA_D87Y=POINT,sul1=COMPLETE,tet(A)=COMPLETE
SRR5890283	SAMN07440356	PRJNA242847	Salmonella enterica	FSIS1703275	"FSIS1703275","SRS2402033"	Infantis	PDT000230555.2	2017-08-02T18:39:43Z	USA:NY	raw intact chicken	environmental/other	6	9	antigen_formula=7:r:1,5,serotype=Infantis	Salmonella enterica subsp. enterica serovar Infantis	aac(3)-IV=COMPLETE,aadA1=COMPLETE,aph(4)-Ia=COMPLETE,blaCTX-M-65=COMPLETE,floR=COMPLETE,gyrA_D87Y=POINT,mdsA=COMPLETE,mdsB=COMPLETE,sul1=COMPLETE,tet(A)=COMPLETE		aac(3)-IV=COMPLETE,aadA1=COMPLETE,aph(4)-Ia=COMPLETE,blaCTX-M-65=COMPLETE,floR=COMPLETE,gyrA_D87Y=POINT,sul1=COMPLETE,tet(A)=COMPLETE
SRR5890302	SAMN07440336	PRJNA242847	Salmonella enterica	FSIS1703297	"FSIS1703297","SRS2402059"	Infantis	PDT000230574.2	2017-08-02T18:39:47Z	USA:VA	raw intact chicken	environmental/other	8	8	antigen_formula=7:r:1,5,serotype=Infantis	Salmonella enterica subsp. enterica serovar Infantis	aadA1=COMPLETE,gyrA_D87Y=POINT,mdsA=COMPLETE,mdsB=COMPLETE,sul1=COMPLETE,tet(A)=COMPLETE		aadA1=COMPLETE,gyrA_D87Y=POINT,sul1=COMPLETE,tet(A)=COMPLETE
SRR5890589	SAMN07430054	PRJNA230403	Salmonella enterica	PNUSAS017840	"PNUSAS017840","SRS2402353"	Infantis	PDT000230772.2	2017-08-02T19:39:35Z	USA	stool	clinical	8	6	antigen_formula=7:r:1,5,serotype=Infantis	Salmonella enterica subsp. enterica serovar Infantis	aac(3)-IV=COMPLETE,aadA1=COMPLETE,aph(4)-Ia=COMPLETE,blaCTX-M-65=COMPLETE,floR=COMPLETE,gyrA_D87Y=POINT,mdsA=COMPLETE,mdsB=COMPLETE,sul1=COMPLETE,tet(A)=COMPLETE		aac(3)-IV=COMPLETE,aadA1=COMPLETE,aph(4)-Ia=COMPLETE,blaCTX-M-65=COMPLETE,floR=COMPLETE,gyrA_D87Y=POINT,sul1=COMPLETE,tet(A)=COMPLETE
SRR5901624	SAMN07450982	PRJNA242847	Salmonella enterica	FSIS1703321	"FSIS1703321","SRS2408316"	Infantis	PDT000231504.2	2017-08-07T18:40:41Z	USA:DE	comminuted chicken	environmental/other	8	8	antigen_formula=7:r:1,5,serotype=Infantis	Salmonella enterica subsp. enterica serovar Infantis	aac(3)-IV=COMPLETE,aadA1=COMPLETE,aph(3')-Ia=COMPLETE,aph(4)-Ia=COMPLETE,dfrA14=COMPLETE,floR=COMPLETE,gyrA_D87Y=POINT,mdsA=COMPLETE,mdsB=COMPLETE,sul1=COMPLETE,tet(A)=COMPLETE		aac(3)-IV=COMPLETE,aadA1=COMPLETE,aph(3')-Ia=COMPLETE,aph(4)-Ia=COMPLETE,dfrA14=COMPLETE,floR=COMPLETE,gyrA_D87Y=POINT,sul1=COMPLETE,tet(A)=COMPLETE
SRR5901884	SAMN07451281	PRJNA242847	Salmonella enterica	FSIS1703402	"FSIS1703402","SRS2408564"	Infantis	PDT000231526.2	2017-08-07T18:40:44Z	USA:DE	comminuted chicken	environmental/other	1	4	antigen_formula=7:r:1,5,serotype=Infantis	Salmonella enterica subsp. enterica serovar Infantis	aac(3)-IV=COMPLETE,aadA1=COMPLETE,aph(3')-Ia=COMPLETE,aph(4)-Ia=COMPLETE,blaCTX-M-65=COMPLETE,dfrA14=COMPLETE,fosA3=COMPLETE,gyrA_D87Y=POINT,mdsA=COMPLETE,mdsB=COMPLETE,sul1=COMPLETE,tet(A)=COMPLETE		aac(3)-IV=COMPLETE,aadA1=COMPLETE,aph(3')-Ia=COMPLETE,aph(4)-Ia=COMPLETE,blaCTX-M-65=COMPLETE,dfrA14=COMPLETE,fosA3=COMPLETE,gyrA_D87Y=POINT,sul1=COMPLETE,tet(A)=COMPLETE
SRR5906913	SAMN07436215	PRJNA230403	Salmonella enterica	PNUSAS017422	"PNUSAS017422","SRS2412897"		PDT000231775.2	2017-08-07T20:41:03Z	USA		clinical	17	15	antigen_formula=-:r:1,5,serotype=I -:r:1,5	Salmonella enterica	aadA1=COMPLETE,aph(3')-Ia=COMPLETE,dfrA14=COMPLETE,fosA3=COMPLETE,gyrA_D87Y=POINT,mdsA=COMPLETE,mdsB=COMPLETE,sul1=COMPLETE,tet(A)=COMPLETE		aadA1=COMPLETE,aph(3')-Ia=COMPLETE,dfrA14=COMPLETE,fosA3=COMPLETE,gyrA_D87Y=POINT,sul1=COMPLETE,tet(A)=COMPLETE
SRR5907261	SAMN07436208	PRJNA230403	Salmonella enterica	PNUSAS017665	"PNUSAS017665","SRS2413240"	Serotype pending	PDT000231818.2	2017-08-07T21:41:35Z	USA	stool	clinical	6	7	antigen_formula=7:r:1,5,serotype=Infantis	Salmonella enterica	aac(3)-IV=COMPLETE,aph(4)-Ia=COMPLETE,floR=COMPLETE,fosA3=COMPLETE,gyrA_D87Y=POINT,mdsA=COMPLETE,mdsB=COMPLETE		aac(3)-IV=COMPLETE,aph(4)-Ia=COMPLETE,floR=COMPLETE,fosA3=COMPLETE,gyrA_D87Y=POINT
SRR5908143	SAMN07440992	PRJNA230403	Salmonella enterica	PNUSAS019677	"PNUSAS019677","SRS2414020"	Serotype pending	PDT000231866.2	2017-08-08T02:46:25Z	USA	stool	clinical	0	4	antigen_formula=7:r:1,5,serotype=Infantis	Salmonella enterica	aac(3)-IV=COMPLETE,aadA1=COMPLETE,aph(3')-Ia=COMPLETE,aph(4)-Ia=COMPLETE,blaCTX-M-65=COMPLETE,dfrA14=COMPLETE,floR=COMPLETE,gyrA_D87Y=POINT,mdsA=COMPLETE,mdsB=COMPLETE,sul1=COMPLETE,tet(A)=COMPLETE		aac(3)-IV=COMPLETE,aadA1=COMPLETE,aph(3')-Ia=COMPLETE,aph(4)-Ia=COMPLETE,blaCTX-M-65=COMPLETE,dfrA14=COMPLETE,floR=COMPLETE,gyrA_D87Y=POINT,sul1=COMPLETE,tet(A)=COMPLETE
SRR5908157	SAMN07373220	PRJNA230403	Salmonella enterica	PNUSAS018574	"PNUSAS018574","SRS2414036"	Serotype pending	PDT000231880.2	2017-08-08T02:46:28Z	USA	stool	clinical	8	5	antigen_formula=7:r:1,5,serotype=Infantis	Salmonella enterica	aadA1=COMPLETE,blaCTX-M-65=COMPLETE,fosA3=COMPLETE,gyrA_D87Y=POINT,mdsA=COMPLETE,mdsB=COMPLETE,sul1=COMPLETE,tet(A)=COMPLETE		aadA1=COMPLETE,blaCTX-M-65=COMPLETE,fosA3=COMPLETE,gyrA_D87Y=POINT,sul1=COMPLETE,tet(A)=COMPLETE
SRR5910145	SAMN07460763	PRJNA242847	Salmonella enterica	FSIS1703232	"FSIS1703232","SRS2415410"	Infantis	PDT000232162.2	2017-08-08T19:07:57Z	USA:NC	comminuted chicken	environmental/other	1	7	antigen_formula=7:r:1,5,serotype=Infantis	Salmonella enterica subsp. enterica serovar Infantis	aac(3)-IV=COMPLETE,aadA1=COMPLETE,aph(3')-Ia=COMPLETE,aph(4)-Ia=COMPLETE,blaCTX-M-65=COMPLETE,dfrA14=COMPLETE,floR=COMPLETE,fosA3=COMPLETE,gyrA_D87Y=POINT,mdsA=COMPLETE,mdsB=COMPLETE,sul1=COMPLETE,tet(A)=COMPLETE		aac(3)-IV=COMPLETE,aadA1=COMPLETE,aph(3')-Ia=COMPLETE,aph(4)-Ia=COMPLETE,blaCTX-M-65=COMPLETE,dfrA14=COMPLETE,floR=COMPLETE,fosA3=COMPLETE,gyrA_D87Y=POINT,sul1=COMPLETE,tet(A)=COMPLETE
SRR5910150	SAMN07460766	PRJNA242847	Salmonella enterica	FSIS1703416	"FSIS1703416","SRS2415439"	Infantis	PDT000232167.2	2017-08-08T19:07:58Z	USA:MI	comminuted chicken	environmental/other	4	6	antigen_formula=7:r:1,5,serotype=Infantis	Salmonella enterica subsp. enterica serovar Infantis	aac(3)-IV=COMPLETE,aadA1=COMPLETE,aph(3')-Ia=COMPLETE,aph(4)-Ia=COMPLETE,dfrA14=COMPLETE,floR=COMPLETE,gyrA_D87Y=POINT,mdsA=COMPLETE,mdsB=COMPLETE,sul1=COMPLETE,tet(A)=COMPLETE		aac(3)-IV=COMPLETE,aadA1=COMPLETE,aph(3')-Ia=COMPLETE,aph(4)-Ia=COMPLETE,dfrA14=COMPLETE,floR=COMPLETE,gyrA_D87Y=POINT,sul1=COMPLETE,tet(A)=COMPLETE
SRR5921309	SAMN07487329	PRJNA230403	Salmonella enterica	2017K-0576	"2017K-0576","SRS2420763"		PDT000232299.2	2017-08-09T22:19:39Z	USA		clinical	4	5	antigen_formula=7:r:1,5,serotype=Infantis	Salmonella enterica	aac(3)-IV=COMPLETE,aadA1=COMPLETE,aph(3')-Ia=COMPLETE,aph(4)-Ia=COMPLETE,blaCTX-M-65=COMPLETE,dfrA14=COMPLETE,floR=COMPLETE,fosA3=COMPLETE,gyrA_D87Y=POINT,mdsA=COMPLETE,mdsB=COMPLETE,sul1=COMPLETE,tet(A)=COMPLETE		aac(3)-IV=COMPLETE,aadA1=COMPLETE,aph(3')-Ia=COMPLETE,aph(4)-Ia=COMPLETE,blaCTX-M-65=COMPLETE,dfrA14=COMPLETE,floR=COMPLETE,fosA3=COMPLETE,gyrA_D87Y=POINT,sul1=COMPLETE,tet(A)=COMPLETE
SRR5921427	SAMN07455443	PRJNA230403	Salmonella enterica	PNUSAS018030	"PNUSAS018030","SRS2420891"		PDT000232389.2	2017-08-09T22:19:53Z	USA		clinical	10	3	antigen_formula=7:r:1,5,serotype=Infantis	Salmonella enterica	aadA1=COMPLETE,gyrA_D87Y=POINT,mdsA=COMPLETE,mdsB=COMPLETE,sul1=COMPLETE,tet(A)=COMPLETE		aadA1=COMPLETE,gyrA_D87Y=POINT,sul1=COMPLETE,tet(A)=COMPLETE
SRR5921459	SAMN07487614	PRJNA230403	Salmonella enterica	2017K-0574	"2017K-0574","SRS2420906"		PDT000232420.2	2017-08-09T22:19:58Z	USA		clinical	1	10	antigen_formula=-:r:1,5,serotype=I -:r:1,5	Salmonella enterica	aac(3)-IV=COMPLETE,aadA1=COMPLETE,aph(3')-Ia=COMPLETE,aph(4)-Ia=COMPLETE,blaCTX-M-65=COMPLETE,dfrA14=COMPLETE,floR=COMPLETE,gyrA_D87Y=POINT,mdsA=COMPLETE,mdsB=COMPLETE,sul1=COMPLETE,tet(A)=COMPLETE		aac(3)-IV=COMPLETE,aadA1=COMPLETE,aph(3')-Ia=COMPLETE,aph(4)-Ia=COMPLETE,blaCTX-M-65=COMPLETE,dfrA14=COMPLETE,floR=COMPLETE,gyrA_D87Y=POINT,sul1=COMPLETE,tet(A)=COMPLETE
SRR5920090	SAMN07434505	PRJNA230403	Salmonella enterica	PNUSAS017739	"PNUSAS017739","SRS2419401"	Infantis	PDT000232554.2	2017-08-10T00:14:53Z	USA	stool	clinical	23	26	antigen_formula=7:r:1,5,serotype=Infantis	Salmonella enterica subsp. enterica serovar Infantis	aac(3)-IV=COMPLETE,aadA1=COMPLETE,aph(4)-Ia=COMPLETE,dfrA14=COMPLETE,floR=COMPLETE,gyrA_D87Y=POINT,mdsA=COMPLETE,mdsB=COMPLETE,sul1=COMPLETE,tet(A)=COMPLETE		aac(3)-IV=COMPLETE,aadA1=COMPLETE,aph(4)-Ia=COMPLETE,dfrA14=COMPLETE,floR=COMPLETE,gyrA_D87Y=POINT,sul1=COMPLETE,tet(A)=COMPLETE
SRR5920102	SAMN07455884	PRJNA230403	Salmonella enterica	PNUSAS019794	"PNUSAS019794","SRS2419389"	Infantis	PDT000232566.2	2017-08-10T00:14:55Z	USA	urine	clinical	5	5	antigen_formula=7:r:1,5,serotype=Infantis	Salmonella enterica subsp. enterica serovar Infantis	aac(3)-IV=COMPLETE,aadA1=COMPLETE,aph(3')-Ia=COMPLETE,aph(4)-Ia=COMPLETE,blaCTX-M-65=COMPLETE,dfrA14=COMPLETE,floR=COMPLETE,fosA3=COMPLETE,gyrA_D87Y=POINT,mdsA=COMPLETE,mdsB=COMPLETE,sul1=COMPLETE,tet(A)=COMPLETE		aac(3)-IV=COMPLETE,aadA1=COMPLETE,aph(3')-Ia=COMPLETE,aph(4)-Ia=COMPLETE,blaCTX-M-65=COMPLETE,dfrA14=COMPLETE,floR=COMPLETE,fosA3=COMPLETE,gyrA_D87Y=POINT,sul1=COMPLETE,tet(A)=COMPLETE
SRR5920772	SAMN07485847	PRJNA242847	Salmonella enterica	FSIS1703484	"FSIS1703484","SRS2420205"	Infantis	PDT000232620.2	2017-08-10T00:15:04Z	USA:TN	comminuted chicken	environmental/other	7	3	antigen_formula=7:r:1,5,serotype=Infantis	Salmonella enterica subsp. enterica serovar Infantis	aac(3)-IV=COMPLETE,aadA1=COMPLETE,aph(3')-Ia=COMPLETE,aph(4)-Ia=COMPLETE,dfrA14=COMPLETE,floR=COMPLETE,gyrA_D87Y=POINT,mdsA=COMPLETE,mdsB=COMPLETE,sul1=COMPLETE,tet(A)=COMPLETE		aac(3)-IV=COMPLETE,aadA1=COMPLETE,aph(3')-Ia=COMPLETE,aph(4)-Ia=COMPLETE,dfrA14=COMPLETE,floR=COMPLETE,gyrA_D87Y=POINT,sul1=COMPLETE,tet(A)=COMPLETE
SRR5920993	SAMN07485837	PRJNA242847	Salmonella enterica	FSIS1703495	"FSIS1703495","SRS2420472"	Infantis	PDT000232626.2	2017-08-10T00:15:05Z	USA:GA	comminuted chicken	environmental/other	6	8	antigen_formula=7:r:1,5,serotype=Infantis	Salmonella enterica subsp. enterica serovar Infantis	aac(3)-IV=COMPLETE,aadA1=COMPLETE,aph(4)-Ia=COMPLETE,gyrA_D87Y=POINT,mdsA=COMPLETE,mdsB=COMPLETE,sul1=COMPLETE,tet(A)=COMPLETE		aac(3)-IV=COMPLETE,aadA1=COMPLETE,aph(4)-Ia=COMPLETE,gyrA_D87Y=POINT,sul1=COMPLETE,tet(A)=COMPLETE
SRR5930155	SAMN07501482	PRJNA242847	Salmonella enterica	FSIS1703515	"FSIS1703515","SRS2428130"	Infantis	PDT000232990.2	2017-08-12T01:15:54Z	USA:MI	comminuted chicken	environmental/other	6	6	antigen_formula=7:r:1,5,serotype=Infantis	Salmonella enterica subsp. enterica serovar Infantis	aac(3)-IV=COMPLETE,aadA1=COMPLETE,aph(3')-Ia=COMPLETE,aph(4)-Ia=COMPLETE,blaCTX-M-65=COMPLETE,dfrA14=COMPLETE,floR=COMPLETE,fosA3=COMPLETE,gyrA_D87Y=POINT,mdsA=COMPLETE,mdsB=COMPLETE,sul1=COMPLETE,tet(A)=COMPLETE		aac(3)-IV=COMPLETE,aadA1=COMPLETE,aph(3')-Ia=COMPLETE,aph(4)-Ia=COMPLETE,blaCTX-M-65=COMPLETE,dfrA14=COMPLETE,floR=COMPLETE,fosA3=COMPLETE,gyrA_D87Y=POINT,sul1=COMPLETE,tet(A)=COMPLETE
SRR5932759	SAMN07483876	PRJNA230403	Salmonella enterica	PNUSAS019653	"PNUSAS019653","SRS2430232"	Infantis	PDT000233552.2	2017-08-14T23:09:21Z	USA	stool	clinical	11	8	antigen_formula=7:r:1,5,serotype=Infantis	Salmonella enterica subsp. enterica serovar Infantis	aac(3)-IV=COMPLETE,aph(3')-Ia=COMPLETE,aph(4)-Ia=COMPLETE,blaCTX-M-65=COMPLETE,blaCTX-M=PARTIAL_END_OF_CONTIG,dfrA14=COMPLETE,floR=COMPLETE,fosA3=COMPLETE,gyrA_D87Y=POINT,mdsA=COMPLETE,mdsB=COMPLETE		aac(3)-IV=COMPLETE,aph(3')-Ia=COMPLETE,aph(4)-Ia=COMPLETE,blaCTX-M-65=COMPLETE,blaCTX-M=PARTIAL_END_OF_CONTIG,dfrA14=COMPLETE,floR=COMPLETE,fosA3=COMPLETE,gyrA_D87Y=POINT
SRR5945349	SAMN07509365	PRJNA230403	Salmonella enterica	PNUSAS020845	"PNUSAS020845","SRS2439221"		PDT000234268.2	2017-08-18T20:24:17Z	USA		clinical	9	2	antigen_formula=7:r:1,5,serotype=Infantis	Salmonella enterica	aac(3)-IV=COMPLETE,aadA1=COMPLETE,aph(3')-Ia=COMPLETE,aph(4)-Ia=COMPLETE,blaCTX-M-65=COMPLETE,dfrA14=COMPLETE,gyrA_D87Y=POINT,mdsA=COMPLETE,mdsB=COMPLETE,sul1=COMPLETE,tet(A)=COMPLETE		aac(3)-IV=COMPLETE,aadA1=COMPLETE,aph(3')-Ia=COMPLETE,aph(4)-Ia=COMPLETE,blaCTX-M-65=COMPLETE,dfrA14=COMPLETE,gyrA_D87Y=POINT,sul1=COMPLETE,tet(A)=COMPLETE
SRR5945812	SAMN07519773	PRJNA242847	Salmonella enterica	FSIS1703475	"FSIS1703475","SRS2439655"	Infantis	PDT000234389.2	2017-08-19T00:19:54Z	USA:DE	comminuted chicken	environmental/other	4	7	antigen_formula=7:r:1,5,serotype=Infantis	Salmonella enterica subsp. enterica serovar Infantis	aadA1=COMPLETE,gyrA_D87Y=POINT,mdsA=COMPLETE,mdsB=COMPLETE,sul1=COMPLETE,tet(A)=COMPLETE		aadA1=COMPLETE,gyrA_D87Y=POINT,sul1=COMPLETE,tet(A)=COMPLETE
SRR5945813	SAMN07519774	PRJNA242847	Salmonella enterica	FSIS1703518	"FSIS1703518","SRS2439657"	Infantis	PDT000234390.2	2017-08-19T00:19:54Z	USA:NJ	comminuted chicken	environmental/other	2	7	antigen_formula=7:r:1,5,serotype=Infantis	Salmonella enterica subsp. enterica serovar Infantis	aadA1=COMPLETE,gyrA_D87Y=POINT,mdsA=COMPLETE,mdsB=COMPLETE,sul1=COMPLETE,tet(A)=COMPLETE		aadA1=COMPLETE,gyrA_D87Y=POINT,sul1=COMPLETE,tet(A)=COMPLETE
SRR5947688	SAMN07503320	PRJNA230403	Salmonella enterica	PNUSAS019372	"PNUSAS019372","SRS2441719"	Infantis	PDT000234763.2	2017-08-21T18:33:13Z	USA	stool	clinical	17	16	antigen_formula=7:r:1,5,serotype=Infantis	Salmonella enterica subsp. enterica serovar Infantis	aac(3)-IV=COMPLETE,aadA1=COMPLETE,aph(4)-Ia=COMPLETE,blaCTX-M-65=COMPLETE,dfrA14=COMPLETE,gyrA_D87Y=POINT,mdsA=COMPLETE,mdsB=COMPLETE,sul1=COMPLETE,tet(A)=COMPLETE		aac(3)-IV=COMPLETE,aadA1=COMPLETE,aph(4)-Ia=COMPLETE,blaCTX-M-65=COMPLETE,dfrA14=COMPLETE,gyrA_D87Y=POINT,sul1=COMPLETE,tet(A)=COMPLETE
SRR5947760	SAMN07503388	PRJNA230403	Salmonella enterica	PNUSAS019954	"PNUSAS019954","SRS2441780"	Infantis	PDT000234817.2	2017-08-21T21:36:27Z	USA	stool	clinical	13	4	antigen_formula=7:r:1,5,serotype=Infantis	Salmonella enterica subsp. enterica serovar Infantis	aac(3)-IV=COMPLETE,aadA1=COMPLETE,aph(3')-Ia=COMPLETE,aph(4)-Ia=COMPLETE,blaCTX-M-65=COMPLETE,floR=COMPLETE,gyrA_D87Y=POINT,mdsA=COMPLETE,mdsB=COMPLETE,sul1=COMPLETE,tet(A)=COMPLETE		aac(3)-IV=COMPLETE,aadA1=COMPLETE,aph(3')-Ia=COMPLETE,aph(4)-Ia=COMPLETE,blaCTX-M-65=COMPLETE,floR=COMPLETE,gyrA_D87Y=POINT,sul1=COMPLETE,tet(A)=COMPLETE
SRR5934992	SAMN07375441	PRJNA186035	Salmonella enterica	Sal1600	"CFSAN065771","SRS2432229","Sal1600"		PDT000235080.2	2017-08-22T07:33:58Z	USA:VA	blood	clinical	0	9	antigen_formula=7:r:1,5,serotype=Infantis	Salmonella enterica subsp. enterica	aac(3)-IV=COMPLETE,aac(3)-IV=PARTIAL_END_OF_CONTIG,aadA1=COMPLETE,aph(4)-Ia=COMPLETE,blaCTX-M-65=COMPLETE,floR=COMPLETE,fosA3=COMPLETE,gyrA_D87Y=POINT,mdsA=COMPLETE,mdsB=COMPLETE,sul1=COMPLETE,tet(A)=COMPLETE		aac(3)-IV=COMPLETE,aac(3)-IV=PARTIAL_END_OF_CONTIG,aadA1=COMPLETE,aph(4)-Ia=COMPLETE,blaCTX-M-65=COMPLETE,floR=COMPLETE,fosA3=COMPLETE,gyrA_D87Y=POINT,sul1=COMPLETE,tet(A)=COMPLETE
SRR5951368	SAMN07519637	PRJNA230403	Salmonella enterica	PNUSAS021167	"PNUSAS021167","SRS2445063"		PDT000235160.2	2017-08-22T18:36:36Z	USA		clinical	5	5	antigen_formula=7:r:1,5,serotype=Infantis	Salmonella enterica	aac(3)-IV=COMPLETE,aph(3')-Ia=COMPLETE,aph(4)-Ia=COMPLETE,blaCTX-M-65=COMPLETE,dfrA14=COMPLETE,floR=COMPLETE,fosA3=COMPLETE,gyrA_D87Y=POINT,mdsA=COMPLETE,mdsB=COMPLETE		aac(3)-IV=COMPLETE,aph(3')-Ia=COMPLETE,aph(4)-Ia=COMPLETE,blaCTX-M-65=COMPLETE,dfrA14=COMPLETE,floR=COMPLETE,fosA3=COMPLETE,gyrA_D87Y=POINT
SRR5951459	SAMN07515436	PRJNA230403	Salmonella enterica	PNUSAS020953	"PNUSAS020953","SRS2445143"	Infantis	PDT000235229.2	2017-08-22T18:36:46Z	USA	stool	clinical	2	2	antigen_formula=7:r:1,5,serotype=Infantis	Salmonella enterica subsp. enterica serovar Infantis	aac(3)-IV=COMPLETE,aadA1=COMPLETE,aph(3')-Ia=COMPLETE,aph(4)-Ia=COMPLETE,dfrA14=COMPLETE,floR=COMPLETE,gyrA_D87Y=POINT,mdsA=COMPLETE,mdsB=COMPLETE,sul1=COMPLETE,tet(A)=COMPLETE		aac(3)-IV=COMPLETE,aadA1=COMPLETE,aph(3')-Ia=COMPLETE,aph(4)-Ia=COMPLETE,dfrA14=COMPLETE,floR=COMPLETE,gyrA_D87Y=POINT,sul1=COMPLETE,tet(A)=COMPLETE
SRR5955184	SAMN07532217	PRJNA242847	Salmonella enterica	FSIS21720022	"FSIS21720022","SRS2448581"	Infantis	PDT000235379.2	2017-08-23T03:24:47Z	USA:DE	comminuted chicken	environmental/other	10	8	antigen_formula=7:r:1,5,serotype=Infantis	Salmonella enterica subsp. enterica serovar Infantis	aac(3)-IV=COMPLETE,aadA1=COMPLETE,aph(3')-Ia=COMPLETE,aph(4)-Ia=COMPLETE,dfrA14=COMPLETE,floR=COMPLETE,gyrA_D87Y=POINT,mdsA=COMPLETE,mdsB=COMPLETE,sul1=COMPLETE,tet(A)=COMPLETE		aac(3)-IV=COMPLETE,aadA1=COMPLETE,aph(3')-Ia=COMPLETE,aph(4)-Ia=COMPLETE,dfrA14=COMPLETE,floR=COMPLETE,gyrA_D87Y=POINT,sul1=COMPLETE,tet(A)=COMPLETE
SRR5955229	SAMN07519838	PRJNA242847	Salmonella enterica	FSIS1703629	"FSIS1703629","SRS2448626"	Infantis	PDT000235424.2	2017-08-23T03:24:53Z	USA:MA	raw intact chicken	environmental/other	16	20	antigen_formula=7:r:1,5,serotype=Infantis	Salmonella enterica subsp. enterica serovar Infantis	aac(3)-IV=COMPLETE,aadA1=COMPLETE,aph(3')-Ia=COMPLETE,aph(4)-Ia=COMPLETE,dfrA14=COMPLETE,floR=COMPLETE,gyrA_D87Y=POINT,mdsA=COMPLETE,mdsB=COMPLETE,sul1=COMPLETE,tet(A)=COMPLETE		aac(3)-IV=COMPLETE,aadA1=COMPLETE,aph(3')-Ia=COMPLETE,aph(4)-Ia=COMPLETE,dfrA14=COMPLETE,floR=COMPLETE,gyrA_D87Y=POINT,sul1=COMPLETE,tet(A)=COMPLETE
SRR5955276	SAMN07512668	PRJNA230403	Salmonella enterica	PNUSAS020933	"PNUSAS020933","SRS2448673"		PDT000235469.2	2017-08-23T03:25:00Z	USA		clinical	4	3	antigen_formula=7:r:1,5,serotype=Infantis	Salmonella enterica	aadA1=COMPLETE,blaCTX-M-65=COMPLETE,fosA3=COMPLETE,gyrA_D87Y=POINT,mdsA=COMPLETE,mdsB=COMPLETE,sul1=COMPLETE,tet(A)=COMPLETE		aadA1=COMPLETE,blaCTX-M-65=COMPLETE,fosA3=COMPLETE,gyrA_D87Y=POINT,sul1=COMPLETE,tet(A)=COMPLETE
SRR5955374	SAMN07536031	PRJNA242847	Salmonella enterica	FSIS1703703	"FSIS1703703","SRS2448771"	Infantis	PDT000235533.2	2017-08-23T03:25:08Z	USA:AR	raw intact chicken	environmental/other	6	13	antigen_formula=7:r:1,5,serotype=Infantis	Salmonella enterica subsp. enterica serovar Infantis	aac(3)-IV=COMPLETE,aadA1=COMPLETE,aph(4)-Ia=COMPLETE,blaCTX-M-65=COMPLETE,floR=COMPLETE,fosA3=COMPLETE,gyrA_D87Y=POINT,mdsA=COMPLETE,mdsB=COMPLETE,sul1=COMPLETE,tet(A)=COMPLETE		aac(3)-IV=COMPLETE,aadA1=COMPLETE,aph(4)-Ia=COMPLETE,blaCTX-M-65=COMPLETE,floR=COMPLETE,fosA3=COMPLETE,gyrA_D87Y=POINT,sul1=COMPLETE,tet(A)=COMPLETE
SRR5955382	SAMN07536039	PRJNA242847	Salmonella enterica	FSIS1703504	"FSIS1703504","SRS2448779"	Infantis	PDT000235541.2	2017-08-23T03:25:09Z	USA:GA	raw intact chicken	environmental/other	4	4	antigen_formula=7:r:1,5,serotype=Infantis	Salmonella enterica subsp. enterica serovar Infantis	aac(3)-IV=COMPLETE,aadA1=COMPLETE,aph(4)-Ia=COMPLETE,blaCTX-M-65=COMPLETE,floR=COMPLETE,fosA3=COMPLETE,gyrA_D87Y=POINT,mdsA=COMPLETE,mdsB=COMPLETE,sul1=COMPLETE,tet(A)=COMPLETE		aac(3)-IV=COMPLETE,aadA1=COMPLETE,aph(4)-Ia=COMPLETE,blaCTX-M-65=COMPLETE,floR=COMPLETE,fosA3=COMPLETE,gyrA_D87Y=POINT,sul1=COMPLETE,tet(A)=COMPLETE
SRR5956475	SAMN07537128	PRJNA242847	Salmonella enterica	FSIS1703867	"FSIS1703867","SRS2449831"	Infantis	PDT000235587.2	2017-08-23T03:25:17Z	USA:DE	comminuted chicken	environmental/other	6	9	antigen_formula=7:r:1,5,serotype=Infantis	Salmonella enterica subsp. enterica serovar Infantis	aadA1=COMPLETE,gyrA_D87Y=POINT,mdsA=COMPLETE,mdsB=COMPLETE,sul1=COMPLETE,tet(A)=COMPLETE		aadA1=COMPLETE,gyrA_D87Y=POINT,sul1=COMPLETE,tet(A)=COMPLETE
SRR5956482	SAMN07537121	PRJNA242847	Salmonella enterica	FSIS1703860	"FSIS1703860","SRS2449838"	Infantis	PDT000235594.2	2017-08-23T03:25:17Z	USA:NC	Comminuted Turkey	environmental/other	1	13	antigen_formula=7:r:1,5,serotype=Infantis	Salmonella enterica subsp. enterica serovar Infantis	aadA1=COMPLETE,gyrA_D87Y=POINT,mdsA=COMPLETE,mdsB=COMPLETE,sul1=COMPLETE,tet(A)=COMPLETE		aadA1=COMPLETE,gyrA_D87Y=POINT,sul1=COMPLETE,tet(A)=COMPLETE
SRR5956483	SAMN07537122	PRJNA242847	Salmonella enterica	FSIS1703861	"FSIS1703861","SRS2449839"	Infantis	PDT000235595.2	2017-08-23T03:25:18Z	USA:NC	Comminuted Turkey	environmental/other	4	5	antigen_formula=7:r:1,5,serotype=Infantis	Salmonella enterica subsp. enterica serovar Infantis	aac(3)-IV=COMPLETE,aadA1=COMPLETE,aph(3')-Ia=COMPLETE,aph(4)-Ia=COMPLETE,blaCTX-M-65=COMPLETE,dfrA14=COMPLETE,floR=COMPLETE,fosA3=COMPLETE,gyrA_D87Y=POINT,mdsA=COMPLETE,mdsB=COMPLETE,sul1=COMPLETE,tet(A)=COMPLETE		aac(3)-IV=COMPLETE,aadA1=COMPLETE,aph(3')-Ia=COMPLETE,aph(4)-Ia=COMPLETE,blaCTX-M-65=COMPLETE,dfrA14=COMPLETE,floR=COMPLETE,fosA3=COMPLETE,gyrA_D87Y=POINT,sul1=COMPLETE,tet(A)=COMPLETE
SRR5956555	SAMN07537114	PRJNA292666	Salmonella enterica	FSIS1703557	"FSIS1703557","SRS2449903"	Infantis	PDT000235615.2	2017-08-23T03:25:20Z	USA:NC	animal-chicken-young chicken	environmental/other	13	9	antigen_formula=7:r:1,5,serotype=Infantis	Salmonella enterica subsp. enterica serovar Infantis	aac(3)-IV=COMPLETE,aadA1=COMPLETE,aph(3')-Ia=COMPLETE,aph(4)-Ia=COMPLETE,blaCTX-M-65=COMPLETE,dfrA14=COMPLETE,floR=COMPLETE,gyrA_D87Y=POINT,mdsA=COMPLETE,mdsB=COMPLETE,sul1=COMPLETE,tet(A)=COMPLETE		aac(3)-IV=COMPLETE,aadA1=COMPLETE,aph(3')-Ia=COMPLETE,aph(4)-Ia=COMPLETE,blaCTX-M-65=COMPLETE,dfrA14=COMPLETE,floR=COMPLETE,gyrA_D87Y=POINT,sul1=COMPLETE,tet(A)=COMPLETE
SRR5967200	SAMN07552013	PRJNA242847	Salmonella enterica	FSIS21720047	"FSIS21720047","SRS2458852"	Infantis	PDT000236188.2	2017-08-24T14:49:27Z	USA:ME	comminuted chicken	environmental/other	2	0	antigen_formula=7:r:1,5,serotype=Infantis	Salmonella enterica subsp. enterica serovar Infantis	aac(3)-IV=COMPLETE,aadA1=COMPLETE,aph(3')-Ia=COMPLETE,aph(4)-Ia=COMPLETE,blaCTX-M-65=COMPLETE,floR=COMPLETE,gyrA_D87Y=POINT,mdsA=COMPLETE,mdsB=COMPLETE,sul1=COMPLETE,tet(A)=COMPLETE		aac(3)-IV=COMPLETE,aadA1=COMPLETE,aph(3')-Ia=COMPLETE,aph(4)-Ia=COMPLETE,blaCTX-M-65=COMPLETE,floR=COMPLETE,gyrA_D87Y=POINT,sul1=COMPLETE,tet(A)=COMPLETE
SRR5967213	SAMN07552009	PRJNA242847	Salmonella enterica	FSIS21720043	"FSIS21720043","SRS2458865"	Infantis	PDT000236189.2	2017-08-24T14:49:27Z	USA:WA	comminuted chicken	environmental/other	4	13	antigen_formula=7:r:1,5,serotype=Infantis	Salmonella enterica subsp. enterica serovar Infantis	aadA1=COMPLETE,aph(3')-Ia=COMPLETE,dfrA14=COMPLETE,fosA3=COMPLETE,gyrA_D87Y=POINT,mdsA=COMPLETE,mdsB=COMPLETE,sul1=COMPLETE,tet(A)=COMPLETE		aadA1=COMPLETE,aph(3')-Ia=COMPLETE,dfrA14=COMPLETE,fosA3=COMPLETE,gyrA_D87Y=POINT,sul1=COMPLETE,tet(A)=COMPLETE
SRR5967217	SAMN07552008	PRJNA242847	Salmonella enterica	FSIS21720042	"FSIS21720042","SRS2458869"	Infantis	PDT000236193.2	2017-08-24T14:49:28Z	USA:MI	comminuted chicken	environmental/other	10	14	antigen_formula=7:r:1,5,serotype=Infantis	Salmonella enterica subsp. enterica serovar Infantis	aadA1=COMPLETE,gyrA_D87Y=POINT,mdsA=COMPLETE,mdsB=COMPLETE,sul1=COMPLETE,tet(A)=COMPLETE		aadA1=COMPLETE,gyrA_D87Y=POINT,sul1=COMPLETE,tet(A)=COMPLETE
SRR5967219	SAMN07552011	PRJNA242847	Salmonella enterica	FSIS21720045	"FSIS21720045","SRS2458871"	Infantis	PDT000236195.2	2017-08-24T14:49:28Z	USA:VA	raw intact chicken	environmental/other	4	4	antigen_formula=7:r:1,5,serotype=Infantis	Salmonella enterica subsp. enterica serovar Infantis	aac(3)-IV=COMPLETE,aadA1=COMPLETE,aph(3')-Ia=COMPLETE,aph(4)-Ia=COMPLETE,blaCTX-M-65=COMPLETE,floR=COMPLETE,gyrA_D87Y=POINT,mdsA=COMPLETE,mdsB=COMPLETE,sul1=COMPLETE,tet(A)=COMPLETE		aac(3)-IV=COMPLETE,aadA1=COMPLETE,aph(3')-Ia=COMPLETE,aph(4)-Ia=COMPLETE,blaCTX-M-65=COMPLETE,floR=COMPLETE,gyrA_D87Y=POINT,sul1=COMPLETE,tet(A)=COMPLETE
SRR5978796	SAMN07560998	PRJNA292666	Salmonella enterica	FSIS11703950	"FSIS11703950","SRS2468157"	Infantis	PDT000236523.2	2017-08-25T20:43:01Z	USA:DE	animal-chicken-young chicken	environmental/other	2	4	antigen_formula=7:r:1,5,serotype=Infantis	Salmonella enterica subsp. enterica serovar Infantis	aac(3)-IV=COMPLETE,aadA1=COMPLETE,aph(3')-Ia=COMPLETE,aph(4)-Ia=COMPLETE,dfrA14=COMPLETE,floR=COMPLETE,gyrA_D87Y=POINT,mdsA=COMPLETE,mdsB=COMPLETE,sul1=COMPLETE,tet(A)=COMPLETE		aac(3)-IV=COMPLETE,aadA1=COMPLETE,aph(3')-Ia=COMPLETE,aph(4)-Ia=COMPLETE,dfrA14=COMPLETE,floR=COMPLETE,gyrA_D87Y=POINT,sul1=COMPLETE,tet(A)=COMPLETE
SRR5980266	SAMN07563007	PRJNA242847	Salmonella enterica	FSIS1703776	"FSIS1703776","SRS2469240"	Infantis	PDT000236587.2	2017-08-26T21:39:47Z	USA:DE	comminuted chicken	environmental/other	5	6	antigen_formula=7:r:1,5,serotype=Infantis	Salmonella enterica subsp. enterica serovar Infantis	aac(3)-IV=COMPLETE,aadA1=COMPLETE,aph(3')-Ia=COMPLETE,aph(4)-Ia=COMPLETE,dfrA14=COMPLETE,floR=COMPLETE,gyrA_D87Y=POINT,mdsA=COMPLETE,mdsB=COMPLETE,sul1=COMPLETE,tet(A)=COMPLETE		aac(3)-IV=COMPLETE,aadA1=COMPLETE,aph(3')-Ia=COMPLETE,aph(4)-Ia=COMPLETE,dfrA14=COMPLETE,floR=COMPLETE,gyrA_D87Y=POINT,sul1=COMPLETE,tet(A)=COMPLETE
SRR5980422	SAMN07563050	PRJNA242847	Salmonella enterica	FSIS1703852	"FSIS1703852","SRS2471001"	Infantis	PDT000236982.2	2017-08-27T18:37:26Z	USA:DE	raw intact chicken	environmental/other	8	10	antigen_formula=7:r:1,5,serotype=Infantis	Salmonella enterica subsp. enterica serovar Infantis	aac(3)-IV=COMPLETE,aph(3')-Ia=COMPLETE,aph(4)-Ia=COMPLETE,dfrA14=COMPLETE,gyrA_D87Y=POINT,mdsA=COMPLETE,mdsB=COMPLETE		aac(3)-IV=COMPLETE,aph(3')-Ia=COMPLETE,aph(4)-Ia=COMPLETE,dfrA14=COMPLETE,gyrA_D87Y=POINT
SRR5982385	SAMN07565862	PRJNA242847	Salmonella enterica	FSIS11703975	"FSIS11703975","SRS2471306"	Infantis	PDT000237064.2	2017-08-27T22:37:59Z	USA:NC	Comminuted Turkey	environmental/other	0	6	antigen_formula=7:r:1,5,serotype=Infantis	Salmonella enterica subsp. enterica serovar Infantis	aac(3)-IV=COMPLETE,aadA1=COMPLETE,aph(3')-Ia=COMPLETE,aph(4)-Ia=COMPLETE,blaCTX-M-65=COMPLETE,dfrA14=COMPLETE,floR=COMPLETE,fosA3=COMPLETE,gyrA_D87Y=POINT,mdsA=COMPLETE,mdsB=COMPLETE,sul1=COMPLETE,tet(A)=COMPLETE		aac(3)-IV=COMPLETE,aadA1=COMPLETE,aph(3')-Ia=COMPLETE,aph(4)-Ia=COMPLETE,blaCTX-M-65=COMPLETE,dfrA14=COMPLETE,floR=COMPLETE,fosA3=COMPLETE,gyrA_D87Y=POINT,sul1=COMPLETE,tet(A)=COMPLETE
SRR5982392	SAMN07565852	PRJNA242847	Salmonella enterica	FSIS1703775	"FSIS1703775","SRS2471313"	Infantis	PDT000237071.2	2017-08-27T22:38:00Z	USA:WA	comminuted chicken	environmental/other	8	8	antigen_formula=7:r:1,5,serotype=Infantis	Salmonella enterica subsp. enterica serovar Infantis	aadA1=COMPLETE,aph(3')-Ia=COMPLETE,dfrA14=COMPLETE,gyrA_D87Y=POINT,mdsA=COMPLETE,mdsB=COMPLETE,sul1=COMPLETE,tet(A)=COMPLETE		aadA1=COMPLETE,aph(3')-Ia=COMPLETE,dfrA14=COMPLETE,gyrA_D87Y=POINT,sul1=COMPLETE,tet(A)=COMPLETE
SRR5985796	SAMN07568697	PRJNA242847	Salmonella enterica	FSIS21720066	"FSIS21720066","SRS2474477"	Infantis	PDT000237199.2	2017-08-28T21:39:25Z	USA:MD	raw intact chicken	environmental/other	2	6	antigen_formula=7:r:1,5,serotype=Infantis	Salmonella enterica subsp. enterica serovar Infantis	aac(3)-IV=COMPLETE,aph(3')-Ia=COMPLETE,aph(4)-Ia=COMPLETE,blaCTX-M-65=COMPLETE,dfrA14=COMPLETE,floR=COMPLETE,gyrA_D87Y=POINT,mdsA=COMPLETE,mdsB=COMPLETE		aac(3)-IV=COMPLETE,aph(3')-Ia=COMPLETE,aph(4)-Ia=COMPLETE,blaCTX-M-65=COMPLETE,dfrA14=COMPLETE,floR=COMPLETE,gyrA_D87Y=POINT
SRR5988397	SAMN07555339	PRJNA230403	Salmonella enterica	PNUSAS021824	"PNUSAS021824","SRS2476709"		PDT000237410.2	2017-08-29T18:29:24Z	USA		clinical	8	8	antigen_formula=7:r:1,5,serotype=Infantis	Salmonella enterica	aac(3)-IV=COMPLETE,aadA1=COMPLETE,aph(3')-Ia=COMPLETE,aph(4)-Ia=COMPLETE,blaCTX-M-65=COMPLETE,dfrA14=COMPLETE,floR=COMPLETE,gyrA_D87Y=POINT,mdsA=COMPLETE,mdsB=COMPLETE,sul1=COMPLETE,tet(A)=COMPLETE		aac(3)-IV=COMPLETE,aadA1=COMPLETE,aph(3')-Ia=COMPLETE,aph(4)-Ia=COMPLETE,blaCTX-M-65=COMPLETE,dfrA14=COMPLETE,floR=COMPLETE,gyrA_D87Y=POINT,sul1=COMPLETE,tet(A)=COMPLETE
SRR5988768	SAMN07562189	PRJNA230403	Salmonella enterica	PNUSAS021185	"PNUSAS021185","SRS2477077"		PDT000237478.2	2017-08-29T20:51:03Z	USA		clinical	3	4	antigen_formula=7:r:1,5,serotype=Infantis	Salmonella enterica	aadA1=COMPLETE,aph(3')-Ia=COMPLETE,dfrA14=COMPLETE,gyrA_D87Y=POINT,mdsA=COMPLETE,mdsB=COMPLETE,sul1=COMPLETE,tet(A)=COMPLETE		aadA1=COMPLETE,aph(3')-Ia=COMPLETE,dfrA14=COMPLETE,gyrA_D87Y=POINT,sul1=COMPLETE,tet(A)=COMPLETE
SRR5989065	SAMN07559608	PRJNA230403	Salmonella enterica	PNUSAS021418	"PNUSAS021418","SRS2477113"	Infantis	PDT000237514.2	2017-08-29T20:51:08Z	USA	stool	clinical	5	7	antigen_formula=7:r:1,5,serotype=Infantis	Salmonella enterica subsp. enterica serovar Infantis	aac(3)-IV=COMPLETE,aadA1=COMPLETE,aph(3')-Ia=COMPLETE,aph(4)-Ia=COMPLETE,blaCTX-M-65=COMPLETE,dfrA14=COMPLETE,floR=COMPLETE,fosA3=COMPLETE,gyrA_D87Y=POINT,mdsA=COMPLETE,mdsB=COMPLETE,sul1=COMPLETE,tet(A)=COMPLETE		aac(3)-IV=COMPLETE,aadA1=COMPLETE,aph(3')-Ia=COMPLETE,aph(4)-Ia=COMPLETE,blaCTX-M-65=COMPLETE,dfrA14=COMPLETE,floR=COMPLETE,fosA3=COMPLETE,gyrA_D87Y=POINT,sul1=COMPLETE,tet(A)=COMPLETE
SRR5990972	SAMN07557169	PRJNA230403	Salmonella enterica	PNUSAS020740	"PNUSAS020740","SRS2478603"		PDT000237926.2	2017-08-30T19:41:43Z	USA		clinical	16	0	antigen_formula=7:r:1,5,serotype=Infantis	Salmonella enterica	aac(3)-IV=COMPLETE,aph(3')-Ia=COMPLETE,aph(4)-Ia=COMPLETE,blaCTX-M-65=COMPLETE,dfrA14=COMPLETE,floR=COMPLETE,gyrA_D87Y=POINT,mdsA=COMPLETE,mdsB=COMPLETE		aac(3)-IV=COMPLETE,aph(3')-Ia=COMPLETE,aph(4)-Ia=COMPLETE,blaCTX-M-65=COMPLETE,dfrA14=COMPLETE,floR=COMPLETE,gyrA_D87Y=POINT
SRR5995903	SAMN07567228	PRJNA230403	Salmonella enterica	PNUSAS018720	"PNUSAS018720","SRS2483419"	Infantis	PDT000238253.2	2017-08-31T17:47:08Z	USA	stool	clinical	2	9	antigen_formula=7:r:1,5,serotype=Infantis	Salmonella enterica subsp. enterica serovar Infantis	aadA1=COMPLETE,aph(3')-Ia=COMPLETE,dfrA14=COMPLETE,gyrA_D87Y=POINT,mdsA=COMPLETE,mdsB=COMPLETE,sul1=COMPLETE,tet(A)=COMPLETE		aadA1=COMPLETE,aph(3')-Ia=COMPLETE,dfrA14=COMPLETE,gyrA_D87Y=POINT,sul1=COMPLETE,tet(A)=COMPLETE
SRR5996327	SAMN07585799	PRJNA242847	Salmonella enterica	FSIS21720079	"FSIS21720079","SRS2483829"	Infantis	PDT000238342.2	2017-08-31T18:49:28Z	USA:CO	comminuted chicken	environmental/other	2	7	antigen_formula=7:r:1,5,serotype=Infantis	Salmonella enterica subsp. enterica serovar Infantis	aac(3)-IV=COMPLETE,aadA1=COMPLETE,aph(3')-Ia=COMPLETE,gyrA_D87Y=POINT,mdsA=COMPLETE,mdsB=COMPLETE,sul1=COMPLETE,tet(A)=COMPLETE		aac(3)-IV=COMPLETE,aadA1=COMPLETE,aph(3')-Ia=COMPLETE,gyrA_D87Y=POINT,sul1=COMPLETE,tet(A)=COMPLETE
SRR5997419	SAMN07586058	PRJNA242847	Salmonella enterica	FSIS21720089	"FSIS21720089","SRS2484860"	Infantis	PDT000238443.2	2017-09-01T19:43:28Z	USA:VA	raw intact chicken	environmental/other	13	5	antigen_formula=7:r:1,5,serotype=Infantis	Salmonella enterica subsp. enterica serovar Infantis	aac(3)-IV=COMPLETE,aadA1=COMPLETE,aph(4)-Ia=COMPLETE,floR=COMPLETE,gyrA_D87Y=POINT,mdsA=COMPLETE,mdsB=COMPLETE,sul1=COMPLETE,tet(A)=COMPLETE		aac(3)-IV=COMPLETE,aadA1=COMPLETE,aph(4)-Ia=COMPLETE,floR=COMPLETE,gyrA_D87Y=POINT,sul1=COMPLETE,tet(A)=COMPLETE
SRR6006966	SAMN07605934	PRJNA292666	Salmonella enterica	FSIS11703940	"FSIS11703940","SRS2492812"	Infantis	PDT000239105.2	2017-09-06T00:40:02Z	USA:DE	animal-chicken-young chicken	environmental/other	7	4	antigen_formula=7:r:1,5,serotype=Infantis	Salmonella enterica subsp. enterica serovar Infantis	aac(3)-IV=COMPLETE,aadA1=COMPLETE,aph(3')-Ia=COMPLETE,aph(4)-Ia=COMPLETE,blaCTX-M-65=COMPLETE,dfrA14=COMPLETE,floR=COMPLETE,gyrA_D87Y=POINT,mdsA=COMPLETE,mdsB=COMPLETE,sul1=COMPLETE,tet(A)=COMPLETE		aac(3)-IV=COMPLETE,aadA1=COMPLETE,aph(3')-Ia=COMPLETE,aph(4)-Ia=COMPLETE,blaCTX-M-65=COMPLETE,dfrA14=COMPLETE,floR=COMPLETE,gyrA_D87Y=POINT,sul1=COMPLETE,tet(A)=COMPLETE
SRR6006743	SAMN07605636	PRJNA278886	Salmonella enterica		"0000-0069-5240","488","SRS2492597"		PDT000239133.2	2017-09-06T04:35:38Z	USA:Boston	stool	clinical	0	4	antigen_formula=7:r:1,5,serotype=Infantis	Salmonella enterica	aac(3)-IV=COMPLETE,aadA1=COMPLETE,aph(3')-Ia=COMPLETE,aph(4)-Ia=COMPLETE,blaCTX-M-65=COMPLETE,dfrA14=COMPLETE,floR=COMPLETE,gyrA_D87Y=POINT,mdsA=COMPLETE,mdsB=COMPLETE,sul1=COMPLETE,tet(A)=COMPLETE		aac(3)-IV=COMPLETE,aadA1=COMPLETE,aph(3')-Ia=COMPLETE,aph(4)-Ia=COMPLETE,blaCTX-M-65=COMPLETE,dfrA14=COMPLETE,floR=COMPLETE,gyrA_D87Y=POINT,sul1=COMPLETE,tet(A)=COMPLETE
SRR6006744	SAMN07605637	PRJNA278886	Salmonella enterica		"0000-0069-4989","489","SRS2492596"		PDT000239134.2	2017-09-06T04:35:38Z	USA:Boston	stool	clinical	0	14	antigen_formula=7:r:1,5,serotype=Infantis	Salmonella enterica	aac(3)-IV=COMPLETE,aadA1=COMPLETE,aph(3')-Ia=COMPLETE,aph(4)-Ia=COMPLETE,blaCTX-M-65=COMPLETE,dfrA14=COMPLETE,floR=COMPLETE,gyrA_D87Y=POINT,mdsA=COMPLETE,mdsB=COMPLETE,sul1=COMPLETE,tet(A)=COMPLETE		aac(3)-IV=COMPLETE,aadA1=COMPLETE,aph(3')-Ia=COMPLETE,aph(4)-Ia=COMPLETE,blaCTX-M-65=COMPLETE,dfrA14=COMPLETE,floR=COMPLETE,gyrA_D87Y=POINT,sul1=COMPLETE,tet(A)=COMPLETE
SRR6008526	SAMN07605920	PRJNA242847	Salmonella enterica	FSIS1703648	"FSIS1703648","SRS2493527"	Infantis	PDT000239144.2	2017-09-06T14:38:42Z	USA:CA	raw intact chicken	environmental/other	8	8	antigen_formula=7:r:1,5,serotype=Infantis	Salmonella enterica subsp. enterica serovar Infantis	aac(3)-IV=COMPLETE,aadA1=COMPLETE,aph(3')-Ia=COMPLETE,aph(4)-Ia=COMPLETE,floR=COMPLETE,gyrA_D87Y=POINT,mdsA=COMPLETE,mdsB=COMPLETE,sul1=COMPLETE,tet(A)=COMPLETE		aac(3)-IV=COMPLETE,aadA1=COMPLETE,aph(3')-Ia=COMPLETE,aph(4)-Ia=COMPLETE,floR=COMPLETE,gyrA_D87Y=POINT,sul1=COMPLETE,tet(A)=COMPLETE
SRR6008528	SAMN07605913	PRJNA242847	Salmonella enterica	FSIS11703994	"FSIS11703994","SRS2493530"	Infantis	PDT000239146.2	2017-09-06T14:38:42Z	USA:SC	raw intact chicken	environmental/other	10	19	antigen_formula=7:r:1,5,serotype=Infantis	Salmonella enterica subsp. enterica serovar Infantis	aadA1=COMPLETE,gyrA_D87Y=POINT,mdsA=COMPLETE,mdsB=COMPLETE,sul1=COMPLETE,tet(A)=COMPLETE		aadA1=COMPLETE,gyrA_D87Y=POINT,sul1=COMPLETE,tet(A)=COMPLETE
SRR6008878	SAMN07605924	PRJNA292666	Salmonella enterica	FSIS11704050	"FSIS11704050","SRS2493592"	Infantis	PDT000239161.2	2017-09-06T15:35:44Z	USA:UT	animal-swine-market swine	environmental/other	5	5	antigen_formula=7:r:1,5,serotype=Infantis	Salmonella enterica subsp. enterica serovar Infantis	aac(3)-IV=COMPLETE,aadA1=COMPLETE,aph(3')-Ia=COMPLETE,aph(4)-Ia=COMPLETE,blaCTX-M-65=COMPLETE,floR=COMPLETE,gyrA_D87Y=POINT,mdsA=COMPLETE,mdsB=COMPLETE,sul1=COMPLETE,tet(A)=COMPLETE		aac(3)-IV=COMPLETE,aadA1=COMPLETE,aph(3')-Ia=COMPLETE,aph(4)-Ia=COMPLETE,blaCTX-M-65=COMPLETE,floR=COMPLETE,gyrA_D87Y=POINT,sul1=COMPLETE,tet(A)=COMPLETE
SRR6010214	SAMN07608085	PRJNA242847	Salmonella enterica	FSIS11704091	"FSIS11704091","SRS2494800"	Infantis	PDT000239228.2	2017-09-06T19:36:00Z	USA:DE	comminuted chicken	environmental/other	4	9	antigen_formula=7:r:1,5,serotype=Infantis	Salmonella enterica subsp. enterica serovar Infantis	aac(3)-IV=COMPLETE,aadA1=COMPLETE,aph(3')-Ia=COMPLETE,aph(4)-Ia=COMPLETE,blaCTX-M-65=COMPLETE,floR=COMPLETE,fosA3=COMPLETE,gyrA_D87Y=POINT,mdsA=COMPLETE,mdsB=COMPLETE,sul1=COMPLETE,tet(A)=COMPLETE		aac(3)-IV=COMPLETE,aadA1=COMPLETE,aph(3')-Ia=COMPLETE,aph(4)-Ia=COMPLETE,blaCTX-M-65=COMPLETE,floR=COMPLETE,fosA3=COMPLETE,gyrA_D87Y=POINT,sul1=COMPLETE,tet(A)=COMPLETE
SRR6011717	SAMN07611480	PRJNA242847	Salmonella enterica	FSIS21720111	"FSIS21720111","SRS2496122"	Infantis	PDT000239316.2	2017-09-06T23:35:01Z	USA:MD	chicken carcass	environmental/other	3	11	antigen_formula=7:r:1,5,serotype=Infantis	Salmonella enterica subsp. enterica serovar Infantis	aadA1=COMPLETE,aph(3')-Ia=COMPLETE,blaCTX-M-65=COMPLETE,dfrA14=COMPLETE,gyrA_D87Y=POINT,mdsA=COMPLETE,mdsB=COMPLETE,sul1=COMPLETE,tet(A)=COMPLETE		aadA1=COMPLETE,aph(3')-Ia=COMPLETE,blaCTX-M-65=COMPLETE,dfrA14=COMPLETE,gyrA_D87Y=POINT,sul1=COMPLETE,tet(A)=COMPLETE
SRR6014228	SAMN07567076	PRJNA230403	Salmonella enterica	PNUSAS018713	"PNUSAS018713","SRS2497387"	Infantis	PDT000239429.2	2017-09-07T16:36:18Z	USA	stool	clinical	2	9	antigen_formula=7:r:1,5,serotype=Infantis	Salmonella enterica subsp. enterica serovar Infantis	aadA1=COMPLETE,aph(3')-Ia=COMPLETE,dfrA14=COMPLETE,gyrA_D87Y=POINT,mdsA=COMPLETE,mdsB=COMPLETE,sul1=COMPLETE,tet(A)=COMPLETE		aadA1=COMPLETE,aph(3')-Ia=COMPLETE,dfrA14=COMPLETE,gyrA_D87Y=POINT,sul1=COMPLETE,tet(A)=COMPLETE
SRR6019659	SAMN07573515	PRJNA230403	Salmonella enterica	PNUSAS018127	"PNUSAS018127","SRS2500802"		PDT000239660.2	2017-09-08T13:36:09Z	USA		clinical	2	4	antigen_formula=7:r:1,5,serotype=Infantis	Salmonella enterica	aac(3)-IV=COMPLETE,aph(3')-Ia=COMPLETE,aph(4)-Ia=COMPLETE,blaCTX-M-65=COMPLETE,dfrA14=COMPLETE,fosA3=COMPLETE,gyrA_D87Y=POINT,mdsA=COMPLETE,mdsB=COMPLETE		aac(3)-IV=COMPLETE,aph(3')-Ia=COMPLETE,aph(4)-Ia=COMPLETE,blaCTX-M-65=COMPLETE,dfrA14=COMPLETE,fosA3=COMPLETE,gyrA_D87Y=POINT
SRR6025207	SAMN07628904	PRJNA242847	Salmonella enterica	FSIS21720123	"FSIS21720123","SRS2505640"	Infantis	PDT000239847.2	2017-09-11T14:37:24Z	USA:DE	comminuted chicken	environmental/other	11	12	antigen_formula=7:r:1,5,serotype=Infantis	Salmonella enterica subsp. enterica serovar Infantis	aac(3)-IV=COMPLETE,aadA1=COMPLETE,aph(3')-Ia=COMPLETE,aph(4)-Ia=COMPLETE,floR=COMPLETE,gyrA_D87Y=POINT,mdsA=PARTIAL_END_OF_CONTIG,mdsB=COMPLETE,sul1=PARTIAL_END_OF_CONTIG		aac(3)-IV=COMPLETE,aadA1=COMPLETE,aph(3')-Ia=COMPLETE,aph(4)-Ia=COMPLETE,floR=COMPLETE,gyrA_D87Y=POINT,sul1=PARTIAL_END_OF_CONTIG
SRR6025984	SAMN07595170	PRJNA230403	Salmonella enterica	PNUSAS021934	"PNUSAS021934","SRS2506155"		PDT000239943.2	2017-09-11T17:36:16Z	USA		clinical	29	33	antigen_formula=7:r:1,5,serotype=Infantis	Salmonella enterica	aac(3)-IV=COMPLETE,aadA1=COMPLETE,aph(4)-Ia=COMPLETE,blaCTX-M-65=COMPLETE,dfrA14=COMPLETE,floR=COMPLETE,fosA3=COMPLETE,gyrA_D87Y=POINT,mdsA=COMPLETE,mdsB=COMPLETE,sul1=COMPLETE,tet(A)=COMPLETE		aac(3)-IV=COMPLETE,aadA1=COMPLETE,aph(4)-Ia=COMPLETE,blaCTX-M-65=COMPLETE,dfrA14=COMPLETE,floR=COMPLETE,fosA3=COMPLETE,gyrA_D87Y=POINT,sul1=COMPLETE,tet(A)=COMPLETE
SRR6025994	SAMN07597657	PRJNA230403	Salmonella enterica	PNUSAS022149	"PNUSAS022149","SRS2506165"		PDT000239953.2	2017-09-11T17:36:17Z	USA		clinical	13	13	antigen_formula=7:r:1,5,serotype=Infantis	Salmonella enterica	aac(3)-IV=COMPLETE,aadA1=COMPLETE,aph(3')-Ia=COMPLETE,aph(4)-Ia=COMPLETE,blaCTX-M-65=COMPLETE,floR=COMPLETE,gyrA_D87Y=POINT,mdsA=COMPLETE,mdsB=COMPLETE,sul1=COMPLETE,tet(A)=COMPLETE		aac(3)-IV=COMPLETE,aadA1=COMPLETE,aph(3')-Ia=COMPLETE,aph(4)-Ia=COMPLETE,blaCTX-M-65=COMPLETE,floR=COMPLETE,gyrA_D87Y=POINT,sul1=COMPLETE,tet(A)=COMPLETE
SRR6026053	SAMN07597765	PRJNA230403	Salmonella enterica		"PNUSAS020204","SRS2506225"	Infantis	PDT000240004.2	2017-09-11T17:36:25Z	USA	stool	clinical	8	5	antigen_formula=7:r:1,5,serotype=Infantis	Salmonella enterica subsp. enterica serovar Infantis	aac(3)-IV=COMPLETE,aadA1=COMPLETE,aph(3')-Ia=COMPLETE,aph(4)-Ia=COMPLETE,blaCTX-M-65=COMPLETE,floR=COMPLETE,fosA=PARTIAL_END_OF_CONTIG,gyrA_D87Y=POINT,mdsA=COMPLETE,mdsB=COMPLETE,sul1=COMPLETE,tet(A)=COMPLETE		aac(3)-IV=COMPLETE,aadA1=COMPLETE,aph(3')-Ia=COMPLETE,aph(4)-Ia=COMPLETE,blaCTX-M-65=COMPLETE,floR=COMPLETE,fosA=PARTIAL_END_OF_CONTIG,gyrA_D87Y=POINT,sul1=COMPLETE,tet(A)=COMPLETE
SRR6026286	SAMN07595141	PRJNA230403	Salmonella enterica	PNUSAS021152	"PNUSAS021152","SRS2506454"		PDT000240035.2	2017-09-11T17:36:30Z	USA		clinical	8	2	antigen_formula=7:r:1,5,serotype=Infantis	Salmonella enterica	aac(3)-IV=COMPLETE,aadA1=COMPLETE,aph(3')-Ia=COMPLETE,aph(4)-Ia=COMPLETE,blaCTX-M-65=COMPLETE,dfrA14=COMPLETE,floR=COMPLETE,gyrA_D87Y=POINT,mdsA=COMPLETE,mdsB=COMPLETE,sul1=COMPLETE,tet(A)=COMPLETE		aac(3)-IV=COMPLETE,aadA1=COMPLETE,aph(3')-Ia=COMPLETE,aph(4)-Ia=COMPLETE,blaCTX-M-65=COMPLETE,dfrA14=COMPLETE,floR=COMPLETE,gyrA_D87Y=POINT,sul1=COMPLETE,tet(A)=COMPLETE
SRR6026446	SAMN07629734	PRJNA242847	Salmonella enterica	FSIS11704123	"FSIS11704123","SRS2506602"	Infantis	PDT000240065.2	2017-09-11T18:35:46Z	USA:DE	raw intact chicken	environmental/other	3	2	antigen_formula=7:r:1,5,serotype=Infantis	Salmonella enterica subsp. enterica serovar Infantis	aac(3)-IV=COMPLETE,aadA1=COMPLETE,aph(4)-Ia=COMPLETE,blaCTX-M-65=COMPLETE,dfrA14=COMPLETE,floR=COMPLETE,gyrA_D87Y=POINT,mdsA=COMPLETE,mdsB=COMPLETE,sul1=COMPLETE,tet(A)=COMPLETE		aac(3)-IV=COMPLETE,aadA1=COMPLETE,aph(4)-Ia=COMPLETE,blaCTX-M-65=COMPLETE,dfrA14=COMPLETE,floR=COMPLETE,gyrA_D87Y=POINT,sul1=COMPLETE,tet(A)=COMPLETE
SRR6026452	SAMN07629742	PRJNA242847	Salmonella enterica	FSIS11704138	"FSIS11704138","SRS2506608"	Infantis	PDT000240071.2	2017-09-11T18:35:47Z	USA:TX	comminuted chicken	environmental/other	3	8	antigen_formula=7:r:1,5,serotype=Infantis	Salmonella enterica subsp. enterica serovar Infantis	aac(3)-IV=COMPLETE,aadA1=COMPLETE,aph(4)-Ia=COMPLETE,blaCTX-M-65=COMPLETE,floR=COMPLETE,fosA3=COMPLETE,gyrA_D87Y=POINT,mdsA=COMPLETE,mdsB=COMPLETE,sul1=COMPLETE,tet(A)=COMPLETE		aac(3)-IV=COMPLETE,aadA1=COMPLETE,aph(4)-Ia=COMPLETE,blaCTX-M-65=COMPLETE,floR=COMPLETE,fosA3=COMPLETE,gyrA_D87Y=POINT,sul1=COMPLETE,tet(A)=COMPLETE
SRR6029177	SAMN07604294	PRJNA230403	Salmonella enterica	PNUSAS019443	"PNUSAS019443","SRS2508499"	Infantis	PDT000240175.2	2017-09-12T17:36:40Z	USA	urine	clinical	3	3	antigen_formula=7:r:1,5,serotype=Infantis	Salmonella enterica subsp. enterica serovar Infantis	aac(3)-IV=COMPLETE,aadA1=COMPLETE,aph(3')-Ia=COMPLETE,aph(4)-Ia=COMPLETE,dfrA14=COMPLETE,floR=COMPLETE,gyrA_D87Y=POINT,mdsA=COMPLETE,mdsB=COMPLETE,sul1=COMPLETE,tet(A)=COMPLETE		aac(3)-IV=COMPLETE,aadA1=COMPLETE,aph(3')-Ia=COMPLETE,aph(4)-Ia=COMPLETE,dfrA14=COMPLETE,floR=COMPLETE,gyrA_D87Y=POINT,sul1=COMPLETE,tet(A)=COMPLETE
SRR6030194	SAMN07634917	PRJNA242847	Salmonella enterica	FSIS21720165	"FSIS21720165","SRS2509345"	Infantis	PDT000240243.2	2017-09-12T21:37:19Z	USA:MD	chicken carcass	environmental/other	13	14	antigen_formula=7:r:1,5,serotype=Infantis	Salmonella enterica subsp. enterica serovar Infantis	aac(3)-IV=COMPLETE,aph(4)-Ia=COMPLETE,blaCTX-M-65=COMPLETE,floR=COMPLETE,fosA3=COMPLETE,gyrA_D87Y=POINT,mdsA=COMPLETE,mdsB=COMPLETE		aac(3)-IV=COMPLETE,aph(4)-Ia=COMPLETE,blaCTX-M-65=COMPLETE,floR=COMPLETE,fosA3=COMPLETE,gyrA_D87Y=POINT
SRR6030263	SAMN07634919	PRJNA242847	Salmonella enterica	FSIS21720167	"FSIS21720167","SRS2509414"	Infantis	PDT000240244.2	2017-09-12T21:37:19Z	USA:MD	chicken carcass	environmental/other	6	2	antigen_formula=7:r:1,5,serotype=Infantis	Salmonella enterica subsp. enterica serovar Infantis	aac(3)-IV=COMPLETE,aadA1=COMPLETE,aph(4)-Ia=COMPLETE,dfrA14=COMPLETE,floR=COMPLETE,gyrA_D87Y=POINT,mdsA=COMPLETE,mdsB=COMPLETE,sul1=COMPLETE,tet(A)=COMPLETE		aac(3)-IV=COMPLETE,aadA1=COMPLETE,aph(4)-Ia=COMPLETE,dfrA14=COMPLETE,floR=COMPLETE,gyrA_D87Y=POINT,sul1=COMPLETE,tet(A)=COMPLETE
SRR6030265	SAMN07634912	PRJNA242847	Salmonella enterica	FSIS21720160	"FSIS21720160","SRS2509416"	Infantis	PDT000240246.2	2017-09-12T21:37:19Z	USA:NY	raw intact chicken	environmental/other	4	10	antigen_formula=7:r:1,5,serotype=Infantis	Salmonella enterica subsp. enterica serovar Infantis	aac(3)-IV=COMPLETE,aadA1=COMPLETE,aph(3')-Ia=COMPLETE,aph(4)-Ia=COMPLETE,blaCTX-M-65=COMPLETE,dfrA14=COMPLETE,floR=COMPLETE,fosA3=COMPLETE,gyrA_D87Y=POINT,mdsA=COMPLETE,mdsB=COMPLETE,sul1=COMPLETE,tet(A)=COMPLETE		aac(3)-IV=COMPLETE,aadA1=COMPLETE,aph(3')-Ia=COMPLETE,aph(4)-Ia=COMPLETE,blaCTX-M-65=COMPLETE,dfrA14=COMPLETE,floR=COMPLETE,fosA3=COMPLETE,gyrA_D87Y=POINT,sul1=COMPLETE,tet(A)=COMPLETE
SRR6030267	SAMN07634911	PRJNA242847	Salmonella enterica	FSIS21720159	"FSIS21720159","SRS2509418"	Infantis	PDT000240248.2	2017-09-12T21:37:20Z	USA:MD	raw intact chicken	environmental/other	9	5	antigen_formula=7:r:1,5,serotype=Infantis	Salmonella enterica subsp. enterica serovar Infantis	aac(3)-IV=COMPLETE,aadA1=COMPLETE,aph(4)-Ia=COMPLETE,floR=COMPLETE,gyrA_D87Y=POINT,mdsA=COMPLETE,mdsB=COMPLETE,sul1=COMPLETE,tet(A)=COMPLETE		aac(3)-IV=COMPLETE,aadA1=COMPLETE,aph(4)-Ia=COMPLETE,floR=COMPLETE,gyrA_D87Y=POINT,sul1=COMPLETE,tet(A)=COMPLETE
SRR6038017	SAMN07610354	PRJNA230403	Salmonella enterica	PNUSAS022801	"PNUSAS022801","SRS2514478"		PDT000240346.2	2017-09-14T12:37:22Z	USA		clinical	7	7	antigen_formula=7:r:1,5,serotype=Infantis	Salmonella enterica	aac(3)-IVa=COMPLETE,aadA1=COMPLETE,aph(3')-Ia=COMPLETE,aph(4)-Ia=COMPLETE,blaCTX-M-65=COMPLETE,dfrA14=COMPLETE,floR=COMPLETE,fosA3=COMPLETE,gyrA_D87Y=POINT,mdsA=COMPLETE,mdsB=COMPLETE,sul1=COMPLETE,tet(A)=COMPLETE		aac(3)-IVa=COMPLETE,aadA1=COMPLETE,aph(3')-Ia=COMPLETE,aph(4)-Ia=COMPLETE,blaCTX-M-65=COMPLETE,dfrA14=COMPLETE,floR=COMPLETE,fosA3=COMPLETE,gyrA_D87Y=POINT,sul1=COMPLETE,tet(A)=COMPLETE
SRR6038046	SAMN07610362	PRJNA230403	Salmonella enterica	PNUSAS022807	"PNUSAS022807","SRS2514507"		PDT000240373.2	2017-09-14T12:37:28Z	USA		clinical	18	13	antigen_formula=7:r:1,5,serotype=Infantis	Salmonella enterica	aac(3)-IV=COMPLETE,aadA1=COMPLETE,aph(3')-Ia=COMPLETE,aph(4)-Ia=COMPLETE,dfrA14=COMPLETE,floR=COMPLETE,fosA3=COMPLETE,gyrA_D87Y=POINT,mdsA=COMPLETE,mdsB=COMPLETE,pmrB_S305R=POINT,sul1=COMPLETE,tet(A)=COMPLETE		aac(3)-IV=COMPLETE,aadA1=COMPLETE,aph(3')-Ia=COMPLETE,aph(4)-Ia=COMPLETE,dfrA14=COMPLETE,floR=COMPLETE,fosA3=COMPLETE,gyrA_D87Y=POINT,pmrB_S305R=POINT,sul1=COMPLETE,tet(A)=COMPLETE
SRR6038706	SAMN07604998	PRJNA230403	Salmonella enterica	PNUSAS021696	"PNUSAS021696","SRS2514685"		PDT000240447.2	2017-09-14T19:08:55Z	USA		clinical	12	7	antigen_formula=7:r:1,5,serotype=Infantis	Salmonella enterica	aac(3)-IV=COMPLETE,aadA1=COMPLETE,aph(3')-Ia=COMPLETE,aph(4)-Ia=COMPLETE,blaCTX-M-65=COMPLETE,dfrA14=COMPLETE,floR=COMPLETE,fosA3=COMPLETE,gyrA_D87Y=POINT,mdsA=COMPLETE,mdsB=COMPLETE,sul1=COMPLETE,tet(A)=COMPLETE		aac(3)-IV=COMPLETE,aadA1=COMPLETE,aph(3')-Ia=COMPLETE,aph(4)-Ia=COMPLETE,blaCTX-M-65=COMPLETE,dfrA14=COMPLETE,floR=COMPLETE,fosA3=COMPLETE,gyrA_D87Y=POINT,sul1=COMPLETE,tet(A)=COMPLETE
SRR6039043	SAMN07615608	PRJNA230403	Salmonella enterica	PNUSAS020474	"PNUSAS020474","SRS2515021"		PDT000240493.2	2017-09-14T19:09:06Z	USA		clinical	10	6	antigen_formula=7:r:1,5,serotype=Infantis	Salmonella enterica	aac(3)-IV=COMPLETE,aph(3')-Ia=COMPLETE,aph(4)-Ia=COMPLETE,blaCTX-M-65=COMPLETE,dfrA14=COMPLETE,floR=COMPLETE,fosA3=COMPLETE,gyrA_D87Y=POINT,mdsA=COMPLETE,mdsB=COMPLETE		aac(3)-IV=COMPLETE,aph(3')-Ia=COMPLETE,aph(4)-Ia=COMPLETE,blaCTX-M-65=COMPLETE,dfrA14=COMPLETE,floR=COMPLETE,fosA3=COMPLETE,gyrA_D87Y=POINT
SRR6039948	SAMN07645981	PRJNA242847	Salmonella enterica	FSIS11704147	"FSIS11704147","SRS2515589"	Infantis	PDT000240676.2	2017-09-14T23:30:00Z	USA:PA	comminuted chicken	environmental/other	2	6	antigen_formula=7:r:1,5,serotype=Infantis	Salmonella enterica subsp. enterica serovar Infantis	aadA1=COMPLETE,aph(3')-Ia=COMPLETE,blaCTX-M-65=COMPLETE,fosA3=COMPLETE,gyrA_D87Y=POINT,mdsA=COMPLETE,mdsB=COMPLETE,sul1=COMPLETE,tet(A)=COMPLETE		aadA1=COMPLETE,aph(3')-Ia=COMPLETE,blaCTX-M-65=COMPLETE,fosA3=COMPLETE,gyrA_D87Y=POINT,sul1=COMPLETE,tet(A)=COMPLETE
[truncated: 3,433 more rows]

## Sheet: A. flavus dataset
GCA_013436105.1
GCA_003953485.1
GCA_012896275.1
GCA_012896995.1
GCA_013436195.1
GCA_002217635.1
GCA_003967695.1
GCA_013146015.1
GCA_003709025.1
GCA_002864195.1
GCA_008694435.1
GCA_011420435.1
GCA_012896415.1
GCA_013435925.1
GCA_001576725.1
[truncated: 92 more rows]
