# Supplementary material for: PRAWNS: compact pan-genomic features for whole-genome population genomics
Source: Bioinformatics. 2022 Dec 29;39(1):btac844. doi: 10.1093/bioinformatics/btac844 (PMC9825322; doi:10.1093/bioinformatics/btac844)
Supplement: btac844_Supplementary_Data [file btac844_supplementary_data.zip › Supplementary_Table_2.xlsx]

## Sheet: Sheet1
Table S1: Precision-Recall performance of PRAWNS by benchmarking against Mauve output
(a) NCBI Accessions for the 16 Campylobacter jejuni isolates used for benchmarking
(b) Precision-recall obtained for PRAWNS' conserved regions where Mauve results are considered as the ground truth

## Sheet: Campylobacter jejuni biosamples
BioSample
SAMN03565950
SAMN03565951
SAMN03569365
SAMN03569408
SAMN04545062
SAMN04545063
SAMN04545064
SAMN04545066
SAMN04545067
SAMN04545068
SAMN04545069
SAMN04545131
SAMN04545132
SAMN04545133
SAMN04545269
SAMN04545316

## Sheet: Precision-Recall
k-mer length	Precision (%)	Recall (%)
17	97.491	99.945
21	96.016	99.857
25	95.663	99.875
29	95.426	99.896
33	95.206	99.919
The locally collinear blocks (LCBs) from Mauve and the conserved regions from PRAWNS are located on the genomes and compared for overlap. The LCBs are deemed as the "ground truth" to evaluate the accuracy of PRAWNS' conserved regions. The genomic regions that correspond to both, conserved regions and LCBs (i.e. an overlap between the conserved regions and LCBs) are considered as "True Positives";…
